# Supplementary material for: Culturing Conditions Dictate the Composition and Pathways Enrichment of Human and Rat Perirenal Adipose-Derived Stromal Cells’ Secretomes
Source: Stem Cell Rev Rep. 2024 Jun 26;20(7):1869–88. doi: 10.1007/s12015-024-10748-w (PMC11445368; doi:10.1007/s12015-024-10748-w)
Supplement: Supplementary file 1 — Supplementary Material 1 [file 12015_2024_10748_MOESM1_ESM.xlsx]

## Sheet: S1
Proteins identified in the normoxia-derived h-prASC secretome: per donor and common proteins among the donors
Donor 1	Donor 2	Donor 3	Common proteins			Proteins identified
P78527	P12235	Q06830	P02768		Donor 1	384
P61086	P12081	P35442	P02788		Donor 2	464
Q8WVY7	Q16543	P05452	P02765		Donor 3	517
Q13813	P61019	P05155	P01023
Q07960	P13646	P35579	P02771		Common proteins among the donors	455
P00403	O43760	O60814	P19823
Q15181	P02462	Q96HE7	P55083		Total proteins identified (excluded the duplicates)	686
P13646	P49407	P00450	P02751
P31943	P17844	P14866	P02452
P02462	P11413	Q93088	P01008
Q9NRD8	P10645	P07478	P09486
P07858	P11177	P80188	P01024
P62269	P13861	P06703	P12109
P06748	P19652	P26927	B9A064
O94842	P10515	P12814	P01011
P49407	P13489	Q86UX7	P60709
P05388	Q03252	P07900	P08697
Q16363	P05154	P63104	P08123
P00387	P16615	P04406	P26022
P29692	O96000	P02679	P05787
P81605	P15941	Q01518	P69905
Q13200	P36957	P11142	P02533
P61313	Q16769	P10599	P98095
O43747	P54577	P02751	P24593
P01876	P30153	P07737	Q12805
Q9Y678	P13929	Q9NZJ4	Q14624
O14950	Q16658	P06753	P07996
Q15631	P15086	P05783	P06396
P63244	P07093	P33151	Q16270
Q12907	Q9NRD8	P00751	P07585
P26599	P19320	P15924	Q9HDC9
Q9UKU9	P49588	P02461	P07478
P01859	P14923	P0DMV8	P04264
O00487	Q96PL1	P08758	Q96JB1
P54577	P03952	P13591	Q9NRX1
P14868	P36578	P04264	Q03181
Q93050	P13647	P37802	P13645
P14678	Q96G03	P21333	P02042
P08476	P49247	P08670	Q06033
P49591	P35555	P68371	P05155
Q14651	Q9H0W9	P02538	P07602
O75369	Q13126	Q12805	P0C0L4
Q03252	Q13740	P14625	P01033
P55072	P51159	P02656	P02774
P54289	O95967	P26038	P07093
P26022	P31943	P07339	Q92743
P30153	P61077	P06733	P08253
P23396	O43747	P14618	O95445
P16870	P68133	P04745	P49747
Q16270	Q14974	P62937	P51884
Q14974	P02741	Q7RTV2	P20742
P49247	Q86UD1	P68366	P14210
P45880	P14543	P01011	P04217
P09211	P01876	P02452	P02760
O75131	P35606	Q14019	P07339
Q96PL1	P02792	Q9UNP9	P00736
P62195	O43852	P61224	O00142
P0DOY2	P19021	P08238	P52757
Q15262	O43505	Q15582	P36955
Q14112	Q9HCB6	Q04756	Q8IUX7
P10586	Q04446	P06727	P00747
P13473	P17612	P12259	P13611
Q06210	P19367	P02753	P09871
P61247	Q96P44	P05156	P35442
P32969	P62195	P62736	P01042
O00429	P54289	P07195	Q08380
P68133	P08476	P60174	P19827
P21266	Q13200	P11717	P07225
P19021	P61086	P04075	Q71U36
P60660	P24539	Q15063	P00338
Q9UBX5	P78509	P18206	P62736
P51159	P28074	P00338	O95197
Q13740	P28072	P02671	P21810
P05089	P18124	P05546	P02748
P12236	Q16531	P08603	P07355
Q96P44	P15291	Q06828	Q9NZM4
O60701	Q13813	P23526	P23142
O43396	P13667	P04004	Q15063
P21399	P02647	P02100	P00734
O00468	O00429	P08727	P98160
Q10567	P00846	P51884	P35527
P10809	Q9UBX5	Q96IY4	P35555
P29279	P05455	P07355	P43652
O00410	Q9BVC6	P02675	P35908
P53396	P53396	P05451	Q6YHK3
Q92734	P01275	P04114	Q08431
P78509	Q9Y646	P04179	P68104
Q9HCB6	P00533	P02533	P02790
P41222	Q92954	P09525	P08670
Q96QK1	P01579	P68104	P05121
P13929	P23470	P02748	P62805
Q9H0W9	P16870	O95497	P01031
P50990	P49591	Q9UK55	Q8NHP8
Q15257	P49368	P62258	P62258
Q9H0U4	P04844	P02649	P12277
Q13126	P29218	P06899	A0A075B6P5
P12110	P04066	P12109	P02461
Q01995	P61978	P68431	P16870
P30530	P21399	P07996	P04114
P62263	Q01995	P01031	Q9UK55
P62249	Q15181	Q71U36	P02538
Q14697	P08133	P10643	Q76M96
P05120	Q9UHD8	P36955	P22105
P36873	P05362	P00734	P08294
O95967	Q04917	P23142	Q99715
P35555	O00487	P02749	Q12841
Q13418	O60506	P01375	P14618
O43505	P05556	O95445	P10643
Q92930	P05089	P43652	Q15582
P49368	P18621	P07225	P07195
Q08257	P10586	P49747	P16035
Q16658	P05997	P04908	P04908
Q96FW1	P15311	P05787	P07858
P14780	P35237	P62805	P26927
Q6GPI1	P01860	P04217	Q06828
P22314	P00568	P0C0L4	O00391
Q12931	Q9NY33	P01042	P06865
Q04760	Q8NHP8	Q9NRX1	Q92626
P34932	Q14651	Q03181	P26038
P00533	P14868	P06396	P15586
P78417	Q04760	P19827	Q14767
P25705	P13473	P01024	P43235
Q00610	O43776	P00747	P12259
Q99436	P11047	P02774	P08758
P04632	P01859	Q9HDC9	Q96IY4
P00390	O43396	P20742	P0CG47
P05413	P63244	Q06033	P12110
Q16881	P39656	P14210	P02649
P08253	P04439	P02760	P12814
P51991	P21266	P08697	P02675
P23470	O00410	B9A064	P55058
P30085	P61604	P60709	P02753
P05154	P32969	P52757	P07686
Q9NY33	P26599	P01008	P06753
P55786	P28838	P69905	P67936
P62191	P0DOY2	P01023	P81605
P27487	P61313	P02042	Q8WXI7
Q15019	P36542	P02771	P05062
P61026	Q06210	P19823	Q15113
P40227	Q92930	P02768	Q13510
Q13838	P30530	P02765	Q16610
Q13232	P00738	P02788	Q9BXJ0
P61160	O75369	P16112	P05546
Q5VUB5	P36873	P02647	Q9UH77
P04439	P61247	P15531	P05452
P51149	P13611	P01266	P23284
P40926	P10909	Q9H4B7	P08572
P60953	Q00325	O14818	Q9UBX5
Q8IUL8	P14780	P31146	Q9NRN5
P19338	Q92734	P13796	P13797
P06576	P08253	Q13093	P21333
P04792	Q02818	Q12884	P08238
Q15084	P30040	P62491	P11717
Q96D15	O60701	P01033	P05156
Q9UL46	P41222	P15153	Q93084
Q16851	P51991	Q9UBR2	P07737
Q16394	P61026	P00742	P06733
Q8NHP8	P33908	Q9BVA1	Q7Z7G0
Q7Z7G0	P40227	P25788	P14625
O15232	P18085	P02538	P15531
Q16181	O14786	O60218	P05556
P47756	O60547	Q693B1	P02671
P07384	O75144	P80188	P04075
Q06323	P22314	P67936	P48745
Q99536	P12956	O00754	P68431
P17174	P55290	Q92820	P06899
Q96CG8	P00387	P15924	P02787
A6NKF1	Q99436	P20774	P39059
Q9HC38	P60953	P15085	P19013
Q15366	Q16394	P01011	Q04756
P15121	P28161	P25786	P29279
P26641	P34932	P12814	P60174
Q04695	P15144	P10599	P05997
P61978	Q7KZF4	P20849	P04004
P13647	P29692	P30740	P07942
P62873	P10809	P00751	Q9UI42
P00491	P60660	Q96PD5	O43707
P28838	P00736	P11766	P12111
P00738	P04899	P07900	P00751
P25787	P09972	P35442	P24821
O00299	P17987	P09525	Q6UXH9
P00736	Q15257	Q13822	P35052
P55290	P61160	P13797	Q14956
P07437	P51570	P09486	P04083
P13716	Q92743	P35232	P02749
Q04828	Q7Z7G0	Q01082	P11047
P11021	P40925	P63104	O94985
Q86UD1	P27487	P05452	P18206
P11413	P12830	P28482	P07237
P43490	P78371	P11142	P35579
P61088	Q8IUL8	P18669	P11142
P08133	O00468	P08123	P50454
Q9HBI1	Q96FW1	P23528	Q4LDE5
P33908	Q96D15	P53634	P52209
P61106	O15232	P0DMV8	O14498
P35237	P05388	P07737	Q8N9B4
P10412	P04843	P07339	P10909
Q9UGM3	P30085	P14618	O00754
P00352	P30043	P33151	P68366
P01375	Q16181	Q9NZJ4	P35232
Q96C19	Q16851	P05451	Q09666
P30101	P07358	P35527	O43852
Q99542	Q13838	P02679	Q99969
P30044	P25787	P08670	P04745
Q92954	P11940	P62937	P53634
Q9UHD8	P62269	P07355	O14773
Q07954	P23396	P04406	P10619
P07686	P25774	P68371	O14950
P62820	P13010	P02794	Q76LX8
P78371	P15586	Q86UX7	P06703
P09960	P12277	Q14117	Q06830
O14979	P07384	P32119	Q02818
P09382	P12110	P35443	P07711
P22105	P14314	P21333	P11021
Q9UBG0	P26641	P06733	Q16555
Q96KP4	P49189	P68431	P23526
P20339	Q06323	P60174	P68371
O75874	P49720	Q9Y490	Q9Y4K0
P63241	Q5VUB5	Q8IUX7	P04406
Q14515	P62263	P04075	P10599
P18065	C9JRZ8	P02751	Q9Y646
P09038	P98160	P06899	P02545
P00488	P04632	Q9NPH3	P25789
P04083	P39059	P12107	P08603
P50991	Q93099	P13645	O95497
Q9Y646	O00391	P37802	P16112
Q96G03	O60462	P26927	P62879
P34096	Q9UBG0	P06744	P30101
P07358	Q15113	P26038	Q14315
P16930	P09960	P08603	P25788
P49189	P13693	P06727	P41222
O75144	P50454	P08238	P13646
Q15365	P46940	Q01518	P61981
P09972	P98066	P13591	Q01995
P27797	P55786	Q76LX8	P02100
O60234	P13671	P46940	P61769
Q15555	P19338	P06753	P00742
Q92743	P36871	P07478	P50395
P05783	P14678	P02671	P06681
P07237	P00491	P24043	O75326
P02545	P04080	P03952	P12236
P48163	P61254	Q9UNP9	Q08629
P39059	P51149	Q12805	P00450
P52565	P20618	P15169	P29401
P51570	P09382	P00338	P28799
C9JRZ8	Q92859	P02452	P45880
P49720	P61106	P62805	Q12884
P00746	P17174	P04908	Q9UBR2
Q92859	P04040	P23526	P13639
P06703	P13716	P05787	P00558
Q9Y2V2	O75306	P04745	P17936
P02787	Q99536	P61224	Q9HB40
Q02790	P61088	Q15582	P59998
P17987	P08254	P05155	P13647
O15144	P05121	P02753	Q9NPH3
Q99715	P40189	Q14019	Q9Y6C2
P24821	P00966	P02461	P01266
Q9H299	P48735	P07195	Q9Y696
O14786	Q15555	P12259	P22626
P21281	P24821	P02790	P30041
P23284	Q00610	P11717	Q7Z5L7
P98160	P16152	P02533	P27797
P39060	P22105	P04264	Q16363
Q15029	P34096	P18206	P25786
P48735	P31153	P04004	P62820
Q9NRN5	Q9ULV4	Q04756	P25705
Q02818	O60218	P05156	P02462
P07942	P55072	P68366	Q9H7Z7
P01009	P62873	Q06828	P08133
P20618	P50552	Q9NZM4	P08254
Q9H4G4	P47756	P02100	P08476
O95498	P12955	P05546	P61224
P60900	P62820	F8WCM5	P11766
P08134	P07942	Q15063	P30044
P05091	P00403	Q7RTV2	O95967
P27348	P00367	P62258	O00299
P01344	Q96KP4	P68104	P23528
Q93099	O60234	P02649	Q14393
P06681	O75874	Q96HE7	Q96PD5
P28066	P00746	Q9BZP6	Q14112
P60842	P00390	P02675	P18669
P37837	P45880	O95497	P40925
Q10469	P30044	P01834	Q01518
P08729	P16930	Q6YHK3	O15144
P13671	Q02790	P02749	P04792
P12955	P00505	Q96IY4	P63104
P04424	O00754	P04114	Q14019
P31150	P23381	Q71U36	P07900
P01833	Q9NZN3	P62736	P08962
P40189	P50991	P02748	Q02809
P16070	P21281	P10643	Q9UGM3
P05231	P27824	P12109	O75083
Q96L12	P62249	P01031	P11279
P16152	P04424	P07996	Q92820
P28161	Q04828	P51884	P20908
Q16775	P05023	P36955	P12955
Q7KZF4	P32119	P22352	O14818
P40925	P07858	P43652	O75462
Q05682	Q93084	P00734	Q7Z304
P22626	P09237	O95445	Q14520
P36871	P02787	P23142	P09936
P25789	Q9UL46	P49747	Q15029
P11047	P35908	P07225	P13591
Q16555	P16112	Q9UK55	Q7RTV2
Q9BWD1	Q7Z4W1	P04217	Q16881
P05543	Q14697	P19827	P14543
P49721	P23528	P25391	O15143
P45877	P60900	P01042	Q9BRK5
P61278	P63241	Q9HDC9	Q86YB8
P14550	P04792	Q9NRX1	P62491
O00391	O00299	P02760	P09211
P35908	P07686	P00747	P01019
P13639	P39060	P0C0L4	P51149
P61981	P12429	P06396	P06744
Q8WZ42	P50990	Q96JB1	Q07954
P04179	P04083	P20742	P15291
Q9ULV4	P78417	Q03181	P54802
P00918	Q6GPI1	P01024	Q96FW1
O43707	P17655	P02774	P06576
Q7Z4W1	Q16775	Q06033	A6ND36
P00966	O15144	P08697	Q14515
Q9NPG4	P18065	B9A064	P21796
Q15113	Q15365	P60709	P78539
P04275	P06681	P14210	P19021
Q93084	P60981	Q14624	P20774
P50552	P60866	P52757	P61158
P03956	P03956	P02042	Q96CX2
P50454	P61158	P69905	P37802
O43915	P20339	P01008	Q9Y490
P01127	O75367	P02771	P36222
P17655	P28066	P02768	Q9NQC3
P23381	Q9BWD1	P01023	Q9UBX1
P08758	P27797	P19823	P02679
P29401	P37837	P02765	P23396
P47755	P08134	P02788	P35443
P59998	P49721	P78527	Q9UNN8
P31153	P07437	P61086	Q14697
P98066	P09238	Q8WVY7	P37837
P12277	Q16555	Q13813	P55072
P50395	P51571	Q07960	P08865
Q96CX2	P06748	P00403	P60866
P61204	O14979	Q15181	P47755
P35579	P30740	P13646	Q6EMK4
P00558	P47755	P31943	Q7KZF4
P61158	P31146	P02462	P31946
Q9NZN3	Q05682	Q9NRD8	P11413
P08254	Q96CX2	P07858	P15153
P09210	O14950	P62269	Q05682
P0CG47	Q96L12	P06748	O75874
P62826	P20908	O94842	Q13162
P17936	P52565	P49407	P05091
Q9Y5C1	P25789	P05388	P07738
Q16610	P17931	Q16363	Q8WZ42
P30043	P40926	P00387	P62826
P09238	Q9BVA1	P29692	P28070
P31946	Q13308	P81605	Q93088
O75083	P05231	Q13200	P98066
P28070	P01009	P61313	P32119
P08727	P01584	O43747	P62906
P61077	P15121	P01876	P26641
Q12860	P05543	Q9Y678	P33908
P12111	P09211	O14950	Q00610
P04040	P60842	Q15631	P09651
P06737	Q9Y5C1	P63244	P52565
P35858	O95498	Q12907	P23381
P01857	P43490	P26599	P05231
Q13308	P78527	Q9UKU9	P04066
P30086	P16070	P01859	P11940
P05121	P06576	O00487	P60842
P30041	Q01082	P54577	Q15084
Q14520	P27348	P14868	P05543
Q93088	P32754	Q93050	P04179
P14625	P59998	P14678	P04899
P00450	P45877	P08476	P36871
P20908	P30101	P49591	Q5T749
Q99497	Q10469	Q14651	P30086
P32754	P35858	O75369	P27487
Q14315	P04275	Q03252	P62913
P09237	P05120	P55072	P00746
P52209	P12111	P54289	P30530
P49765	P07237	P26022	P27348
Q06830	P02794	P30153	P09493
Q9NPH2	P22626	P23396	Q16658
P05062	P31150	P16870	P63241
	P11021	Q16270	Q96CG8
	P48163	Q14974	P49721
	O14818	P49247	Q8NBS9
	P10412	P45880	P46940
	P05062	P09211	P10809
	Q8WZ42	O75131	Q99538
	P06744	Q96PL1	P27824
	P35527	P62195	P48735
	P17936	P0DOY2	Q9ULV4
	Q9UGM3	Q15262	P04275
	Q693B1	Q14112	Q9BY76
	P25705	P10586	O75369
	P30041	P13473	P01034
	P28070	Q06210	P00966
	P00352	P61247	P06748
	P00918	P32969	Q13813
	O75083	O00429	P55786
	P09210	P68133	Q92954
	P01857	P21266	O60506
	P02545	P19021	P78417
	P13796	P60660	P18621
	P53634	Q9UBX5	P08727
	P31946	P51159	P34096
	Q14315	Q13740	O00469
	Q9NPG4	P05089	Q12792
	P01834	P12236	O00264
	P25788	Q96P44	P51991
	P67936	O60701	P09210
	P05067	O43396	Q13217
	P62826	P21399	Q16851
	P61981	O00468	P49189
	Q14520	Q10567	P04843
	P23284	P10809	P49720
	Q96PD5	P29279	Q9NVJ2
	P01344	O00410	P00568
	Q16610	P53396	P53621
	P50395	Q92734	Q15198
	P14550	P78509	P00387
	P30086	Q9HCB6	Q9BXX0
	P35232	P41222	Q9UBG0
	P28482	Q96QK1	P61619
	P02790	P13929	Q9Y597
	P49765	Q9H0W9	P61978
	P06737	P50990	Q96JB6
	Q14203	Q15257	Q15149
	P20774	Q9H0U4	Q05707
	P20849	Q13126	P53396
	P01266	P12110	P05413
	P08729	Q01995	Q9UKU9
	P18669	P30530	P07384
	P01833	P62263	O95498
	P25786	P62249	P63244
	Q12884	Q14697	Q14974
	P12236	P05120	P32754
	Q99497	P36873	P18124
	P13797	O95967	Q9HCB6
	P0DME0	P35555	P10155
	P15169	Q13418	P68133
	P01033	O43505	Q9H0U4
	P62491	Q92930	P50990
	P29401	P49368	P04080
	P00742	Q08257	O43396
	P08123	Q16658	P55268
	P13639	Q96FW1	Q6NUK1
	P13645	P14780	P16615
	Q92820	Q6GPI1	Q02878
	P0CG47	P22314	P09972
	P15531	Q12931	P35222
	P09486	Q04760	Q9H4B7
	P52209	P34932	P39060
	P11766	P00533	P52907
	P15153	P78417
	P15085	P25705
	O43707	Q00610
	P35443	Q99436
	P00558	P04632
	P61204	P00390
	P12107	P05413
	P05091	Q16881
		P08253
		P51991
		P23470
		P30085
		P05154
		Q9NY33
		P55786
		P62191
		P27487
		Q15019
		P61026
		P40227
		Q13838
		Q13232
		P61160
		Q5VUB5
		P04439
		P51149
		P40926
		P60953
		Q8IUL8
		P19338
		P06576
		P04792
		Q15084
		Q96D15
		Q9UL46
		Q16851
		Q16394
		Q8NHP8
		Q7Z7G0
		O15232
		Q16181
		P47756
		P07384
		Q06323
		Q99536
		P17174
		Q96CG8
		A6NKF1
		Q9HC38
		Q15366
		P15121
		P26641
		Q04695
		P61978
		P13647
		P62873
		P00491
		P28838
		P00738
		P25787
		O00299

## Sheet: S2
Proteins identified in the cytokines-derived h-prASC secretome: per donor and common proteins among the donors
Donor 1	Donor 2	Donor 3	Common proteins			Proteins identified
P12235	B9A064	Q13098	P02768		Donor 1	398
P12081	C9JRZ8	Q13126	P07585		Donor 2	443
Q16543	F8WCM5	Q13162	P60709		Donor 3	530
P61019	O00299	Q13200	P05121
P13646	O00391	Q13347	P02788		Common proteins among the donors	457
O43760	O00410	Q13418	P02765
P02462	O00468	Q13740	P00338		Total proteins identified (excluded the duplicates)	667
P49407	O00487	Q13813	P05155
P17844	O00754	Q13838	P62258
P11413	O14786	Q14002	P08670
P10645	O14818	Q14019	P26038
P11177	O14950	Q14103	P02771
P13861	O14979	Q14108	P04264
P19652	O15144	Q14117	P02533
P10515	O43396	Q14315	P15531
P13489	O43707	Q14393	P08697
Q03252	O43747	Q14515	P06753
P05154	O60218	Q14520	P08253
P16615	O60701	Q14624	P60174
O96000	O75083	Q14651	P07478
P15941	O75131	Q14697	P25940
P36957	O75144	Q14764	P07737
Q16769	O75369	Q14789	P08123
P54577	O75874	Q14914	P36955
P30153	O95445	Q14956	P39059
P13929	O95497	Q14974	P35527
Q16658	O95498	Q15019	P0CG47
P15086	P00338	Q15029	P04179
P07093	P00352	Q15046	P01042
Q9NRD8	P00367	Q15063	P30101
P19320	P00387	Q15067	P06733
P49588	P00390	Q15084	P13645
P14923	P00403	Q15113	P11142
Q96PL1	P00450	Q15121	P09210
P03952	P00488	Q15149	P17936
P36578	P00491	Q15181	P62805
P13647	P00505	Q15233	P08238
Q96G03	P00533	Q15257	B9A064
P49247	P00558	Q15262	P07942
P35555	P00568	Q15365	P25789
Q9H0W9	P00734	Q15366	Q02818
Q13126	P00736	Q15436	P11047
Q13740	P00738	Q15437	P42830
P51159	P00742	Q15555	P05362
O95967	P00746	Q15582	P63104
P31943	P00747	Q15629	Q9HB40
P61077	P00751	Q16181	P04114
O43747	P00918	Q16270	P35442
P68133	P00966	Q16394	P14625
Q14974	P01008	Q16531	P07339
P02741	P01009	Q16543	Q96JB1
Q86UD1	P01011	Q16555	P06744
P14543	P01019	Q16610	P52209
P01876	P01023	Q16658	P50395
P35606	P01024	Q16698	P20742
P02792	P01031	Q16706	P12277
O43852	P01033	Q16769	Q9HDC9
P19021	P01042	Q16775	P68431
O43505	P01266	Q16787	P05156
Q9HCB6	P01275	Q16836	P13797
Q04446	P01344	Q16851	P07602
P17612	P01375	Q16881	P61224
P19367	P02452	Q6YHK3	Q14315
Q96P44	P02461	Q71U36	P59998
P62195	P02462	Q76LX8	P0C0L4
P54289	P02533	Q76M96	P02774
P08476	P02538	Q7KZF4	Q06828
Q13200	P02545	Q7Z7G0	P20618
P61086	P04003	Q86UP6	O43852
P24539	P04004	Q86UX7	P98095
P78509	P04040	Q8IUX7	M4IRL4
P28074	P04066	Q8NHP8	P48745
P28072	P04075	Q8WVY7	Q06033
P18124	P04080	Q8WZ42	P14210
Q16531	P04083	Q92734	P35579
P15291	P04114	Q92743	Q16555
Q13813	P04179	Q92820	O00469
P13667	P04181	Q96CX2	P02461
P02647	P04217	Q96FW1	P11021
O00429	P04264	Q96G03	P02042
P00846	P04275	Q96HE7	Q12841
Q9UBX5	P04406	Q96IY4	P32119
P05455	P04424	Q96JB1	P30041
Q9BVC6	P04439	Q96KP4	P16870
P53396	P04632	Q96PD5	P02538
P01275	P04745	Q99436	P04406
Q9Y646	P04792	Q99497	P08572
P00533	P05091	Q99536	O00391
Q92954	P05120	Q9BVA1	Q92743
P01579	P05121	Q9H0U4	O60218
P23470	P05154	Q9H299	P18669
P16870	P05155	Q9H4B7	Q16363
P49591	P05156	Q9HBI1	O95445
P49368	P05231	Q9HC38	Q03181
P04844	P05362	Q9HCB6	P15121
P29218	P05388	Q9HDC9	P00747
P04066	P05413	Q9NPH2	P09871
P61978	P05451	Q9NPH3	P29401
P21399	P05452	Q9NRD8	Q99715
Q01995	P05455	Q9NRN5	P28300
Q15181	P05543	Q9NRX1	Q15113
P08133	P05546	Q9NY33	P25786
Q9UHD8	P07195	Q9NZJ4	P35052
P05362	P07225	Q9NZM4	O14818
Q04917	P07237	Q9NZN3	P10599
O00487	P07339	Q9UBG0	Q7RTV2
O60506	P07355	Q9UBR2	P07225
P05556	P07358	Q9UBX5	O95197
P05089	P07686	Q9UGM3	P50454
P18621	P07900	Q9UHD8	Q8NHP8
P10586	P08123	Q9UK55	P19827
P05997	P08133	Q9UL46	P04217
P15311	P08134	Q9ULV4	P26641
P35237	P08238	Q9UNN8	Q01995
P01860	P08253	Q9UNP9	P27797
P00568	P08254	Q9Y2V2	P05546
Q9NY33	P08476	Q9Y490	P68371
Q8NHP8	P08603	Q9Y646	P61158
Q14651	P08670	Q9Y678	Q9UBR2
P14868	P08697	P49765	P53367
Q04760	P08708	P01127	P09493
P13473	P08727	P22352	Q9NZM4
O43776	P08729	P61278	P51884
P11047	P08758	P25391	P31946
P01859	P09210	P28070	P00505
O43396	P09211	P00352	P08758
P63244	P09237	P00918	P12109
P39656	P09238	O75083	P23528
P04439	P09382	P09210	P07900
P21266	P09486	P01857	P02545
O00410	P09493	P02545	O75083
P61604	P09525	P13796	P27348
P32969	P09960	P53634	Q13162
P26599	P09972	P31946	P98160
P28838	P0C0L4	Q14315	P08865
P0DOY2	P0CG47	Q9NPG4	P35908
P61313	P0DME0	P01834	O75874
P36542	P0DMV8	P25788	Q92626
Q06210	P0DOY2	P67936	P20908
Q92930	P10412	P05067	P22626
P30530	P10599	P62826	P40925
P00738	P10643	P61981	Q16658
O75369	P10809	Q14520	Q8NBS9
P36873	P11021	P23284	Q9UK55
P61247	P11047	Q96PD5	O14950
P13611	P11117	P01344	P07195
P10909	P11142	Q16610	Q14117
Q00325	P11413	P50395	P09651
P14780	P11717	P14550	P26022
Q92734	P11766	P30086	P55072
P08253	P12107	P35232	P23526
Q02818	P12109	P28482	P23142
P30040	P12110	P02790	P37802
O60701	P12111	P49765	P00734
P41222	P12235	P06737	P10643
P51991	P12236	Q14203	P37837
P61026	P12259	P20774	Q9Y696
P33908	P12277	P20849	P52565
P40227	P12814	P01266	Q00610
P18085	P12955	P08729	P16035
O14786	P13473	P18669	P98066
O60547	P13591	P01833	P36871
O75144	P14780	P25786	Q9Y6C2
P22314	P14866	Q12884	P12236
P12956	P14868	P12236	P08133
P55290	P14923	Q99497	P01031
P00387	P15085	P13797	P15153
Q99436	P15144	P0DME0	Q04756
P60953	P15153	P15169	P62913
Q16394	P15291	P01033	P02753
P28161	P15311	P62491	P25788
P34932	P15531	P29401	P23396
P15144	P15924	P00742	O00299
Q7KZF4	P15941	P08123	Q9ULV4
P29692	P16035	P13639	Q02809
P10809	P16070	P13645	P08476
P60660	P16112	Q92820	A6ND36
P00736	P16152	P0CG47	P47756
P04899	P17936	P15531	Q9BRK5
P09972	P17987	P09486	P49721
P17987	P18065	P52209	Q14697
Q15257	P20339	P11766	P12111
P61160	P20618	P15153	P02462
P51570	P20742	P15085	Q96FW1
Q92743	P20774	O43707	Q14112
Q7Z7G0	P20849	P35443	P21796
P40925	P20908	P00558	P47755
P27487	P21266	P61204	Q15084
P12830	P21281	P12107	Q9H4G4
P78371	P21333	P05091	Q9Y4K0
Q8IUL8	P21399	Q06830	P06576
O00468	P24593	P35442	P43652
Q96FW1	P24752	P05452	P25705
Q96D15	P24821	P05155	P13667
O15232	P25705	P35579	P02649
P05388	P25774	O60814	P45880
P04843	P25786	Q96HE7	O15143
P30085	P25787	P00450	Q05682
P30043	P25788	P14866	P62906
Q16181	P25789	Q93088	P13796
Q16851	P26022	P07478	P05556
P07358	P26038	P80188	P49747
Q13838	P26885	P06703	Q4LDE5
P25787	P28062	P26927	Q07954
P11940	P28065	P12814	Q92734
P62269	P28066	Q86UX7	P28838
P23396	P28070	P07900	Q9NRN5
P25774	P28072	P63104	P0DME0
P13010	P28074	P04406	Q09666
P15586	P28482	P02679	Q15365
P12277	P28838	Q01518	Q07065
P07384	P29120	P11142	O95967
P12110	P29218	P10599	P02748
P14314	P29401	P02751	Q16851
P26641	P29622	P07737	Q9Y490
P49189	P29692	Q9NZJ4	Q15019
Q06323	P30040	P06753	Q9BXJ0
P49720	P30041	P05783	P11413
Q5VUB5	P30043	P33151	P61077
P62263	P30044	P00751	Q15417
C9JRZ8	P30048	P15924	P28482
P98160	P30049	P02461	P19021
P04632	P30085	P0DMV8	P08254
P39059	P30086	P08758	P49720
Q93099	P30101	P13591	P26368
O00391	P30153	P04264	P55786
O60462	P30740	P37802	P09622
Q9UBG0	P31040	P21333	P28070
Q15113	P31146	P08670	Q16270
P09960	P31150	P68371	O94832
P13693	P31153	P02538	P81605
P50454	P31930	Q12805	Q16394
P46940	P31943	P14625	Q9UBG0
P98066	P31946	P02656	P05452
P55786	P31949	P26038	P14868
P13671	P32119	P07339	O60814
P19338	P32455	P06733	P09960
P36871	P32754	P14618	P04899
P14678	P32969	P04745	P12081
P00491	P33151	P62937	O75462
P04080	P33908	Q7RTV2	P13591
P61254	P34096	P68366	P17655
P51149	P34932	P01011	O75369
P20618	P35080	P02452	P04181
P09382	P35221	Q14019	P25787
Q92859	P35222	Q9UNP9	P78371
P61106	P35232	P61224	P60660
P17174	P35237	P08238	P62879
P04040	P35268	Q15582	P09936
P13716	P35442	Q04756	P60842
O75306	P35443	P06727	P07093
Q99536	P35527	P12259	Q9NVA2
P61088	P35555	P02753	Q16531
P08254	P35579	P05156	Q9BS26
P05121	P35580	P62736	Q9BVK6
P40189	P35606	P07195	Q9NUM4
P00966	P35858	P60174	P48735
P48735	P35908	P11717	Q9H299
Q15555	P35998	P04075	Q9Y646
P24821	P36222	Q15063	Q15582
Q00610	P36542	P18206	Q8N9B4
P16152	P36578	P00338	P13647
P22105	P36871	P02671	P35580
P34096	P36873	P05546	P28072
P31153	P36955	P08603	P80188
Q9ULV4	P36957	Q06828	P61019
O60218	P37802	P23526	P09455
P55072	P37837	P04004	P58215
P62873	P38117	P02100	P12259
P50552	P38606	P08727	P53621
P47756	P38646	P51884	P20073
P12955	P38919	Q96IY4	P12110
P62820	P39059	P07355	P49368
P07942	P39060	P02675	P02787
P00403	P39656	P05451	Q96CW1
P00367	P40121	P04114	P05413
Q96KP4	P40227	P04179	P19338
O60234	P40261	P02533	Q12792
O75874	P40616	P09525	P53396
P00746	P40925	P68104	Q99873
P00390	P40926	P02748	P04004
P45880	P40939	O95497	P62826
P30044	P41091	Q9UK55	P00450
P16930	P42126	P62258	P01024
Q02790	P42330	P02649	P62241
P00505	P42765	P06899	P08134
O00754	P43034	P12109	P35232
P23381	P43490	P68431	Q13813
Q9NZN3	P43652	P07996	P50990
P50991	P45877	P01031	P35606
P21281	P45880	Q71U36	Q76M96
P27824	P46063	P10643	Q9NVJ2
P62249	P46459	P36955	P02675
P04424	P46776	P00734	P46926
Q04828	P46777	P23142	Q96QK1
P05023	P46779	P02749	O43396
P32119	P46781	P01375	P49189
P07858	P46926	O95445	P54819
Q93084	P46940	P43652	O95861
P09237	P46977	P07225	Q9NZN3
P02787	P47755	P49747	P12955
Q9UL46	P47756	P04908	P19367
P35908	P47895	P05787	P21266
P16112	P47897	P62805	P05091
Q7Z4W1	P47985	P04217	P35222
Q14697	P48163	P0C0L4	Q14974
P23528	P48304	P01042	Q9UBX5
P60900	P48506	Q9NRX1	P63241
P63241	P48637	Q03181	P15586
P04792	P48643	P06396	P04632
O00299	P48735	P19827	Q9H7Z7
P07686	P49189	P01024	P35555
P39060	P49207	P00747	P27824
P12429	P49327	P02774	P15291
P50990	P49368	Q9HDC9	Q12884
P04083	P49407	P20742	Q15149
P78417	P49411	Q06033	Q16881
Q6GPI1	P49588	P14210	P51149
P17655	P49591	P02760	Q06210
Q16775	P49720	P08697	P31153
O15144	P49721	B9A064	Q16543
P18065	P49747	P60709	P02790
Q15365	P50395	P52757	P26599
P06681	P50416	P01008	P06748
P60981	P50440	P69905	P28074
P60866	P50454	P01023	P02671
P03956	P50990	P02042	Q7KZF4
P61158	P50991	P02771	P60866
P20339	P50995	P19823	P33908
O75367	P51149	P02768	P18621
P28066	P51159	P02765	P62820
Q9BWD1	P51884	P02788	P10809
P27797	P51991	Q7Z7G0	P00751
P37837	P52209	O15232	P04745
P08134	P52272	Q16181	P00568
P49721	P52565	P47756	Q12907
P07437	P52757	P07384	P61978
P09238	P53396	Q06323	P39060
Q16555	P53634	Q99536	Q92542
P51571	P54289	P17174	P62917
P06748	P55072	Q96CG8	P01266
O14979	P55786	A6NKF1	Q12931
P30740	P56192	Q9HC38	P62280
P47755	P56470	Q15366	Q969H8
P31146	P59998	P15121	P63092
Q05682	P60174	P26641	O60701
Q96CX2	P60660	Q04695	P49327
O14950	P60709	P61978	P08294
Q96L12	P60842	P13647	P46777
P20908	P60866	P62873	P47897
P52565	P60900	P00491	Q9Y678
P25789	P60953	P28838	O43747
P17931	P61026	P00738	P11717
P40926	P61077	P25787	P39656
Q9BVA1	P61086	O00299	P60953
Q13308	P61088	P00736	Q9Y639
P05231	P61106	P55290	P02100
P01009	P61158	P07437	P63244
P01584	P61160	P13716	P61254
P15121	P61204	Q04828	P22314
P05543	P61224	P11021	Q13126
P09211	P61247	Q86UD1	P48643
P60842	P61254	P11413	P61313
Q9Y5C1	P61313	P43490	O00534
O95498	P61978	P61088	Q15181
P43490	P61981	P08133	Q9NYU2
P78527	P62081	Q9HBI1	O60506
P16070	P62191	P33908	P55268
P06576	P62195	P61106	Q99623
Q01082	P62249	P35237	O60565
P27348	P62258	P10412	P05997
P32754	P62263	Q9UGM3	P62195
P59998	P62269	P00352	P12429
P45877	P62491	P01375	P29279
P30101	P62736	Q96C19	P11177
Q10469	P62805	P30101	P23246
P35858	P62820	Q99542	P04792
P04275	P62826	P30044	P00742
P05120	P62873	Q92954	Q9BSJ8
P12111	P62937	Q9UHD8	P35221
P07237	P63104	Q07954	P61803
P02794	P63208	P07686	P62753
P22626	P63241	P62820	P36873
P31150	P63244	P78371	P61106
P11021	P67936	P09960	Q07955
P48163	P68104	O14979	Q9H173
O14818	P68133	P09382	Q8N0V5
P10412	P68366	P22105	Q01813
P05062	P68371	Q9UBG0	P62263
Q8WZ42	P68431	Q96KP4	O15173
P06744	P69905	P20339	Q00577
P35527	P78371	O75874	Q9P2B2
P17936	P78417	P63241	P18124
Q9UGM3	P78527	Q14515	Q04760
Q693B1	P80188	P18065	Q13347
P25705	P80303	P09038	Q13740
P30041	P81605	P00488	P63208
	P84098	P04083	P48506
	P98066	P50991	Q14165
	P98095	Q9Y646	P50570
	P98160	Q96G03	Q9NTK5
	P99999	P34096	Q92499
	Q00325	P07358	P35858
	Q00577	P16930	P08195
	Q00610	P49189	Q99460
	Q00839	O75144	P49591
	Q01082	Q15365	Q7Z7G0
	Q01130	P09972	P07954
	Q01518	P27797	Q15436
	Q01813	O60234	Q04446
	Q01995	Q15555	P68366
	Q02218	Q92743	O94979
	Q02790	P05783	P50502
	Q02818	P07237	Q96D15
	Q03181	P02545	P52907
	Q03252	P48163	Q99571
	Q04695	P39059	P09972
	Q04756	P52565	P50995
	Q04760	P51570	Q7L1Q6
	Q04828	C9JRZ8	P54920
	Q04917	P49720	Q6UXH9
	Q05639	P00746	Q00325
	Q05682	Q92859	P51858
	Q06033	P06703	P52823
	Q06141	Q9Y2V2	O95831
	Q06210	P02787	Q6DKJ4
	Q06323	Q02790	P23381
	Q06828	P17987	P23763
	Q06830	O15144	O75367
	Q07954	Q99715	Q07866
	Q07960	P24821	Q9H0U4
	Q08257	Q9H299	Q14520
	Q10567	O14786	P10515
	Q12805	P21281	Q92930
	Q12860	P23284	Q8WVY7
	Q12884	P98160	P33151
	Q12905	P39060	P61604
	Q12906	Q15029	P13716
	Q12907	P48735	P53007
	Q12931	Q9NRN5	P16615
	Q13087	Q02818	P50440
	Q13093	P07942	P00966
		P01009	O43897
		P20618	P50213
		Q9H4G4	O43143
		O95498	Q9UBT2
		P60900	Q15233
		P08134	P05543
		P05091	Q99805
		P27348	Q9Y2B0
		P01344	P09429
		Q93099	P02647
		P06681	P51553
		P28066	P13646
		P60842	P68133
		P37837	P61619
		Q10469	P09341
		P08729
		P13671
		P12955
		P04424
		P31150
		P01833
		P40189
		P16070
		P05231
		Q96L12
		P16152
		P28161
		Q16775
		Q7KZF4
		P40925
		Q05682
		P22626
		P36871
		P25789
		P11047
		Q16555
		Q9BWD1
		P05543
		P49721
		P45877
		P61278
		P14550
		O00391
		P35908
		P13639
		P61981
		Q8WZ42
		P04179
		Q9ULV4
		P00918
		O43707
		Q7Z4W1
		P00966
		Q9NPG4
		Q15113
		P04275
		Q93084
		P50552
		P03956
		P50454
		O43915
		P01127
		P17655
		P23381
		P08758
		P29401
		P47755
		P59998
		P31153
		P98066
		P12277
		P50395
		Q96CX2
		P61204
		P35579
		P00558
		P61158
		Q9NZN3
		P08254
		P09210
		P0CG47
		P62826
		P17936
		Q9Y5C1
		Q16610
		P30043
		P09238
		P31946

## Sheet: S3
Proteins identified in the high glucose-derived h-prASC secretome: per donor and common proteins among the donors
Donor 1	Donor 2	Donor 3	Common proteins			Proteins identified
A0A0C4DH41	P52209	Q02790	P02768		Donor 1	412
A6ND36	P52565	P13693	P55083		Donor 2	438
B9A064	P52757	P13804	P02751		Donor 3	569
C9JRZ8	P52823	Q96QK1	P02765
O00299	P52895	P20908	P02788		Common proteins among the donors	473
O00391	P52907	P36873	P02452
O00429	P53396	P24821	P01023		Total proteins identified (excluded the duplicates)	701
O00468	P53621	P16930	P12109
O00754	P53634	Q7KZF4	P04264
O14786	P53990	P35222	P02533
O14818	P54289	P14780	P02771
O14979	P54577	P04439	P08123
O15143	P55072	P13716	P60709
O15144	P55290	P49368	P07996
O15232	P55735	Q16775	Q12805
O43396	P55786	O00487	P01033
O43505	P59998	O00469	P19823
O43707	P60174	P22695	P13645
O43747	P60660	O60218	P01011
O43776	P60709	P06737	P09486
O43852	P60842	P09960	P35527
O60234	P60866	P35555	P52757
O60462	P60953	P07942	P01008
O60701	P61026	P32754	P05155
O60814	P61077	P40227	P06396
O75083	P61086	P04632	Q16270
O75144	P61088	Q05682	P07585
O75369	P61106	P00742	P26022
O75874	P61158	Q9HC38	P01024
O75882	P61160	Q06210	P49747
O94979	P61204	Q9Y646	P08697
O94985	P61224	P15311	P51884
O95433	P61247	P29692	P08254
O95445	P61313	Q9NRD8	P35908
O95497	P61978	P15169	B9A064
O95498	P61981	Q9NPH3	P69905
O95861	P62195	P52209	P07478
O95967	P62249	P14868	P98095
P00338	P62258	P00736	P07339
P00352	P62263	P26599	P00338
P00367	P62269	P14923	P20742
P00387	P62491	P61026	Q9NRX1
P00390	P62701	Q9UL46	P08294
P00403	P62714	Q693B1	P98160
P00450	P62736	Q8IUX7	P02538
P00488	P62805	P11413	P62736
P00491	P62820	P01375	Q96JB1
P00505	P62826	P50990	P08670
P00533	P62873	P0C0S5	Q14624
P00558	P62879	P63244	P07355
P00568	P62906	P98160	O00142
P00734	P62937	P02741	Q08380
P00736	P63104	P11279	P02042
P00738	P63241	P21266	P02774
P00742	P63244	P53396	Q71U36
P00746	P67936	P61313	Q92743
P00747	P68104	P35268	P04217
P00751	P68133	Q14515	P0C0L4
P00918	P68366	P35237	Q8IUX7
P00966	P68371	Q9Y2V2	Q15063
P01008	P68431	P62191	Q9HDC9
P01009	P69905	Q9H4B7	P02461
P01011	P78371	P01266	P35442
P01023	P78417	P14314	P68104
P01024	P78509	P05543	P23142
P01031	P80188	P15086	P07602
P01033	P98160	O60701	P14210
P01042	Q00610	P22314	P07093
P01266	Q01082	P62263	Q03181
P01344	Q01518	Q8NHP8	P09871
P01375	Q01813	P04424	P14618
P01624	Q01995	P33151	P16870
P01833	Q02790	P39060	P07225
P01857	Q02818	O00754	Q96HE7
P01876	Q03181	P06865	P24593
P02042	Q04756	Q14520	Q76M96
P02100	Q04828	Q7Z7G0	P13611
P02452	Q04917	P17987	P13646
P02461	Q05682	P35858	A0A075B6P5
P02462	Q06033	P23381	O00391
P02533	Q06210	P04040	P08253
P02538	Q06323	Q93050	P15104
P02545	Q06828	C9JRZ8	O95445
P02647	Q06830	P60660	P62258
P02649	Q07954	P12277	P35052
P02656	Q07955	P20849	Q06033
P02671	Q08211	P16152	Q8NHP8
P02675	Q08257	P36871	P26038
P02679	Q08431	P78371	Q15582
P02748	Q08AE8	Q92734	P55058
P02749	Q09666	Q96CX2	P00747
P02751	Q10469	P61088	P00736
P02753	Q12805	P13473	P13647
P02760	Q12841	P49721	P12814
P02765	Q12860	P10619	P21810
P02768	Q12884	P45877	P05121
P02771	Q12906	P55786	P22105
P02774	Q12907	P32969	P62937
P02787	Q12931	O75874	Q99715
P02788	Q13093	P23246	P08758
P02790	Q13200	Q92743	Q08431
P02794	Q13232	P21281	P36955
P03952	Q13308	P10909	P05556
P03956	Q13418	P46940	Q15029
P04004	Q13740	Q9H299	P02760
P04040	Q13813	P12955	P21333
P04075	Q13822	Q96FW1	Q13510
P04083	Q13838	O00468	P06753
P04114	Q14019	P49189	P07195
P04179	Q14112	O14773	P04083
P04217	Q14117	P49720	P06865
P04264	Q14118	P98066	Q06828
P04275	Q14203	P17174	P06681
P04406	Q14315	P62249	O43707
P04424	Q14515	P61978	P35555
P04745	Q14520	Q9ULV4	P43235
P04792	Q14624	Q93088	P08603
P04843	Q14697	Q06323	Q16610
P04908	Q14974	P11940	P41222
P05062	Q15019	P16870	P01019
P05089	Q15029	P00966	P43652
P05091	Q15063	P17655	P04075
P05120	Q15084	P02647	P07686
P05121	Q15113	P02679	Q9UI42
P05155	Q15149	P16112	P34932
P05156	Q15257	P51149	P12111
P05231	Q15262	P35443	P15586
P05413	Q15365	Q16851	P12110
P05451	Q15366	P00387	Q9BXJ0
P05452	Q15555	P05388	P62805
P05543	Q15582	P12107	P06733
P05546	Q15843	P00450	Q15113
P05783	Q16181	P13010	Q9UH77
P05787	Q16270	Q16881	Q13162
P05997	Q16394	P28066	P0CG47
P06396	Q16555	Q99436	Q16836
P06576	Q16610	P00367	P19827
P06681	Q16658	P13987	Q92626
P06703	Q16775	P15085	P02649
P06727	Q16851	P07099	Q12841
P06733	Q16881	P48163	P39059
P06737	Q2M2H8	P51991	P23284
P06744	Q4LDE5	Q04828	P08238
P06748	Q5VUB5	P61247	O95197
P06753	Q693B1	P02743	P09603
P06899	Q6EMK4	P62269	P01031
P07093	Q6GPI1	P04792	P00734
P07195	Q6UX71	P05556	O43852
P07225	Q6YHK3	P81605	P14625
P07237	Q71U36	P61160	O94985
P07339	Q76LX8	P15586	P07858
P07355	Q7L1Q6	P10809	P01042
P07358	Q7RTV2	P31153	Q16555
P07384	Q7Z4W1	P53634	Q9NRN5
P07437	Q7Z7G0	P20618	Q4LDE5
P07478	Q86UD1	P12110	P10909
P07686	Q86UX7	P35442	P13797
P07737	Q86VP6	P07585	P05452
P07738	Q8IUL8	P30044	P60174
P07858	Q8NHP8	P08133	P10643
P07900	Q8WXI7	P31150	P04908
P07910	Q8WZ42	P62820	P67936
P07942	Q92499	P14550	P16070
P07996	Q92734	P63241	P07942
P08123	Q92743	P05120	P07237
P08133	Q92820	P13667	P08572
P08134	Q92851	P23396	P11142
P08238	Q92859	P26927	Q7Z7G0
P08253	Q92930	Q99536	Q6EMK4
P08254	Q92954	P07602	P11047
P08476	Q93088	P61158	P16035
P08603	Q93099	O95498	Q86UX7
P08670	Q96C19	P10412	Q9Y646
P08697	Q96CG8	P08134	P09651
P08708	Q96CX2	P08254	P12035
P08727	Q96D15	P01876	P29401
P08729	Q96FW1	P28482	P04179
P08758	Q96G03	P17931	Q02818
P08865	Q96HE7	O00299	P06703
P09210	Q96IY4	P00403	O75326
P09211	Q96JB1	O75369	P30101
P09237	Q96KP4	P09382	P35579
P09238	Q96L12	P12111	O75083
P09382	Q96P44	P14866	Q06830
P09455	Q96PD5	P78417	P53367
P09486	Q96QK1	P61106	P45877
P09525	Q99497	P26641	P04114
P09651	Q99536	P0DME0	Q01082
P09960	Q99715	P15924	P24821
P09972	Q99832	P15153	P00751
P0C0L4	Q9BS26	Q96PD5	P68371
P0CG47	Q9BVA1	P28070	P15531
P0DME0	Q9BWD1	P13796	P02545
P0DMV8	Q9BY76	P52565	Q14767
P0DOY2	Q9BZP6	P05062	P11021
P10412	Q9GZP4	P12830	P02748
P10586	Q9H0U4	Q9BVA1	P61981
P10599	Q9H299	Q92820	P02675
P10643	Q9H4B7	P14678	P08476
P10909	Q9HBI1	P61204	Q7Z5L7
P11021	Q9HC38	P07910	P16112
P11047	Q9HCB6	P02787	O00754
P11142	Q9HDC9	P60900	Q9NZM4
P11177	Q9NP72	P30048	P50454
P11413	Q9NPG4	Q14697	Q02809
P11717	Q9NPH2	P35232	P06899
P11766	Q9NPH3	P31946	Q9UK55
P11940	Q9NRD8	Q13838	P59998
P12035	Q9NRN5	P20339	Q9NQC3
P12107	Q9NRX1	O14979	Q14956
P12109	Q9NVA2	P59998	P09104
P12110	Q9NY33	P06748	A6ND36
P12111	Q9NZJ4	P13073	P23528
P12259	Q9NZM4	P00390	P18206
P12277	Q9NZN3	P48735	P07737
P12429	Q9UBG0	P22392	Q8N9B4
P12814	Q9UBR2	O14950	Q6YHK3
P12955	Q9UBX5	P12956	Q6UXH9
P13591	Q9UGM3	P08603	P05546
P13611	Q9UHD8	P47756	Q9UBR2
P13639	Q9UK55	P27348	P13639
P13645	Q9UKU9	P19338	P98066
P13646	Q9UL46	P00505	P25786
P13671	Q9ULV4	P09038	Q5T749
P13693	Q9UNN8	O00391	O75462
P13716	Q9UNP9	P30740	P54802
P13796	Q9Y2T3	P50454	P04406
P13797	Q9Y2V2	P55072	P48745
P13929	Q9Y490	P00918	P07437
P14210	Q9Y4K0	P30041	Q14112
P14314	Q9Y597	Q00610	O15144
P14543	Q9Y5C1	P05154	P28799
P14550	Q9Y613	P23528	Q9Y4K0
P14618	Q9Y646	P61981	O14773
P14625	Q9Y6J9	P18669	P12259
P14678	Q9Y6N7	Q76LX8	P02790
P14868	P49765	P07858	Q01518
P15085	P22352	P09238	Q16881
P15121	P61278	P12429	P50395
P15153	O43915	Q9Y490	Q9UBX5
P15169	P25391	P31949	P29279
P15311	P14780	Q14117	P35232
P15531	F8WCM5	O15144	P05997
P15924	P22307	P01859	Q14315
P16070	P06756	P26022	P20908
P16112	P68133	P05231	P27797
P16152	P29120	P07686	P14543
P16870	P06681	P02100	P11279
P16930	P00533	P62826	P40925
P17174	P23470	Q04756	O00468
P17655	A6NKF1	Q96IY4	Q9Y696
P17931	P31040	P60842	O14818
P17936	P32455	P13591	O75874
P18065	Q8WVY7	P02794	Q01995
P18124	P61077	P0DOY2	P63104
P18206	O14579	P08253	P53634
P18669	O00429	P40926	P60981
P19338	O95716	P25788	P00558
P19367	P02766	Q06828	Q9BVA1
P19823	P60953	P47755	P61160
P19827	P49591	O75083	P11766
P20339	O96000	P45880	Q7Z304
P20340	P16233	P09486	Q05682
P20618	P51159	P04004	P18669
P20742	P16615	P25789	P19021
P20774	P21397	P02749	P02749
P20849	O00303	Q99497	P02753
P20908	P03952	P08123	P36222
P21266	P28838	P37837	P09525
P21281	Q96P44	P32119	P09382
P21333	Q92859	P00738	P05156
P21810	O43396	P40925	P25788
P22105	P54289	P09211	P06744
P22314	P02792	P09210	Q7KZF4
P22626	P07093	P09237	Q16363
P23142	P02462	Q86UX7	O14498
P23284	P09972	P05452	P07900
P23396	Q12907	P02461	Q9Y6C2
P23470	Q92954	P61278	P23526
P23526	P05089	P02753	Q6UX71
P23528	P34096	P30086	P13591
P24821	Q93084	Q7RTV2	P52209
P25705	P16435	P27797	Q13509
P25786	P24539	P00558	P04745
P25787	Q03252	P11717	P55268
P25788	P78527	O14818	P31946
P25789	P21399	P04745	Q9HB40
P26022	Q96KP4	P15121	P30041
P26038	P12235	P50395	Q9BUD6
P26599	Q9NZJ4	P16070	Q9BRK5
P26641	P10515	P22626	P05120
P26927	Q8IUL8	P12035	P17655
P27348	O15232	P02649	P33908
P27487	O43747	P06576	P19338
P27797	P05455	P06744	P02787
P27824	P50552	P10599	Q9BXX0
P28066	Q96G03	P07900	Q96CG8
P28070	P00491	P43490	Q14697
P28072	P13489	P07737	P60866
P28161	Q9HBI1	P07437	Q76LX8
P28838	Q93099	P12259	O60701
P29401	P19021	P62491	P08962
P30041	Q96CW1	O95497	P15291
P30043	Q02818	Q01082	P62826
P30048	Q04695	Q01518	P15086
P30085	Q9Y678	P67936	P04792
P30086	P18065	P02671	P51149
P30101	Q9BWD1	P25786	Q99538
P30153	Q14974	P37802	P11717
P30530	O14786	P13639	P68431
P30740	P07358	P02790	Q09666
P31146	P29622	Q96HE7	P02794
P31150	O95834	P06727	P81605
P31153	Q9H0U4	Q6GPI1	Q14393
P31946	P35080	P11766	P0DMV8
P31949	P12081	P13797	P00746
P32119	P31943	P12236	P47755
P32754	Q99715	Q6YHK3	P15121
P33151	P62195	P15531	Q07954
P33908	Q96L12	P25705	Q15084
P34096	O75131	P30101	P21796
P34932	Q9NY33	P62937	P13497
P35052	P10155	P05156	Q12884
P35080	P13861	P04406	Q16394
P35232	Q9NZN3	P13647	P78539
P35237	P50991	P63104	Q9BZP6
P35442	P04275	P05546	P20618
P35443	Q96CG8	Q15063	P08133
P35527	P30043	P02452	Q08629
P35555	P00746	P13646	P04066
P35579	Q10567	P01834	P14780
P35606	Q8WZ42	P11021	Q9UKU9
P35858	Q01995	F8WCM5	O95497
P35908	P11047	P61224	P26641
P36222	P20774	P68366	Q9H7Z7
P36871	P07384	P06703	P62701
P36873	P07711	P08729	P22626
P36955	P10253	P02751	P63010
P37802	Q16658	O43707	P46777
P37837	P31930	P18206	P52565
P39059	O60234	P06753	O15143
P39060	P08476	P49765	P28300
P40189	P10451	P11142	P62879
P40227	P39059	P04114	P02671
P40925	P15144	P23526	P61769
P40926	Q9NPG4	P51884	P05231
P41222	O00410	P0DMV8	Q99497
P42765	P35221	P23284	P62249
P43034	Q02790	P01009	Q8WXI7
P43490	P13693	P02675	Q00610
P43652	P13804	P01833	P15924
P45877	Q96QK1	Q06830	P46940
P45880	P20908	P21333	P39060
P46926	P36873	P00352	P09211
P46940	P24821	P04083	P78417
P47755	P16930	P07195	P40926
P47756	Q7KZF4	P17936	P06737
P48059	P35222	P0CG47	P06576
P48163	P14780	P35579	P00491
P48643	P04439	P07237	P00367
P48735	P13716	P29401	Q99623
P49189	P49368	P07339	P60842
P49247	Q16775	P10643	Q9Y490
P49368	O00487	P12814	O75369
P49407	O00469	P68371	P52907
P49588	P22695	P23142	Q9ULV4
P49591	O60218	P05091	P50990
P49720	P06737	P05155	P10619
P49721	P09960	P02545	P53621
P49747	P35555	P07996	P15848
P50395	P07942	P02748	P17936
P50454	P32754	P01031	Q96HF1
P50552	P40227	P43652	P20849
P50914	P04632	P00734	P09960
P50990	Q05682	P05783	Q06210
P50991	P00742	P03956	P37837
P51149	Q9HC38	P26038	Q9UNN8
P51159	Q06210	Q9UK55	P34096
P51570	Q9Y646	P80188	P32119
P51659	P15311	P06733	P23381
P51884	P29692	P49747	P00450
P52209	Q9NRD8	P07225	P04004
P52565	P15169	P04075	P01266
P52757	Q9NPH3	P14625	Q16658
P52823	P52209	P05121	P27348
P52895	P14868	P36955	O75882
P52907	P00736	P08758	P01034
P53396	P26599	P22352	P00742
P53621	P14923	P00751	P25705
P53634	P61026	P08238	P08195
P53990	Q9UL46	P62736	O95967
P54289	Q693B1	P14618	P16152
P54577	Q8IUX7	P12109	O00469
P55072	P11413	P60174	P05388
P55290	P01375	P22105	P27487
P55735	P50990	Q9NZM4	Q13813
P55786	P0C0S5	P01033	P22314
P59998	P63244	P00338	P18621
P60174	P98160	O95445	P55072
P60660	P02741	P01042	P13489
P60709	P11279	P25391	P14868
P60842	P21266	P04217	P15144
P60866	P53396	P07478	P28072
P60953	P61313	P04179	P40261
P61026	P35268	Q03181	P40227
P61077	Q14515	P01857	P55786
P61086	P35237	P06899	P35237
P61088	Q9Y2V2	P19827	Q13219
P61106	P62191	P08727	Q9UBX1
P61158	Q9H4B7	P01011	Q92954
P61160	P01266	P24043	P00352
	P14314	P62258	P63241
	P05543	P00747	P08865
	P15086	P35908	P61247
	O60701	Q9HDC9	Q96JB6
	P22314	P02538	P63244
	P62263	P68104	P53396
	Q8NHP8	P68431	P49720
	P04424	Q71U36	P06748
	P33151	P09525	P35443
	P39060	P08670	P10809
	O00754	P0C0L4	P11216
	P06865	P07355	P78371
	Q14520	P02774	P04899
	Q7Z7G0	O43915	P09493
	P17987	P35527	Q8NBS9
	P35858	Q96JB1	Q16706
	P23381	P06396	P09936
	P04040	Q9NRX1	Q16851
	Q93050	P04908	Q96CW1
	C9JRZ8	P01127	P30086
	P60660	P02760	P17174
	P12277	Q06033	Q9UBG0
	P20849	P05787	Q14204
	P16152	P14210	P61313
	P36871	P20742	Q9NVA2
	P78371	P08697	Q13308
	Q92734	P62805	Q15149
		P02042	Q15198
		P01023	O14786
		P05451	Q14974
		B9A064	Q14520
		P13645	P15085
		P01024	Q02878
		P04264	P00966
		P02771	P61158
		P69905	Q05707
		P60709	P48637
		P02533	Q92734
		P01008	O95498
		P52757	P00387
		P19823	P02462
		P02788	Q9Y597
		P02765	P05783
		P02768	P35268
		P02679	P09622
		Q01518	P48643
		P11142	P62195
		P10599	P47756
		P02751	Q14766
		P07737	Q96KP4
		Q9NZJ4	P05543
		P06753	Q9NY33
		P05783	P61204
		P33151	Q8WZ42
		P00751	Q13740
		P15924	Q13217
		P02461	P18124
		P0DMV8	P07099
		P08758	Q9Y678
		P13591	O75976
		P04264	P32754
		P37802	P68133
		P21333
		P08670
		P68371
		P02538
		Q12805
		P14625
		P02656
		P26038
		P07339
		P06733
		P14618
		P04745
		P62937
		Q7RTV2
		P68366
		P01011
		P02452
		Q14019
		Q9UNP9
		P61224
		P08238
		Q15582
		Q04756
		P06727
		P12259
		P02753
		P05156
		P62736
		P07195
		P60174
		P11717
		P04075
		Q15063
		P18206
		P00338
		P02671
		P05546
		P08603
		Q06828
		P23526
		P04004
		P02100
		P08727
		P51884
		Q96IY4
		P07355
		P02675
		P05451
		P04114
		P04179
		P02533
		P09525
		P68104
		P02748
		O95497
		Q9UK55
		P62258
		P02649
		P06899
		P12109
		P68431
		P07996
		P01031
		Q71U36
		P10643
		P36955
		P00734
		P23142
		P02749
		P01375
		O95445
		P43652
		P07225
		P49747
		P04908
		P05787
		P62805
		P04217
		P0C0L4
		P01042
		Q9NRX1
		Q03181
		P06396
		P19827
		P01024
		P00747
		P02774
		Q9HDC9
		P20742
		Q06033
		P14210
		P02760
		P08697
		B9A064
		P60709
		P52757

## Sheet: S4
Proteins identified in the hypoxia-derived h-prASC secretome: per donor and common proteins among the donors
Donor 1	Donor 2	Donor 3	Common proteins			Proteins identified
P12277	P05451	P03952	P68133		Donor 1	504
P50395	P05452	P28838	P23470		Donor 2	517
Q96CX2	P05455	Q96P44	Q9UIJ7		Donor 3	665
P61204	P05543	Q92859	Q13200
P35579	P05546	O43396	P32754		Common proteins among the donors	562
P00558	P07195	P54289	O94979
P61158	P07225	P02792	Q8WVY7		Total proteins identified (excluded the duplicates)	874
Q9NZN3	P07237	P07093	P09972
P08254	P07339	P02462	Q96S86
P09210	P07355	P09972	P10809
P0CG47	P07358	Q12907	Q12907
P62826	P07686	Q92954	P05543
P17936	P07900	P05089	Q8WZ42
Q9Y5C1	P08123	P34096	Q8IV08
Q16610	P08133	Q93084	P04080
P30043	P08134	P16435	P33151
P09238	P08238	P24539	P53621
P31946	P08253	Q03252	P04424
O75083	P08254	P78527	Q9Y597
P28070	P08476	P21399	P49368
P08727	P08603	Q96KP4	Q02878
P61077	P08670	P12235	P40227
Q12860	P08697	Q9NZJ4	P17612
P12111	P08708	P10515	P61978
P04040	P08727	Q8IUL8	P15311
P06737	P08729	O15232	P42330
P35858	P08758	O43747	P04844
P01857	P09210	P05455	O43396
Q13308	P09211	P50552	Q92896
P30086	P09237	Q96G03	P13693
P05121	P09238	P00491	P46459
P30041	P09382	P13489	P35556
Q14520	P09486	Q9HBI1	P35221
Q93088	P09493	Q93099	P40261
P14625	P09525	P19021	P61204
P00450	P09960	Q96CW1	Q16706
P20908	P09972	Q02818	P60660
Q99497	P0C0L4	Q04695	Q04828
P32754	P0CG47	Q9Y678	P13010
Q14315	P0DME0	P18065	Q13219
P09237	P0DMV8	Q9BWD1	Q96FW1
P52209	P0DOY2	Q14974	P14868
P49765	P10412	O14786	Q9Y678
Q06830	P10599	P07358	P12236
Q9NPH2	P10643	P29622	Q9UBG0
P05062	P10809	O95834	O00487
P16112	P11021	Q9H0U4	P28838
P02647	P11047	P35080	Q12860
P15531	P11117	P12081	Q7RTV2
P01266	P11142	P31943	P41091
Q9H4B7	P11413	Q99715	P18124
O14818	P11717	P62195	Q07960
P31146	P11766	Q96L12	P61026
P13796	P12107	O75131	P54802
Q13093	P12109	Q9NY33	Q14520
Q12884	P12110	P10155	P18085
P62491	P12111	P13861	Q92859
P01033	P12235	Q9NZN3	P51572
P15153	P12236	P50991	P00742
Q9UBR2	P12259	P04275	P62873
P00742	P12277	Q96CG8	P36222
Q9BVA1	P12814	P30043	P35222
P25788	P12955	P00746	Q9NPH3
P02538	P13473	Q10567	P25311
O60218	P13591	Q8WZ42	P01266
Q693B1	P14780	Q01995	P05413
P80188	P14866	P11047	P23396
P67936	P14868	P20774	P05091
O00754	P14923	P07384	P55084
Q92820	P15085	P07711	P22314
P15924	P15144	P10253	P40926
P20774	P15153	Q16658	P49720
P15085	P15291	P31930	P08708
P01011	P15311	O60234	Q05707
P25786	P15531	P08476	P30086
P12814	P15924	P10451	Q969H8
P10599	P15941	P39059	P62917
P20849	P16035	P15144	P11940
P30740	P16070	Q9NPG4	P30740
P00751	P16112	O00410	Q15366
Q96PD5	P16152	P35221	Q14974
P11766	P17936	Q02790	Q06323
P07900	P17987	P13693	O60664
P35442	P18065	P13804	P13591
P09525	P20339	Q96QK1	P13489
Q13822	P20618	P20908	Q12931
P13797	P20742	P36873	Q92734
P09486	P20774	P24821	P51688
P35232	P20849	P16930	Q6UWH4
Q01082	P20908	Q7KZF4	Q96JB6
P63104	P21266	P35222	P19883
P05452	P21281	P14780	P11216
P28482	P21333	P04439	Q14204
P11142	P21399	P13716	P84098
P18669	P24593	P49368	P17174
P08123	P24752	Q16775	Q13740
P23528	P24821	O00487	Q13217
P53634	P25705	O00469	O75882
P0DMV8	P25774	P22695	Q9UNN8
P07737	P25786	O60218	P49588
P07339	P25787	P06737	P61247
P14618	P25788	P09960	P05109
P33151	P25789	P35555	P14314
Q9NZJ4	P26022	P07942	P98066
P05451	P26038	P32754	P20073
P35527	P26885	P40227	O95498
P02679	P28062	P04632	Q01518
P08670	P28065	Q05682	P04899
P62937	P28066	P00742	P00450
P07355	P28070	Q9HC38	P27824
P04406	P28072	Q06210	P80188
P68371	P28074	Q9Y646	O15143
P02794	P28482	P15311	P05120
Q86UX7	P28838	P29692	P31153
Q14117	P29120	Q9NRD8	Q9NR99
P32119	P29218	P15169	P52907
P35443	P29401	Q9NPH3	Q16851
P21333	P29622	P52209	Q14019
P06733	P29692	P14868	Q92954
P68431	P30040	P00736	P01034
P60174	P30041	P26599	P18621
Q9Y490	P30043	P14923	P50914
Q8IUX7	P30044	P61026	Q15084
P04075	P30048	Q9UL46	Q15198
P02751	P30049	Q693B1	O75083
P06899	P30085	Q8IUX7	P49327
Q9NPH3	P30086	P11413	Q09666
P12107	P30101	P01375	Q99538
P13645	P30153	P50990	Q13838
P37802	P30740	P0C0S5	P55786
P26927	P31040	P63244	P07384
P06744	P31146	P98160	P35232
P26038	P31150	P02741	P19367
P08603	P31153	P11279	Q16181
P06727	P31930	P21266	P22626
P08238	P31943	P53396	P63244
Q01518	P31946	P61313	P61088
P13591	P31949	P35268	P07814
Q76LX8	P32119	Q14515	P04066
P46940	P32455	P35237	P02787
P06753	P32754	Q9Y2V2	P10619
P07478	P32969	P62191	Q9NVA2
P02671	P33151	Q9H4B7	P07738
P24043	P33908	P01266	P27487
P03952	P34096	P14314	Q13813
Q9UNP9	P34932	P05543	P13667
Q12805	P35080	P15086	P05388
P15169	P35221	O60701	P02671
P00338	P35222	P22314	P09960
P02452	P35232	P62263	P51149
P62805	P35237	Q8NHP8	P19338
P04908	P35268	P04424	P53396
P23526	P35442	P33151	Q9UBX1
P05787	P35443	P39060	P27348
P04745	P35527	O00754	P50990
P61224	P35555	P06865	P49591
Q15582	P35579	Q14520	P38606
P05155	P35580	Q7Z7G0	P52565
P02753	P35606	P17987	P15121
Q14019	P35858	P35858	P32119
P02461	P35908	P23381	P15848
P07195	P35998	P04040	Q9Y6C2
P12259	P36222	Q93050	O95497
P02790	P36542	C9JRZ8	Q9ULV4
P11717	P36578	P60660	P08476
P02533	P36871	P12277	Q06210
P04264	P36873	P20849	P37837
P18206	P36955	P16152	O60506
P04004	P36957	P36871	Q99460
Q04756	P37802	P78371	P39060
P05156	P37837	Q92734	P35237
P68366	P38117	Q96CX2	P06576
Q06828	P38606	P61088	P78417
Q9NZM4	P38646	P13473	P62826
P02100	P38919	P49721	P09493
P05546	P39059	P10619	Q15149
F8WCM5	P39060	P45877	Q08188
Q15063	P39656	P55786	Q9UKU9
Q7RTV2	P40121	P32969	Q9BY76
P62258	P40227	O75874	P62820
P68104	P40261	P23246	P09525
P02649	P40616	Q92743	P21266
Q96HE7	P40925	P21281	P08133
Q9BZP6	P40926	P10909	P23381
P02675	P40939	P46940	P63010
O95497	P41091	Q9H299	P11717
P01834	P42126	P12955	P61769
Q6YHK3	P42330	Q96FW1	P12107
P02749	P42765	O00468	Q5D862
Q96IY4	P43034	P49189	P13473
P04114	P43490	O14773	O00410
Q71U36	P43652	P49720	Q14393
P62736	P45877	P98066	P20618
P02748	P45880	P17174	P08962
P10643	P46063	P62249	P30044
P12109	P46459	P61978	P13497
P01031	P46776	Q9ULV4	Q07954
P07996	P46777	Q93088	P53618
P51884	P46779	Q06323	P16152
P36955	P46781	P11940	P11279
P22352	P46926	P16870	Q9HB40
P43652	P46940	P00966	Q9BXX0
P00734	P46977	P17655	Q9UK55
O95445	P47755	P02647	Q6UX71
P23142	P47756	P02679	Q7KZF4
P49747	P47895	P16112	P46777
P07225	P47897	P51149	P62249
Q9UK55	P47985	P35443	Q00610
P04217	P48163	Q16851	P11413
P19827	P48304	P00387	P46940
P25391	P48506	P05388	O14498
P01042	P48637	P12107	Q14697
Q9HDC9	P48643	P00450	P62701
Q9NRX1	P48735	P13010	O15173
P02760	P49189	Q16881	P15153
P00747	P49207	P28066	P35580
P0C0L4	P49327	Q99436	P02462
P06396	P49368	P00367	P12259
Q96JB1	P49407	P13987	P09382
P20742	P49411	P15085	P04004
Q03181	P49588	P07099	Q04446
P01024	P49591	P48163	O75369
P02774	P49720	P51991	P05556
Q06033	P49721	Q04828	P33908
P08697	P49747	P61247	P68431
B9A064	P50395	P02743	P02794
P60709	P50416	P62269	P0DME0
P14210	P50440	P04792	P29279
P12235	P50454	P05556	Q9Y490
P12081	P50990	P81605	Q9NZM4
Q16543	P50991	P61160	P23526
P61019	P50995	P15586	P17655
P13646	P51149	P10809	Q15019
O43760	P51159	P31153	P25705
P02462	P51884	P53634	P15291
P49407	P51991	P20618	P12277
P17844	P52209	P12110	P60866
P11413	P52272	P35442	O00468
P10645	P52565	P07585	P04745
P11177	P52757	P30044	P06744
P13861	P53396	P08133	O60701
P19652	P53634	P31150	P02790
P10515	P54289	P62820	P78539
P13489	P55072	P14550	Q99497
Q03252	P55786	P63241	P05546
P05154	P56192	P05120	P01019
P16615	P56470	P13667	P60842
O96000	P59998	P23396	Q13822
P15941	P60174	P26927	P62879
P36957	P60660	Q99536	Q9BUD6
Q16769	P60709	P07602	O14950
P54577	P60842	P61158	Q9H7Z7
P30153	P60866	O95498	P61158
P13929	P60900	P10412	Q9Y696
Q16658	P60953	P08134	P28300
P15086	P61026	P08254	P47755
P07093	P61077	P01876	P15924
Q9NRD8	P61086	P28482	P0DMV8
P19320	P61088	P17931	O00299
P49588	P61106	O00299	P06703
P14923	P61158	P00403	O95967
Q96PL1	P61160	O75369	P06727
P03952	P61204	P09382	P14550
P36578	P61224	P12111	P31946
P13647	P61247	P14866	P52209
Q96G03	P61254	P78417	Q08629
P49247	P61313	P61106	P11766
P35555	P61978	P26641	P24821
Q9H0W9	P61981	P0DME0	Q16658
Q13126	P62081	P15924	P63241
Q13740	P62191	P15153	Q14764
P51159	P62195	Q96PD5	Q7Z304
O95967	P62249	P28070	O14818
P31943	P62258	P13796	P00491
P61077	P62263	P52565	P30048
O43747	P62269	P05062	Q9UBX5
P68133	P62491	P12830	P55268
Q14974	P62736	Q9BVA1	P02749
P02741	P62805	Q92820	O75874
Q86UD1	P62820	P14678	Q9NQC3
P14543	P62826	P61204	O75462
P01876	P62873	P07910	Q14112
P35606	P62937	P02787	Q00839
P02792	P63104	P60900	Q99536
O43852	P63208	P30048	P05997
P19021	P63241	Q14697	Q13162
O43505	P63244	P35232	C9JRZ8
Q9HCB6	P67936	P31946	P26641
Q04446	P68104	Q13838	P59998
P17612	P68133	P20339	P09211
P19367	P68366	O14979	P02675
Q96P44	P68371	P59998	P14543
P62195	P68431	P06748	P00746
P54289	P69905	P13073	P61224
P08476	P78371	P00390	P28799
Q13200	P78417	P48735	P40925
P61086	P78527	P22392	P06737
P24539	P80188	O14950	P36871
P78509	P80303	P12956	P63104
P28074	P81605	P08603	P30041
P28072	P84098	P47756	P19021
P18124	P98066	P27348	Q15029
Q16531	P98095	P19338	P04114
P15291	P98160	P00505	Q96CG8
Q13813	P99999	P09038	P46781
P13667	Q00325	O00391	P00352
P02647	Q00577	P30740	P41222
O00429	Q00610	P50454	P25786
P00846	Q00839	P55072	Q02809
Q9UBX5	Q01082	P00918	Q7Z5L7
P05455	Q01130	P30041	P29401
Q9BVC6	Q01518	Q00610	Q8WXI7
P53396	Q01813	P05154	Q01995
P01275	Q01995	P23528	P13987
Q9Y646	Q02218	P61981	Q9UBR2
P00533	Q02790	P18669	P05156
Q92954	Q02818	Q76LX8	P02748
P01579	Q03181	P07858	O15144
P23470	Q03252	P09238	P50395
P16870	Q04695	P12429	P18669
P49591	Q04756	Q9Y490	P06899
P49368	Q04760	P31949	P27797
P04844	Q04828	Q14117	O75326
P29218	Q04917	O15144	P00387
P04066	Q05639	P01859	P55072
P61978	Q05682	P26022	P48745
P21399	Q06033	P05231	P34096
Q01995	Q06141	P07686	O00754
Q15181	Q06210	P02100	P15144
P08133	Q06323	P62826	P04792
Q9UHD8	Q06828	Q04756	P23528
P05362	Q06830	Q96IY4	P07900
Q04917	Q07954	P60842	P13639
O00487	Q07960	P13591	P18206
O60506	Q08257	P02794	P48735
P05556	Q10567	P0DOY2	P16112
P05089	Q12805	P08253	P09651
P18621	Q12860	P40926	Q16363
P10586	Q12884	P25788	P00558
P05997	Q12905	Q06828	Q9BRK5
P15311	Q12906	P47755	O14773
P35237	Q12907	O75083	Q6EMK4
P01860	Q12931	P45880	P10643
P00568	Q13087	P09486	P11021
Q9NY33	Q13093	P04004	Q05682
Q8NHP8	Q13098	P25789	P08572
Q14651	Q13126	P02749	P30101
P14868	Q13162	Q99497	P19827
Q04760	Q13200	P08123	P08294
P13473	Q13347	P37837	P07711
O43776	Q13418	P32119	P08603
P11047	Q13740	P00738	P45877
P01859	Q13813	P40925	Q16881
O43396	Q13838	P09211	P43235
P63244	Q14002	P09210	P53634
P39656	Q14019	P09237	P01031
P04439	Q14103	Q86UX7	P00734
P21266	Q14108	P05452	P10599
O00410	Q14117	P02461	P07437
P61604	Q14315	P61278	P08865
P32969	Q14393	P02753	P61981
P26599	Q14515	P30086	Q06830
P28838	Q14520	Q7RTV2	P20908
P0DOY2	Q14624	P27797	P02649
P61313	Q14651	P00558	P23284
P36542	Q14697	P11717	P00751
Q06210	Q14764	O14818	P11142
Q92930	Q14789	P04745	Q14956
P30530	Q14914	P15121	Q9BVA1
P00738	Q14956	P50395	P09936
O75369	Q14974	P16070	Q9NRN5
P36873	Q15019	P22626	Q6UXH9
P61247	Q15029	P12035	P17936
P13611	Q15046	P02649	Q9BXJ0
P10909	Q15063	P06576	O43852
Q00325	Q15067	P06744	Q12884
P14780	Q15084	P10599	P04406
Q92734	Q15113	P07900	P05067
P08253	Q15121	P43490	P43652
Q02818	Q15149	P07737	Q02818
P30040	Q15181	P07437	P53367
O60701	Q15233	P12259	Q14315
P41222	Q15257	P62491	P07237
P51991	Q15262	O95497	P68371
P61026	Q15365	Q01082	Q9Y4K0
P33908	Q15366	Q01518	P15531
P40227	Q15436	P67936	P35579
P18085	Q15437	P02671	P04908
O14786	Q15555	P25786	P60174
O60547	Q15582	P37802	Q9Y646
O75144	Q15629	P13639	Q8NBP7
P22314	Q16181	P02790	P11047
P12956	Q16270	Q96HE7	P50454
P55290	Q16394	P06727	P06733
P00387	Q16531	Q6GPI1	Q6YHK3
Q99436	Q16543	P11766	P16035
P60953	Q16555	P13797	O95445
Q16394	Q16610	P12236	P04083
P28161	Q16658	Q6YHK3	Q7Z7G0
P34932	Q16698	P15531	P13797
P15144	Q16706	P25705	Q16555
Q7KZF4	Q16769	P30101	P34932
P29692	Q16775	P62937	O94985
P10809	Q16787	P05156	P02760
P60660	Q16836	P04406	Q14767
P00736	Q16851	P13647	P07686
P04899	Q16881	P63104	P14625
P09972	Q6YHK3	P05546	P62937
P17987	Q71U36	Q15063	Q4LDE5
Q15257	Q76LX8	P02452	P16070
P61160	Q76M96	P13646	Q8N9B4
P51570	Q7KZF4	P01834	P39059
Q92743	Q7Z7G0	P11021	Q12841
Q7Z7G0	Q86UP6	F8WCM5	Q92626
P40925	Q86UX7	P61224	P07737
P27487	Q8IUX7	P68366	P0CG47
P12830	Q8NHP8	P06703	P55058
P78371	Q8WVY7	P08729	P07942
Q8IUL8	Q8WZ42	P02751	P25789
O00468	Q92734	O43707	P06865
Q96FW1	Q92743	P18206	P09603
Q96D15	Q92820	P06753	Q16610
O15232	Q96CX2	P49765	P35555
P05388	Q96FW1	P11142	Q06828
P04843	Q96G03	P04114	Q15113
P30085	Q96HE7	P23526	P05452
P30043	Q96IY4	P51884	P07858
Q16181	Q96JB1	P0DMV8	P62805
Q16851	Q96KP4	P23284	P02545
P07358	Q96PD5	P01009	Q01082
Q13838	Q99436	P02675	P08254
P25787	Q99497	P01833	P21810
P11940	Q99536	Q06830	P15586
P62269	Q9BVA1	P21333	P67936
P23396	Q9H0U4	P00352	P10909
P25774	Q9H299	P04083	Q99969
P13010	Q9H4B7	P07195	P04075
P15586	Q9HBI1	P17936	P08238
P12277	Q9HC38	P0CG47	O95197
P07384	Q9HCB6	P35579	P00747
P12110	Q9HDC9	P07237	P07195
P14314	Q9NPH2	P29401	Q9UI42
P26641	Q9NPH3	P07339	O43707
P49189	Q9NRD8	P10643	Q03181
Q06323	Q9NRN5	P12814	Q13510
P49720	Q9NRX1	P68371	Q06033
Q5VUB5	Q9NY33	P23142	P04217
P62263	Q9NZJ4	P05091	P00736
C9JRZ8	Q9NZM4	P05155	Q9HDC9
P98160	Q9NZN3	P02545	P07093
P04632	Q9UBG0	P07996	P08758
P39059	Q9UBR2	P02748	P36955
Q93099	Q9UBX5	P01031	P07225
O00391	Q9UGM3	P43652	Q08431
O60462	Q9UHD8	P00734	P12110
Q9UBG0	Q9UK55	P05783	Q99715
Q15113	Q9UL46	P03956	P35052
P09960	Q9ULV4	P26038	P22105
P13693	Q9UNN8	Q9UK55	P21333
P50454	Q9UNP9	P80188	P14210
P46940	Q9Y2V2	P06733	P0C0L4
P98066	Q9Y490	P49747	P02042
P55786	Q9Y646	P07225	P81605
P13671	Q9Y678	P04075	P08253
P19338	P49765	P14625	Q15582
P36871	P01127	P05121	P12814
P14678	P22352	P36955	P12111
P00491	P61278	P08758	P05121
P04080	Q96HE7	P22352	O00391
P61254	Q96IY4	P00751	P26038
P51149	Q96JB1	P08238	P35442
P20618	Q96KP4	P62736	Q76M96
P09382	Q96L12	P14618	Q8IUX7
Q92859	Q96P44	P12109	Q8NHP8
P61106	Q96PD5	P60174	P06753
P17174	Q96QK1	P22105	P13611
P04040	Q99497	Q9NZM4	A0A075B6P5
P13716	Q99536	P01033	P14618
O75306	Q99715	P00338	P68104
Q99536	Q99832	O95445	P62258
P61088	Q9BS26	P01042	Q15063
P08254	Q9BVA1	P25391	Q08380
P05121	Q9BWD1	P04217	Q14624
P40189	Q9BY76	P07478	Q9NRX1
P00966	Q9BZP6	P04179	Q96JB1
P48735	Q9GZP4	Q03181	P23142
Q15555	Q9H0U4	P01857	P02774
P24821	Q9H299	P06899	P09871
Q00610	Q9H4B7	P19827	P20742
P16152	Q9HBI1	P08727	O00142
P22105	Q9HC38	P01011	B9A064
P34096	Q9HCB6	P24043	P07602
P31153	Q9HDC9	P62258	P24593
Q9ULV4	Q9NP72	P00747	P02461
O60218	Q9NPG4	P35908	P07355
P55072	Q9NPH2	Q9HDC9	Q71U36
P62873	Q9NPH3	P02538	P69905
P50552	Q9NRD8	P68104	P98160
P47756	Q9NRN5	P68431	P52757
P12955	Q9NRX1	Q71U36	P08697
P62820	Q9NVA2	P09525	P16870
P07942	Q9NY33	P08670	P01024
P00403	Q9NZJ4	P0C0L4	P00338
P00367	Q9NZM4	P07355	P07339
	Q9NZN3	P02774	P62736
	Q9UBG0	O43915	P07585
	Q9UBR2	P35527	P51884
	Q9UBX5	Q96JB1	P98095
	Q9UGM3	P06396	P49747
	Q9UHD8	Q9NRX1	P01008
	Q9UK55	P04908	Q92743
	Q9UKU9	P01127	Q16270
	Q9UL46	P02760	P08670
	Q9ULV4	Q06033	P26022
	Q9UNN8	P05787	P19823
	Q9UNP9	P14210	P06396
	Q9Y2T3	P20742	P05155
		P08697	P07996
		P62805	P00738
		P02042	P02771
		P01023	P01033
		P05451	Q12805
		B9A064	P09486
		P13645	P60709
		P01024	P02765
		P04264	P08123
		Q92954	P01023
		Q9UHD8	P12109
		Q07954	P01011
		P07686	P02788
		P62820	P07478
		P78371	P02452
		P09960	P55083
		O14979	P02751
		P09382	P02768
		P22105
		Q9UBG0
		Q96KP4
		P20339
		O75874
		P63241
		Q14515
		P18065
		P09038
		P00488
		P04083
		P50991
		Q9Y646
		Q96G03
		P34096
		P07358
		P16930
		P49189
		O75144
		Q15365
		P09972
		P27797
		O60234
		Q15555
		Q92743
		P05783
		P07237
		P02545
		P48163
		P39059
		P52565
		P51570
		C9JRZ8
		P49720
		P00746
		Q92859
		P06703
		Q9Y2V2
		P02787
		Q02790
		P17987
		O15144
		Q99715
		P24821
		Q9H299
		O14786
		P21281
		P23284
		P98160
		P39060
		Q15029
		P48735
		Q9NRN5
		Q02818
		P07942
		P01009
		P20618
		Q9H4G4
		O95498
		P60900
		P08134
		P05091
		P27348
		P01344
		Q93099
		P06681
		P28066
		P60842
		P37837
		Q10469
		P08729
		P13671
		P12955
		P04424
		P31150
		P01833
		P40189
		P16070
		P05231
		Q96L12
		P16152
		P28161
		Q16775
		Q7KZF4
		P40925
		Q05682
		P22626
		P36871
		P25789
		P11047
		Q16555
		Q9BWD1
		P05543
		P49721
		P45877
		P61278
		P14550
		O00391
		P35908
		P13639
		P61981
		Q8WZ42
		P04179
		Q9ULV4
		P00918
		O43707
		Q7Z4W1
		P00966
		Q9NPG4
		Q15113
		P04275
		Q93084
		P50552
		P03956
		P50454
		O43915
		P01127
		P17655
		P23381
		P08758
		P29401
		P47755
		P59998
		P31153
		P98066
		P12277
		P50395
		Q96CX2
		P61204
		P35579

## Sheet: S5
Proteins identified in the hypoxia + high glucose-derived h-prASC secretome: per donor and common proteins among the donors
Donor 1	Donor 2	Donor 3	Common proteins			Proteins identified
B9A064	P35080	P32969	P02768		Donor 1	401
C9JRZ8	P35221	P33151	P02751		Donor 2	398
F8WCM5	P35222	P33908	P02788		Donor 3	323
O00299	P35232	P34096	P02452
O00391	P35237	P34932	P02533		Common proteins among the donors	374
O00410	P35268	P35080	P01023
O00468	P35442	P35221	P12109		Total proteins identified (excluded the duplicates)	611
O00487	P35443	P35222	P13645
O00754	P35527	P35232	P04264
O14786	P35555	P35237	P09486
O14818	P35579	P35268	P02765
O14950	P35580	P35442	P01011
O14979	P35606	P35443	P08123
O15144	P35858	P35527	P07478
O43396	P35908	P35555	Q12805
O43707	P35998	P35579	P05155
O43747	P36222	P35580	P01033
O60218	P36542	P35606	P07585
O60701	P36578	P35858	P07602
O75083	P36871	P35908	P06396
O75131	P36873	P35998	P07996
O75144	P36955	P36222	P60709
O75369	P36957	P36542	P02771
O75874	P37802	P36578	Q16270
O95445	P37837	P36871	P19823
O95497	P38117	P36873	P35527
O95498	P38606	P36955	P08253
P00338	P38646	P36957	P00736
P00352	P38919	P37802	Q92743
P00367	P39059	P37837	O95197
P00387	P39060	P38117	P98095
P00390	P39656	P38606	P49747
P00403	P40121	P38646	P51884
P00450	P40227	P38919	P35908
P00488	P40261	P39059	P13646
P00491	P40616	P39060	P01008
P00505	P40925	P39656	P07339
P00533	P40926	P40121	Q08380
P00558	P40939	P40227	P26022
P00568	P41091	P40261	P35555
P00734	P42126	P40616	P01024
P00736	P42330	P40925	P35442
P00738	P42765	P40926	P16870
P00742	P43034	P40939	P98160
P00746	P43490	P41091	P02538
P00747	P43652	P42126	P02461
P00751	P45877	P42330	P34932
P00918	P45880	P42765	A0A075B6P5
P00966	P46063	P43034	P23142
P01008	P46459	P43490	P09871
P01009	P46776	P43652	P24593
P01011	P46777	P45877	P69905
P01019	P46779	P45880	Q8NHP8
P01023	P46781	P46063	P13611
P01024	P46926	P46459	Q9NRX1
P01031	P46940	P46776	P07355
P01033	P46977	P46777	P12110
P01042	P47755	P46779	Q99715
P01266	P47756	P46781	Q8IUX7
P01275	P47895	P46926	B9A064
P01344	P47897	P46940	Q15063
P01375	P47985	P46977	P08697
P02452	P48163	P47755	Q15582
P02461	P48304	P47756	Q15113
P02462	P48506	P47895	P12111
P02533	P48637	P47897	Q96JB1
P02538	P48643	P47985	P12035
P02545	P48735	P48163	P00338
P04003	P49189	P48304	P02774
P04004	P49207	P48506	P05121
P04040	P49327	P48637	O00142
P04066	P49368	P48643	P52757
P04075	P49407	P48735	P62736
P04080	P49411	P49189	Q6YHK3
P04083	P49588	P49207	P55083
P04114	P49591	P49327	P22105
P04179	P49720	P49368	O14498
P04181	P49721	P49407	Q9UI42
P04217	P49747	P49411	O00391
P04264	P50395	P49588	P07858
P04275	P50416	P49591	P04217
P04406	P50440	P49720	Q76M96
P04424	P50454	P49721	P02042
P04439	P50990	P49747	P05787
P04632	P50991	P50395	P09603
P04745	P50995	P50416	Q14624
P04792	P51149	P50440	Q8N9B4
P05091	P51159	P50454	P36955
P05120	P51884	P50990	P07225
P05121	P51991	P50991	Q08431
P05154	P52209	P50995	P68104
P05155	P52272	P51149	P15586
P05156	P52565	P51159	P10909
P05231	P52757	P51884	P20742
P05362	P53396	P51991	O95503
P05388	P53634	P52209	P06865
P05413	P54289	P52272	Q14767
P05451	P55072	P52565	Q13510
P05452	P55786	P52757	P21810
P05455	P56192	P53396	P11047
P05543	P56470	P53634	P05452
P05546	P59998	P54289	Q9Y646
P07195	P60174	P55072	P53396
P07225	P60660	P55786	O00468
P07237	P60709	P56192	P14618
P07339	P60842	P56470	Q06828
P07355	P60866	P59998	P07737
P07358	P60900	P60174	P81605
P07686	P60953	P60660	P07093
P07900	P61026	P60709	O95445
P08123	P61077	P60842	P02649
P08133	P61086	P60866	P30048
P08134	P61088	P60900	P39059
P08238	P61106	P60953	P26038
P08253	P61158	P61026	P0C0L4
P08254	P61160	P61077	P43652
P08476	P61204	P61086	O43852
P08603	P61224	P61088	Q9HDC9
P08670	P61247	P61106	Q06033
P08697	P61254	P61158	P14210
P08708	P61313	P61160	P07195
P08727	P61978	P61204	Q16610
P08729	P61981	P61224	Q12841
P08758	P62081	P61247	P16035
P09210	P62191	P61254	P17936
P09211	P62195	P61313	P62258
P09237	P62249	P61978	O94985
P09238	P62258	P61981	Q9BXJ0
P09382	P62263	P62081	P08670
P09486	P62269	P62191	P07942
P09493	P62491	P62195	P12814
P09525	P62736	P62249	Q92626
P09960	P62805	P62258	Q4LDE5
P09972	P62820	P62263	O43707
P0C0L4	P62826	P62269	Q03181
P0CG47	P62873	P62491	P08758
P0DME0	P62937	P62736	P06753
P0DMV8	P63104	P62805	Q9NRN5
P0DOY2	P63208	P62820	P05556
P10412	P63241	P62826	P02750
P10599	P63244	P62873	P13647
P10643	P67936	P62937	P13797
P10809	P68104	P63104	P62906
P11021	P68133	P63208	P55058
P11047	P68366	P63241	Q02790
P11117	P68371	P63244	P00747
P11142	P68431	P67936	Q7Z7G0
P11413	P69905	P68104	P04075
P11717	P78371	P68133	P21333
P11766	P78417	P68366	P04083
P12107	P78527	P68371	P08779
P12109	P80188	P68431	P00751
P12110	P80303	P69905	P02748
P12111	P81605	P78371	P23284
P12235	P84098	P78417	P60174
P12236	P98066	P78527	Q02818
P12259	P98095	P80188	P07686
P12277	P98160	P80303	Q6UXH9
P12814	P99999	P81605	P48745
P12955	Q00325	P84098	P13473
P13473	Q00577	P98066	P62805
P13591	Q00610	P98095	Q96CG8
P14780	Q00839	P98160	O00754
P14866	Q01082	P99999	Q9Y4K0
P14868	Q01130	Q00325	P06733
P14923	Q01518	Q00577	P54802
P15085	Q01813	Q00610	P53634
P15144	Q01995	Q00839	P01042
P15153	Q02218	Q01082	Q71U36
P15291	Q02790	Q01130	Q04695
P15311	Q02818	Q01518	Q8NBP7
P15531	Q03181	Q01813	P07237
P15924	Q03252	Q01995	P14625
P15941	Q04695	Q02218	Q06830
P16035	Q04756	Q02790	P35052
P16070	Q04760	Q02818	P50454
P16112	Q04828	Q03181	P04908
P16152	Q04917	Q03252	Q02809
P17936	Q05639	Q04695	Q16555
P17987	Q05682	Q04756	P28799
P18065	Q06033	Q04760	P33908
P20339	Q06141	Q04828	P20908
P20618	Q06210	Q04917	P08572
P20742	Q06323	Q05639	P08294
P20774	Q06828	Q05682	P62879
P20849	Q06830	Q06033	P02760
P20908	Q07954	Q06141	Q01995
P21266	Q07960	Q06210	Q9UBR2
P21281	Q08257	Q06323	O75326
P21333	Q10567	Q06828	P19827
P21399	Q12805	Q06830	P00734
P24593	Q12860	Q07954	P08603
P24752	Q12884	Q07960	P08727
P24821	Q12905	Q08257	P41222
P25705	Q12906	Q10567	P13497
P25774	Q12907	Q12805	P08238
P25786	Q12931	Q12860	P43235
P25787	Q13087	Q12884	P52209
P25788	Q13093	Q12905	P16112
P25789	Q13098	Q12906	P12259
P26022	Q13126	Q12907	Q9UBX5
P26038	Q13162	Q12931	P29401
P26885	Q13200	Q13087	P67936
P28062	Q13347	Q13093	Q6EMK4
P28065	Q13418	Q13098	P0CG47
P28066	Q13740	Q13126	Q7Z304
P28070	Q13813	Q13162	P10599
P28072	Q13838	Q13200	P02545
P28074	Q14002	Q13347	P05109
P28482	Q14019	Q13418	P15531
P28838	Q14103	Q13740	P06703
P29120	Q14108	Q13813	P00746
P29218	Q14117	Q13838	P13987
P29401	Q14315	Q14002	P07711
P29622	Q14393	Q14019	P14543
P29692	Q14515	Q14103	P11142
P30040	Q14520	Q14108	P04406
P30041	Q14624	Q14117	Q16363
P30043	Q14651	Q14315	P18206
P30044	Q14697	Q14393	Q16836
P30048	Q14764	Q14515	P09936
P30049	Q14789	Q14520	O14773
P30085	Q14914	Q14624	P01031
P30086	Q14956	Q14651	Q9UH77
P30101	Q14974	Q14697	P09382
P30153	Q15019	Q14764	P10643
P30740	Q15029	Q14789	P02462
P31040	Q15046	Q14914	P06744
P31146	Q15063	Q14956	P19021
P31150	Q15067	Q14974	P23528
P31153	Q15084	Q15019	P34096
P31930	Q15113	Q15029	P00738
P31943	Q15121	Q15046	P35579
P31946	Q15149	Q15063	Q99969
P31949	Q15181	Q15067	Q14315
P32119	Q15233	Q15084	Q01082
P32455	Q15257	Q15113	Q8WXI7
P32754	Q15262	Q15121	P15144
P32969	Q15365	Q15149	P30101
P33151	Q15366	Q15181	P55268
P33908	Q15436	Q15233	Q5T749
P34096	Q15437	Q15257	P18669
P34932	Q15555	Q15262	Q9Y6C2
P35080	Q15582	Q15365	P11021
P35221	Q15629	Q15366	Q9NZM4
P35222	Q16181	Q15436	P50395
P35232	Q16270	Q15437	P15924
P35237	Q16394	Q15555	P08476
P35268	Q16531	Q15582	O95967
P35442	Q16543	Q15629	Q7Z5L7
P35443	Q16555	Q16181	Q13308
P35527	Q16610	Q16270	P11279
P35555	Q16658	Q16394	Q08629
P35579	Q16698	Q16531	Q14112
P35580	Q16706	Q16543	P61981
P35606	Q16769	Q16555	P11717
P35858	Q16775	Q16610	P06576
P35908	Q16787	Q16658	P02753
P35998	Q16836	Q16698	Q9BXX0
P36222	Q16851	Q16706	P09211
P36542	Q16881	Q16769	P61769
P36578	Q6YHK3	Q16775	P15291
P36871	Q71U36	Q16787	P10619
P36873	Q76LX8	Q16836	P78539
P36955	Q76M96	Q16851	A6ND36
P36957	Q7KZF4	Q16881	P31946
P37802	Q7Z7G0	Q6YHK3	P13591
P37837	Q86UP6	Q71U36	Q14393
P38117	Q86UX7	Q76LX8	Q92954
P38606	Q8IUX7	Q76M96	P60900
P38646	Q8NHP8	Q7KZF4	P04745
P38919	Q8WVY7	Q7Z7G0	P40925
P39059	Q8WZ42	Q86UP6	Q16881
P39060	Q92734	Q86UX7	P05997
P39656	Q92743	Q8IUX7	Q9UKU9
P40121	Q92820	Q8NHP8	P00558
P40227	Q96CX2	Q8WVY7	Q08188
P40261	Q96FW1	Q8WZ42	P02671
P40616	Q96G03	Q92734	P20339
P40925	Q96HE7	Q92743	P63104
P40926	Q96IY4	Q92820	P59998
P40939	Q96JB1	Q96CX2	Q99536
P41091	Q96KP4	Q96FW1	P07900
P42126	Q96PD5	Q96G03	P0DMV8
P42330	Q99436	Q96HE7	Q9HB40
P42765	Q99497	Q96IY4	Q9Y490
P43034	Q99536	Q96JB1	Q96HE7
P43490	Q9BVA1	Q96KP4	P03956
P43652	Q9H0U4	Q96PD5	Q07954
P45877	Q9H299	Q99436	P27797
P45880	Q9H4B7	Q99497	P40261
P46063	Q9HBI1	Q99536	P29279
P46459	Q9HC38	Q9BVA1	Q8WZ42
P46776	Q9HCB6	Q9H0U4	P39060
P46777	Q9HDC9	Q9H299	P25705
P46779	Q9NPH2	Q9H4B7	Q01518
P46781	Q9NPH3	Q9HBI1	P01034
P46926	Q9NRD8	Q9HC38	P80303
P46940	Q9NRN5	Q9HCB6	Q9BRK5
P46977	Q9NRX1	Q9HDC9	P32119
P47755	Q9NY33	Q9NPH2	P47755
P47756	Q9NZJ4	Q9NPH3	P12107
P47895	Q9NZM4	Q9NRD8	Q7KZF4
P47897	Q9NZN3	Q9NRN5	Q13740
P47985	Q9UBG0	Q9NRX1	P13639
P48163	Q9UBR2	Q9NY33	P04066
P48304	Q9UBX5	Q9NZJ4	P11940
P48506	Q9UGM3	Q9NZM4	P08133
P48637	Q9UHD8	Q9NZN3	Q15029
P48643	Q9UK55	Q9UBG0	P17931
P48735	Q9UL46	Q9UBR2	Q13162
P49189	Q9ULV4	Q9UBX5	P04004
P49207	Q9UNN8	Q9UGM3	Q15198
P49327	Q9UNP9	Q9UHD8	Q9UBX1
P49368	Q9Y2V2	Q9UK55	Q05682
P49407	Q9Y490	Q9UL46	P08962
P49411	Q9Y646	Q9ULV4	P37837
P49588	Q9Y678	Q9UNN8	P27348
P49591	P49765	Q9UNP9	P62826
P49720	P01127	Q9Y2V2	P02787
P49721	P22352	Q9Y490	P28300
P49747	P61278	Q9Y646	O75369
P50395	P25391	Q9Y678	Q14019
P50416	O60234		Q05707
P50440	O75874		P22314
P50454	P00746		P00450
P50990	P00390		P98066
P50991	P45880		O00299
P50995	P30044		O95498
P51149	P16930		P15085
P51159	Q02790		Q13217
P51884	P00505		O95497
P51991	O00754		Q9UNN8
P52209	P23381		P05091
P52272	Q9NZN3		P27487
P52565	P50991		Q14697
P52757	P21281		P40926
P53396	P27824		P26641
P53634	P62249		Q96JB6
P54289	P04424		P05783
P55072	Q04828		P53990
P55786	P05023		P55786
P56192	P32119		P68431
P56470	P07858		Q99538
P59998	Q93084		P30086
P60174	P09237		P02794
P60660	P02787		P37802
P60709	Q9UL46		P14923
P60842	P35908		O75462
P60866	P16112		P35237
P60900	Q7Z4W1		P43490
P60953	Q14697		O00469
P61026	P23528		P46940
P61077	P60900		P61224
P61086	P63241		Q16658
P61088	P04792		P63244
P61106	O00299		P35556
P61158	P07686		Q9UBG0
P61160	P39060		Q13813
P61204	P12429		Q16706
P61224	P50990		Q9NVA2
P61247	P04083		Q13219
P61254	P78417		P15311
P61313	Q6GPI1		Q6UWH4
P61978	P17655		P49189
P61981	Q16775		O43505
P62081	O15144		P04080
P62191	P18065		P25787
P62195	Q15365		Q14766
P62249	P06681		Q9NUM4
P62258	P60981		O43396
P62263	P60866		P02679
P62269	P03956		P61626
P62491	P61158		P36222
P62736	P20339
P62805	O75367
P62820	P28066
P62826	Q9BWD1
P62873	P27797
P62937	P37837
P63104	P08134
P63208	P49721
P63241	P07437
P63244	P09238
P67936	Q16555
P68104	P51571
P68133	P06748
P68366	O14979
P68371	P30740
P68431	P47755
P69905	P31146
P78371	Q05682
P78417	Q96CX2
P78527	O14950
P80188	Q96L12
P80303	P20908
P81605	P52565
P84098	P25789
P98066
P98095
P98160

## Sheet: S6
h-prASC normoxia-derived secretome: common proteins
Protein ID	Protein names	PG.Genes	Quantity
Q15029	116 kDa U5 small nuclear ribonucleoprotein component (Elongation factor Tu GTP-binding domain-containing protein 2) (SNU114 homolog) (hSNU114) (U5 snRNP-specific protein, 116 kDa) (U5-116 kDa)	EFTUD2	10691.7
P31946	14-3-3 protein beta/alpha (Protein 1054) (Protein kinase C inhibitor protein 1) (KCIP-1) [Cleaved into: 14-3-3 protein beta/alpha, N-terminally processed]	YWHAB	7266.08
P62258	14-3-3 protein epsilon (14-3-3E)	YWHAE	100521
P61981	14-3-3 protein gamma (Protein kinase C inhibitor protein 1) (KCIP-1) [Cleaved into: 14-3-3 protein gamma, N-terminally processed]	YWHAG	18842.5
P27348	14-3-3 protein theta (14-3-3 protein T-cell) (14-3-3 protein tau) (Protein HS1)	YWHAQ	4966.7
P63104	14-3-3 protein zeta/delta (Protein kinase C inhibitor protein 1) (KCIP-1)	YWHAZ	11945.5
P60866	40S ribosomal protein S20 (Small ribosomal subunit protein uS10)	RPS20	7611.85
P23396	40S ribosomal protein S3 (EC 4.2.99.18) (Small ribosomal subunit protein uS3)	RPS3	8343.84
P08865	40S ribosomal protein SA (37 kDa laminin receptor precursor) (37LRP) (37/67 kDa laminin receptor) (LRP/LR) (67 kDa laminin receptor) (67LR) (Colon carcinoma laminin-binding protein) (Laminin receptor 1) (LamR) (Laminin-binding protein precursor p40) (LBP/p40) (Multidrug resistance-associated protein MGr1-Ag) (NEM/1CHD4) (Small ribosomal subunit protein uS2)	RPSA	7746.54
Q9BRK5	45 kDa calcium-binding protein (Cab45) (Stromal cell-derived factor 4) (SDF-4)	SDF4	10219.2
P32754	4-hydroxyphenylpyruvate dioxygenase (EC 1.13.11.27) (4-hydroxyphenylpyruvic acid oxidase) (4HPPD) (HPD) (HPPDase)	HPD	1584.22
P49189	4-trimethylaminobutyraldehyde dehydrogenase (TMABA-DH) (TMABALDH) (EC 1.2.1.47) (Aldehyde dehydrogenase E3 isozyme) (Aldehyde dehydrogenase family 9 member A1) (EC 1.2.1.3) (Gamma-aminobutyraldehyde dehydrogenase) (EC 1.2.1.19) (R-aminobutyraldehyde dehydrogenase) [Cleaved into: 4-trimethylaminobutyraldehyde dehydrogenase, N-terminally processed]	ALDH9A1	3280.18
P10809	60 kDa heat shock protein, mitochondrial (EC 5.6.1.7) (60 kDa chaperonin) (Chaperonin 60) (CPN60) (Heat shock protein 60) (HSP-60) (Hsp60) (HuCHA60) (Mitochondrial matrix protein P1) (P60 lymphocyte protein)	HSPD1	4579.76
P62906	60S ribosomal protein L10a (CSA-19) (Large ribosomal subunit protein uL1) (Neural precursor cell expressed developmentally down-regulated protein 6) (NEDD-6)	RPL10A	6480.94
P62913	60S ribosomal protein L11 (CLL-associated antigen KW-12) (Large ribosomal subunit protein uL5)	RPL11	5316.22
P18621	60S ribosomal protein L17 (60S ribosomal protein L23) (Large ribosomal subunit protein uL22) (PD-1)	RPL17	3862.09
Q02878	60S ribosomal protein L6 (Large ribosomal subunit protein eL6) (Neoplasm-related protein C140) (Tax-responsive enhancer element-binding protein 107) (TaxREB107)	RPL6	702.478
P18124	60S ribosomal protein L7 (Large ribosomal subunit protein uL30)	RPL7	1532.3
P52209	6-phosphogluconate dehydrogenase, decarboxylating (EC 1.1.1.44)	PGD	28075.3
P08253	72 kDa type IV collagenase (EC 3.4.24.24) (72 kDa gelatinase) (Gelatinase A) (Matrix metalloproteinase-2) (MMP-2) (TBE-1) [Cleaved into: PEX]	MMP2	287554
Q76LX8	A disintegrin and metalloproteinase with thrombospondin motifs 13 (ADAM-TS 13) (ADAM-TS13) (ADAMTS-13) (EC 3.4.24.87) (von Willebrand factor-cleaving protease) (vWF-CP) (vWF-cleaving protease)	ADAMTS13	25239.2
Q13510	Acid ceramidase (AC) (ACDase) (Acid CDase) (EC 3.5.1.23) (Acylsphingosine deacylase) (N-acylethanolamine hydrolase ASAH1) (EC 3.5.1.-) (N-acylsphingosine amidohydrolase) (Putative 32 kDa heart protein) (PHP32) [Cleaved into: Acid ceramidase subunit alpha; Acid ceramidase subunit beta]	ASAH1	48325.3
P68133	Actin, alpha skeletal muscle (EC 3.6.4.-) (Alpha-actin-1) [Cleaved into: Actin, alpha skeletal muscle, intermediate form]	ACTA1	1059.55
P62736	Actin, aortic smooth muscle (EC 3.6.4.-) (Alpha-actin-2) (Cell growth-inhibiting gene 46 protein) [Cleaved into: Actin, aortic smooth muscle, intermediate form]	ACTA2	147759
P60709	Actin, cytoplasmic 1 (EC 3.6.4.-) (Beta-actin) [Cleaved into: Actin, cytoplasmic 1, N-terminally processed]	ACTB	781747
O15143	Actin-related protein 2/3 complex subunit 1B (Arp2/3 complex 41 kDa subunit) (p41-ARC)	ARPC1B	10328.6
O15144	Actin-related protein 2/3 complex subunit 2 (Arp2/3 complex 34 kDa subunit) (p34-ARC)	ARPC2	12099.8
P59998	Actin-related protein 2/3 complex subunit 4 (Arp2/3 complex 20 kDa subunit) (p20-ARC)	ARPC4	15247.6
P61158	Actin-related protein 3 (Actin-like protein 3)	ACTR3	8839.98
P23526	Adenosylhomocysteinase (AdoHcyase) (EC 3.13.2.1) (S-adenosyl-L-homocysteine hydrolase)	AHCY	22818.4
P00568	Adenylate kinase isoenzyme 1 (AK 1) (EC 2.7.4.10) (EC 2.7.4.3) (EC 2.7.4.6) (ATP-AMP transphosphorylase 1) (ATP:AMP phosphotransferase) (Adenylate monophosphate kinase) (Myokinase)	AK1	2467.17
Q01518	Adenylyl cyclase-associated protein 1 (CAP 1)	CAP1	12112.9
Q8IUX7	Adipocyte enhancer-binding protein 1 (AE-binding protein 1) (Aortic carboxypeptidase-like protein)	AEBP1	193707
Q9HDC9	Adipocyte plasma membrane-associated protein (Protein BSCv)	APMAP	461529
P12236	ADP/ATP translocase 3 (ADP,ATP carrier protein 3) (ADP,ATP carrier protein, isoform T2) (ANT 2) (Adenine nucleotide translocator 3) (ANT 3) (Solute carrier family 25 member 6) [Cleaved into: ADP/ATP translocase 3, N-terminally processed]	SLC25A6	16612.4
Q9NVJ2	ADP-ribosylation factor-like protein 8B (EC 3.6.5.2) (ADP-ribosylation factor-like protein 10C) (Novel small G protein indispensable for equal chromosome segregation 1)	ARL8B	2827.29
P43652	Afamin (Alpha-albumin) (Alpha-Alb)	AFM	124473
P16112	Aggrecan core protein (Cartilage-specific proteoglycan core protein) (CSPCP) (Chondroitin sulfate proteoglycan core protein 1) (Chondroitin sulfate proteoglycan 1) [Cleaved into: Aggrecan core protein 2]	ACAN	20230.6
P02768	Albumin	ALB	48325832
P11766	Alcohol dehydrogenase class-3 (EC 1.1.1.1) (Alcohol dehydrogenase 5) (Alcohol dehydrogenase class chi chain) (Alcohol dehydrogenase class-III) (Glutathione-dependent formaldehyde dehydrogenase) (FALDH) (FDH) (GSH-FDH) (EC 1.1.1.-) (S-(hydroxymethyl)glutathione dehydrogenase) (EC 1.1.1.284)	ADH5	13377.9
P05091	Aldehyde dehydrogenase, mitochondrial (EC 1.2.1.3) (ALDH class 2) (ALDH-E2) (ALDHI)	ALDH2	7010.56
P01011	Alpha-1-antichymotrypsin (ACT) (Cell growth-inhibiting gene 24/25 protein) (Serpin A3) [Cleaved into: Alpha-1-antichymotrypsin His-Pro-less]	SERPINA3	813836
P04217	Alpha-1B-glycoprotein (Alpha-1-B glycoprotein)	A1BG	237409
P08697	Alpha-2-antiplasmin (Alpha-2-AP) (Alpha-2-plasmin inhibitor) (Alpha-2-PI) (Serpin F2)	SERPINF2	768914
P02765	Alpha-2-HS-glycoprotein (Alpha-2-Z-globulin) (Ba-alpha-2-glycoprotein) (Fetuin-A) [Cleaved into: Alpha-2-HS-glycoprotein chain A; Alpha-2-HS-glycoprotein chain B]	AHSG	2.64517e+06
P01023	Alpha-2-macroglobulin (Alpha-2-M) (C3 and PZP-like alpha-2-macroglobulin domain-containing protein 5)	A2M	2.13404e+06
P12814	Alpha-actinin-1 (Alpha-actinin cytoskeletal isoform) (F-actin cross-linking protein) (Non-muscle alpha-actinin-1)	ACTN1	53034.5
O43707	Alpha-actinin-4 (Non-muscle alpha-actinin 4)	ACTN4	30991.9
P04745	Alpha-amylase 1A (EC 3.2.1.1) (1,4-alpha-D-glucan glucanohydrolase 1) (Salivary alpha-amylase)	AMY1A	25785.2
P06733	Alpha-enolase (EC 4.2.1.11) (2-phospho-D-glycerate hydro-lyase) (C-myc promoter-binding protein) (Enolase 1) (MBP-1) (MPB-1) (Non-neural enolase) (NNE) (Phosphopyruvate hydratase) (Plasminogen-binding protein)	ENO1	36953.4
P02771	Alpha-fetoprotein (Alpha-1-fetoprotein) (Alpha-fetoglobulin)	AFP	1.82741e+06
P54802	Alpha-N-acetylglucosaminidase (EC 3.2.1.50) (N-acetyl-alpha-glucosaminidase) (NAG) [Cleaved into: Alpha-N-acetylglucosaminidase 82 kDa form; Alpha-N-acetylglucosaminidase 77 kDa form]	NAGLU	9653.89
Q9UKU9	Angiopoietin-related protein 2 (Angiopoietin-like protein 2)	ANGPTL2	1962.13
Q9BY76	Angiopoietin-related protein 4 (Angiopoietin-like protein 4) (Hepatic fibrinogen/angiopoietin-related protein) (HFARP) [Cleaved into: ANGPTL4 N-terminal chain; ANGPTL4 C-terminal chain]	ANGPTL4	4236.35
P01019	Angiotensinogen (Serpin A8) [Cleaved into: Angiotensin-1 (Angiotensin 1-10) (Angiotensin I) (Ang I); Angiotensin-2 (Angiotensin 1-8) (Angiotensin II) (Ang II); Angiotensin-3 (Angiotensin 2-8) (Angiotensin III) (Ang III) (Des-Asp[1]-angiotensin II); Angiotensin-4 (Angiotensin 3-8) (Angiotensin IV) (Ang IV); Angiotensin 1-9; Angiotensin 1-7; Angiotensin 1-5; Angiotensin 1-4]	AGT	9749.08
Q8N9B4	Ankyrin repeat domain-containing protein 42	ANKRD42	27227.2
P04083	Annexin A1 (Annexin I) (Annexin-1) (Calpactin II) (Calpactin-2) (Chromobindin-9) (Lipocortin I) (Phospholipase A2 inhibitory protein) (p35) [Cleaved into: Annexin Ac2-26]	ANXA1	29357.9
P07355	Annexin A2 (Annexin II) (Annexin-2) (Calpactin I heavy chain) (Calpactin-1 heavy chain) (Chromobindin-8) (Lipocortin II) (Placental anticoagulant protein IV) (PAP-IV) (Protein I) (p36)	ANXA2	137055
P08758	Annexin A5 (Anchorin CII) (Annexin V) (Annexin-5) (Calphobindin I) (CPB-I) (Endonexin II) (Lipocortin V) (Placental anticoagulant protein 4) (PP4) (Placental anticoagulant protein I) (PAP-I) (Thromboplastin inhibitor) (Vascular anticoagulant-alpha) (VAC-alpha)	ANXA5	55425.2
P08133	Annexin A6 (67 kDa calelectrin) (Annexin VI) (Annexin-6) (Calphobindin-II) (CPB-II) (Chromobindin-20) (Lipocortin VI) (Protein III) (p68) (p70)	ANXA6	13603.3
P01008	Antithrombin-III (ATIII) (Serpin C1)	SERPINC1	1.27849e+06
P04114	Apolipoprotein B-100 (Apo B-100) [Cleaved into: Apolipoprotein B-48 (Apo B-48)]	APOB	92749.3
P02649	Apolipoprotein E (Apo-E)	APOE	53314.6
O95445	Apolipoprotein M (Apo-M) (ApoM) (Protein G3a)	APOM	286904
P00966	Argininosuccinate synthase (EC 6.3.4.5) (Citrulline--aspartate ligase)	ASS1	4116.14
P25705	ATP synthase subunit alpha, mitochondrial (ATP synthase F1 subunit alpha)	ATP5F1A	13763.3
P06576	ATP synthase subunit beta, mitochondrial (EC 7.1.2.2) (ATP synthase F1 subunit beta)	ATP5F1B	9562.55
P53396	ATP-citrate synthase (EC 2.3.3.8) (ATP-citrate (pro-S-)-lyase) (ACL) (Citrate cleavage enzyme)	ACLY	2041.92
P98160	Basement membrane-specific heparan sulfate proteoglycan core protein (HSPG) (Perlecan) (PLC) [Cleaved into: Endorepellin; LG3 peptide]	HSPG2	127923
P15291	Beta-1,4-galactosyltransferase 1 (Beta-1,4-GalTase 1) (Beta4Gal-T1) (b4Gal-T1) (EC 2.4.1.-) (Beta-N-acetylglucosaminyl-glycolipid beta-1,4-galactosyltransferase) (Beta-N-acetylglucosaminylglycopeptide beta-1,4-galactosyltransferase) (EC 2.4.1.38) (Lactose synthase A protein) (EC 2.4.1.22) (N-acetyllactosamine synthase) (EC 2.4.1.90) (Nal synthase) (Neolactotriaosylceramide beta-1,4-galactosyltran…	B4GALT1	9669.06
P02749	Beta-2-glycoprotein 1 (APC inhibitor) (Activated protein C-binding protein) (Anticardiolipin cofactor) (Apolipoprotein H) (Apo-H) (Beta-2-glycoprotein I) (B2GPI) (Beta(2)GPI)	APOH	29175.3
P61769	Beta-2-microglobulin [Cleaved into: Beta-2-microglobulin form pI 5.3]	B2M	17122.2
P52757	Beta-chimaerin (Beta-chimerin) (Rho GTPase-activating protein 3)	CHN2	207276
P06865	Beta-hexosaminidase subunit alpha (EC 3.2.1.52) (Beta-N-acetylhexosaminidase subunit alpha) (Hexosaminidase subunit A) (N-acetyl-beta-glucosaminidase subunit alpha)	HEXA	61893.6
P07686	Beta-hexosaminidase subunit beta (EC 3.2.1.52) (Beta-N-acetylhexosaminidase subunit beta) (Hexosaminidase subunit B) (Cervical cancer proto-oncogene 7 protein) (HCC-7) (N-acetyl-beta-glucosaminidase subunit beta) [Cleaved into: Beta-hexosaminidase subunit beta chain B; Beta-hexosaminidase subunit beta chain A]	HEXB	51841.5
Q93088	Betaine--homocysteine S-methyltransferase 1 (EC 2.1.1.5)	BHMT	6708.94
P21810	Biglycan (Bone/cartilage proteoglycan I) (PG-S1)	BGN	145585
P07738	Bisphosphoglycerate mutase (BPGM) (EC 5.4.2.4) (2,3-bisphosphoglycerate mutase, erythrocyte) (2,3-bisphosphoglycerate synthase) (EC 5.4.2.11) (2,3-diphosphoglycerate mutase) (DPGM) (BPG-dependent PGAM)	BPGM	6982.69
Q9NZM4	BRD4-interacting chromatin-remodeling complex-associated protein (Glioma tumor suppressor candidate region gene 1 protein)	BICRA	134453
Q96CX2	BTB/POZ domain-containing protein KCTD12 (Pfetin) (Predominantly fetal expressed T1 domain)	KCTD12	8807.47
Q9Y597	BTB/POZ domain-containing protein KCTD3 (Renal carcinoma antigen NY-REN-45)	KCTD3	2245.34
Q6NUK1	Calcium-binding mitochondrial carrier protein SCaMC-1 (Mitochondrial ATP-Mg/Pi carrier protein 1) (Mitochondrial Ca(2+)-dependent solute carrier protein 1) (Small calcium-binding mitochondrial carrier protein 1) (Solute carrier family 25 member 24)	SLC25A24	755.406
Q05682	Caldesmon (CDM)	CALD1	7171.77
P27824	Calnexin (IP90) (Major histocompatibility complex class I antigen-binding protein p88) (p90)	CANX	4477.01
P07384	Calpain-1 catalytic subunit (EC 3.4.22.52) (Calcium-activated neutral proteinase 1) (CANP 1) (Calpain mu-type) (Calpain-1 large subunit) (Cell proliferation-inducing gene 30 protein) (Micromolar-calpain) (muCANP)	CAPN1	1814.19
P27797	Calreticulin (CRP55) (Calregulin) (Endoplasmic reticulum resident protein 60) (ERp60) (HACBP) (grp60)	CALR	14176.9
O94985	Calsyntenin-1 (Alcadein-alpha) (Alc-alpha) (Alzheimer-related cadherin-like protein) (Non-classical cadherin XB31alpha) [Cleaved into: Soluble Alc-alpha (SAlc-alpha); CTF1-alpha (C-terminal fragment 1-alpha)]	CLSTN1	28984.7
O43852	Calumenin (Crocalbin) (IEF SSP 9302)	CALU	26059.8
Q9UI42	Carboxypeptidase A4 (EC 3.4.17.-) (Carboxypeptidase A3)	CPA4	31019.3
Q96IY4	Carboxypeptidase B2 (EC 3.4.17.20) (Carboxypeptidase U) (CPU) (Plasma carboxypeptidase B) (pCPB) (Thrombin-activable fibrinolysis inhibitor) (TAFI)	CPB2	54647.8
P16870	Carboxypeptidase E (CPE) (EC 3.4.17.10) (Carboxypeptidase H) (CPH) (Enkephalin convertase) (Prohormone-processing carboxypeptidase)	CPE	95135.9
Q9Y646	Carboxypeptidase Q (EC 3.4.17.-) (Lysosomal dipeptidase) (Plasma glutamate carboxypeptidase)	CPQ	21452.9
P49747	Cartilage oligomeric matrix protein (COMP) (Thrombospondin-5) (TSP5)	COMP	263609
P35222	Catenin beta-1 (Beta-catenin)	CTNNB1	607.33
P07858	Cathepsin B (EC 3.4.22.1) (APP secretase) (APPS) (Cathepsin B1) [Cleaved into: Cathepsin B light chain; Cathepsin B heavy chain]	CTSB	73893
P07339	Cathepsin D (EC 3.4.23.5) [Cleaved into: Cathepsin D light chain; Cathepsin D heavy chain]	CTSD	232473
Q9UBX1	Cathepsin F (CATSF) (EC 3.4.22.41)	CTSF	8504.1
P43235	Cathepsin K (EC 3.4.22.38) (Cathepsin O) (Cathepsin O2) (Cathepsin X)	CTSK	56474
Q9UBR2	Cathepsin Z (EC 3.4.18.1) (Cathepsin P) (Cathepsin X)	CTSZ	15753.7
P11717	Cation-independent mannose-6-phosphate receptor (CI Man-6-P receptor) (CI-MPR) (M6PR) (300 kDa mannose 6-phosphate receptor) (MPR 300) (Insulin-like growth factor 2 receptor) (Insulin-like growth factor II receptor) (IGF-II receptor) (M6P/IGF2 receptor) (M6P/IGF2R) (CD antigen CD222)	IGF2R	39346.6
P29279	CCN family member 2 (Cellular communication network factor 2) (Connective tissue growth factor) (Hypertrophic chondrocyte-specific protein 24) (Insulin-like growth factor-binding protein 8) (IBP-8) (IGF-binding protein 8) (IGFBP-8)	CCN2	32458.9
P48745	CCN family member 3 (Cellular communication network factor 3) (Insulin-like growth factor-binding protein 9) (IBP-9) (IGF-binding protein 9) (IGFBP-9) (Nephro blastoma-overexpressed gene protein homolog) (Protein NOV homolog) (NovH)	CCN3	34832
Q6YHK3	CD109 antigen (150 kDa TGF-beta-1-binding protein) (C3 and PZP-like alpha-2-macroglobulin domain-containing protein 7) (Platelet-specific Gov antigen) (p180) (r150) (CD antigen CD109)	CD109	115409
P08962	CD63 antigen (Granulophysin) (Lysosomal-associated membrane protein 3) (LAMP-3) (Lysosome integral membrane protein 1) (Limp1) (Melanoma-associated antigen ME491) (OMA81H) (Ocular melanoma-associated antigen) (Tetraspanin-30) (Tspan-30) (CD antigen CD63)	CD63	11753.9
P00450	Ceruloplasmin (EC 1.16.3.1) (Ferroxidase)	CP	16398.6
P36222	Chitinase-3-like protein 1 (39 kDa synovial protein) (Cartilage glycoprotein 39) (CGP-39) (GP-39) (hCGP-39) (YKL-40)	CHI3L1	8603.69
O00299	Chloride intracellular channel protein 1 (Chloride channel ABP) (Nuclear chloride ion channel 27) (NCC27) (Regulatory nuclear chloride ion channel protein) (hRNCC)	CLIC1	13101.8
Q9Y696	Chloride intracellular channel protein 4 (Intracellular chloride ion channel protein p64H1)	CLIC4	14599.2
Q00610	Clathrin heavy chain 1 (Clathrin heavy chain on chromosome 17) (CLH-17)	CLTC	6278.19
P10909	Clusterin (Aging-associated gene 4 protein) (Apolipoprotein J) (Apo-J) (Complement cytolysis inhibitor) (CLI) (Complement-associated protein SP-40,40) (Ku70-binding protein 1) (NA1/NA2) (Sulfated glycoprotein 2) (SGP-2) (Testosterone-repressed prostate message 2) (TRPM-2) [Cleaved into: Clusterin beta chain (ApoJalpha) (Complement cytolysis inhibitor a chain); Clusterin alpha chain (ApoJbeta) (Co…	CLU	27012.9
Q14019	Coactosin-like protein	COTL1	11844.7
P12259	Coagulation factor V (Activated protein C cofactor) (Proaccelerin, labile factor) [Cleaved into: Coagulation factor V heavy chain; Coagulation factor V light chain]	F5	55825.3
P00742	Coagulation factor X (EC 3.4.21.6) (Stuart factor) (Stuart-Prower factor) [Cleaved into: Factor X light chain; Factor X heavy chain; Activated factor Xa heavy chain]	F10	16970.8
P53621	Coatomer subunit alpha (Alpha-coat protein) (Alpha-COP) (HEP-COP) (HEPCOP) [Cleaved into: Xenin (Xenopsin-related peptide); Proxenin]	COPA	2458.11
P23528	Cofilin-1 (18 kDa phosphoprotein) (p18) (Cofilin, non-muscle isoform)	CFL1	13019.5
Q76M96	Coiled-coil domain-containing protein 80 (Down-regulated by oncogenes protein 1) (Up-regulated in BRS-3 deficient mouse homolog)	CCDC80	89044.1
P02452	Collagen alpha-1(I) chain (Alpha-1 type I collagen)	COL1A1	1.28067e+06
P02461	Collagen alpha-1(III) chain	COL3A1	95178
P02462	Collagen alpha-1(IV) chain [Cleaved into: Arresten]	COL4A1	13759.8
P20908	Collagen alpha-1(V) chain	COL5A1	11416.5
P12109	Collagen alpha-1(VI) chain	COL6A1	866306
Q99715	Collagen alpha-1(XII) chain	COL12A1	81624.3
Q05707	Collagen alpha-1(XIV) chain (Undulin)	COL14A1	2087.48
P39059	Collagen alpha-1(XV) chain [Cleaved into: Restin (Endostatin-XV) (Related to endostatin) (Restin-I); Restin-2 (Restin-II); Restin-3 (Restin-III); Restin-4 (Restin-IV)]	COL15A1	33289.2
P39060	Collagen alpha-1(XVIII) chain [Cleaved into: Endostatin; Non-collagenous domain 1 (NC1)]	COL18A1	460.072
P08123	Collagen alpha-2(I) chain (Alpha-2 type I collagen)	COL1A2	734284
P08572	Collagen alpha-2(IV) chain [Cleaved into: Canstatin]	COL4A2	41878.1
P05997	Collagen alpha-2(V) chain	COL5A2	31680.3
P12110	Collagen alpha-2(VI) chain	COL6A2	54063.4
P12111	Collagen alpha-3(VI) chain	COL6A3	30794
Q96CG8	Collagen triple helix repeat-containing protein 1	CTHRC1	4885.91
Q9BXJ0	Complement C1q tumor necrosis factor-related protein 5	C1QTNF5	45764.7
P00736	Complement C1r subcomponent (EC 3.4.21.41) (Complement component 1 subcomponent r) [Cleaved into: Complement C1r subcomponent heavy chain; Complement C1r subcomponent light chain]	C1R	209665
P09871	Complement C1s subcomponent (EC 3.4.21.42) (C1 esterase) (Complement component 1 subcomponent s) [Cleaved into: Complement C1s subcomponent heavy chain; Complement C1s subcomponent light chain]	C1S	175411
P06681	Complement C2 (EC 3.4.21.43) (C3/C5 convertase) [Cleaved into: Complement C2b fragment; Complement C2a fragment]	C2	16695.1
P01024	Complement C3 (C3 and PZP-like alpha-2-macroglobulin domain-containing protein 1) [Cleaved into: Complement C3 beta chain; C3-beta-c (C3bc); Complement C3 alpha chain; C3a anaphylatoxin; Acylation stimulating protein (ASP) (C3adesArg); Complement C3b alpha' chain; Complement C3c alpha' chain fragment 1; Complement C3dg fragment; Complement C3g fragment; Complement C3d fragment; Complement C3f fra…	C3	1.22413e+06
P0C0L4	Complement C4-A (Acidic complement C4) (C3 and PZP-like alpha-2-macroglobulin domain-containing protein 2) [Cleaved into: Complement C4 beta chain; Complement C4-A alpha chain; C4a anaphylatoxin; C4b-A; C4d-A; Complement C4 gamma chain]	C4A	347575
P01031	Complement C5 (C3 and PZP-like alpha-2-macroglobulin domain-containing protein 4) [Cleaved into: Complement C5 beta chain; Complement C5 alpha chain; C5a anaphylatoxin; Complement C5 alpha' chain]	C5	102657
P10643	Complement component C7	C7	79547.8
P02748	Complement component C9 [Cleaved into: Complement component C9a; Complement component C9b]	C9	139914
P00751	Complement factor B (EC 3.4.21.47) (C3/C5 convertase) (Glycine-rich beta glycoprotein) (GBG) (PBF2) (Properdin factor B) [Cleaved into: Complement factor B Ba fragment; Complement factor B Bb fragment]	CFB	30296.9
P00746	Complement factor D (EC 3.4.21.46) (Adipsin) (C3 convertase activator) (Properdin factor D)	CFD	5248.86
P08603	Complement factor H (H factor 1)	CFH	20535.1
P05156	Complement factor I (EC 3.4.21.45) (C3B/C4B inactivator) [Cleaved into: Complement factor I heavy chain; Complement factor I light chain]	CFI	39071.6
Q9ULV4	Coronin-1C (Coronin-3) (hCRNN4)	CORO1C	4329.23
P12277	Creatine kinase B-type (EC 2.7.3.2) (Brain creatine kinase) (B-CK) (Creatine kinase B chain) (Creatine phosphokinase B-type) (CPK-B)	CKB	98912.6
Q9UBG0	C-type mannose receptor 2 (C-type lectin domain family 13 member E) (Endocytic receptor 180) (Macrophage mannose receptor 2) (Urokinase-type plasminogen activator receptor-associated protein) (UPAR-associated protein) (Urokinase receptor-associated protein) (CD antigen CD280)	MRC2	2351.29
P04080	Cystatin-B (CPI-B) (Liver thiol proteinase inhibitor) (Stefin-B)	CSTB	780.435
P01034	Cystatin-C (Cystatin-3) (Gamma-trace) (Neuroendocrine basic polypeptide) (Post-gamma-globulin)	CST3	4161.6
O75462	Cytokine receptor-like factor 1 (Cytokine-like factor 1) (CLF-1) (ZcytoR5)	CRLF1	10911.5
P07585	Decorin (Bone proteoglycan II) (PG-S2) (PG40)	DCN	469663
Q9UGM3	Deleted in malignant brain tumors 1 protein (Glycoprotein 340) (Gp-340) (Hensin) (Salivary agglutinin) (SAG) (Surfactant pulmonary-associated D-binding protein)	DMBT1	11738.3
P81605	Dermcidin (EC 3.4.-.-) (Preproteolysin) [Cleaved into: Survival-promoting peptide; DCD-1]	DCD	51432.8
Q16555	Dihydropyrimidinase-related protein 2 (DRP-2) (Collapsin response mediator protein 2) (CRMP-2) (N2A3) (Unc-33-like phosphoprotein 2) (ULIP-2)	DPYSL2	22963.7
P53634	Dipeptidyl peptidase 1 (EC 3.4.14.1) (Cathepsin C) (Cathepsin J) (Dipeptidyl peptidase I) (DPP-I) (DPPI) (Dipeptidyl transferase) [Cleaved into: Dipeptidyl peptidase 1 exclusion domain chain (Dipeptidyl peptidase I exclusion domain chain); Dipeptidyl peptidase 1 heavy chain (Dipeptidyl peptidase I heavy chain); Dipeptidyl peptidase 1 light chain (Dipeptidyl peptidase I light chain)]	CTSC	25603.5
P27487	Dipeptidyl peptidase 4 (EC 3.4.14.5) (ADABP) (Adenosine deaminase complexing protein 2) (ADCP-2) (Dipeptidyl peptidase IV) (DPP IV) (T-cell activation antigen CD26) (TP103) (CD antigen CD26) [Cleaved into: Dipeptidyl peptidase 4 membrane form (Dipeptidyl peptidase IV membrane form); Dipeptidyl peptidase 4 soluble form (Dipeptidyl peptidase IV soluble form)]	DPP4	5332.85
Q13217	DnaJ homolog subfamily C member 3 (Endoplasmic reticulum DNA J domain-containing protein 6) (ER-resident protein ERdj6) (ERdj6) (Interferon-induced, double-stranded RNA-activated protein kinase inhibitor) (Protein kinase inhibitor of 58 kDa) (Protein kinase inhibitor p58)	DNAJC3	3554.31
P04843	Dolichyl-diphosphooligosaccharide--protein glycosyltransferase subunit 1 (Dolichyl-diphosphooligosaccharide--protein glycosyltransferase 67 kDa subunit) (Ribophorin I) (RPN-I) (Ribophorin-1)	RPN1	3072.32
Q96JB1	Dynein axonemal heavy chain 8 (Axonemal beta dynein heavy chain 8) (Ciliary dynein heavy chain 8)	DNAH8	427804
Q12805	EGF-containing fibulin-like extracellular matrix protein 1 (Extracellular protein S1-5) (Fibrillin-like protein) (Fibulin-3) (FIBL-3)	EFEMP1	568373
O95967	EGF-containing fibulin-like extracellular matrix protein 2 (Fibulin-4) (FIBL-4) (Protein UPH1)	EFEMP2	13313.4
P68104	Elongation factor 1-alpha 1 (EF-1-alpha-1) (Elongation factor Tu) (EF-Tu) (Eukaryotic elongation factor 1 A-1) (eEF1A-1) (Leukocyte receptor cluster member 7)	EEF1A1	112999
P26641	Elongation factor 1-gamma (EF-1-gamma) (eEF-1B gamma)	EEF1G	6444.04
P13639	Elongation factor 2 (EF-2)	EEF2	15693.1
Q9Y6C2	EMILIN-1 (Elastin microfibril interface-located protein 1) (Elastin microfibril interfacer 1)	EMILIN1	14839.9
Q9BXX0	EMILIN-2 (Elastin microfibril interface-located protein 2) (Elastin microfibril interfacer 2) (Protein FOAP-10)	EMILIN2	2357.05
P11021	Endoplasmic reticulum chaperone BiP (EC 3.6.4.10) (78 kDa glucose-regulated protein) (GRP-78) (Binding-immunoglobulin protein) (BiP) (Heat shock protein 70 family protein 5) (HSP70 family protein 5) (Heat shock protein family A member 5) (Immunoglobulin heavy chain-binding protein)	HSPA5	23481.2
P14625	Endoplasmin (94 kDa glucose-regulated protein) (GRP-94) (Heat shock protein 90 kDa beta member 1) (Tumor rejection antigen 1) (gp96 homolog)	HSP90B1	36679.8
Q9UNN8	Endothelial protein C receptor (Activated protein C receptor) (APC receptor) (Endothelial cell protein C receptor) (CD antigen CD201)	PROCR	8294.66
Q86YB8	ERO1-like protein beta (ERO1-L-beta) (EC 1.8.4.-) (Endoplasmic reticulum oxidoreductase beta) (Endoplasmic reticulum oxidoreductin-1-like protein B) (Oxidoreductin-1-L-beta)	ERO1B	10148.1
P60842	Eukaryotic initiation factor 4A-I (eIF-4A-I) (eIF4A-I) (EC 3.6.4.13) (ATP-dependent RNA helicase eIF4A-1)	EIF4A1	5943.47
P63241	Eukaryotic translation initiation factor 5A-1 (eIF-5A-1) (eIF-5A1) (Eukaryotic initiation factor 5A isoform 1) (eIF-5A) (Rev-binding factor) (eIF-4D)	EIF5A	4906.64
Q16610	Extracellular matrix protein 1 (Secretory component p85)	ECM1	46261.5
P08294	Extracellular superoxide dismutase [Cu-Zn] (EC-SOD) (EC 1.15.1.1)	SOD3	83668.2
P52907	F-actin-capping protein subunit alpha-1 (CapZ alpha-1)	CAPZA1	1.8424
P47755	F-actin-capping protein subunit alpha-2 (CapZ alpha-2)	CAPZA2	7420.99
Q16658	Fascin (55 kDa actin-bundling protein) (Singed-like protein) (p55)	FSCN1	4946.74
P05413	Fatty acid-binding protein, heart (Fatty acid-binding protein 3) (Heart-type fatty acid-binding protein) (H-FABP) (Mammary-derived growth inhibitor) (MDGI) (Muscle fatty acid-binding protein) (M-FABP)	FABP3	2037.07
P35555	Fibrillin-1 [Cleaved into: Asprosin]	FBN1	127164
P02671	Fibrinogen alpha chain [Cleaved into: Fibrinopeptide A; Fibrinogen alpha chain]	FGA	35490.7
P02675	Fibrinogen beta chain [Cleaved into: Fibrinopeptide B; Fibrinogen beta chain]	FGB	52645.1
P02679	Fibrinogen gamma chain	FGG	8375.09
Q06828	Fibromodulin (FM) (Collagen-binding 59 kDa protein) (Keratan sulfate proteoglycan fibromodulin) (KSPG fibromodulin)	FMOD	67462.1
P02751	Fibronectin (FN) (Cold-insoluble globulin) (CIG) [Cleaved into: Anastellin; Ugl-Y1; Ugl-Y2; Ugl-Y3]	FN1	1.67478e+06
P23142	Fibulin-1 (FIBL-1)	FBLN1	133989
P98095	Fibulin-2 (FIBL-2)	FBLN2	606346
Q9UBX5	Fibulin-5 (FIBL-5) (Developmental arteries and neural crest EGF-like protein) (Dance) (Urine p50 protein) (UP50)	FBLN5	41877.1
P21333	Filamin-A (FLN-A) (Actin-binding protein 280) (ABP-280) (Alpha-filamin) (Endothelial actin-binding protein) (Filamin-1) (Non-muscle filamin)	FLNA	40011.2
O75369	Filamin-B (FLN-B) (ABP-278) (ABP-280 homolog) (Actin-binding-like protein) (Beta-filamin) (Filamin homolog 1) (Fh1) (Filamin-3) (Thyroid autoantigen) (Truncated actin-binding protein) (Truncated ABP)	FLNB	4184.27
Q14315	Filamin-C (FLN-C) (FLNc) (ABP-280-like protein) (ABP-L) (Actin-binding-like protein) (Filamin-2) (Gamma-filamin)	FLNC	19385.5
Q12841	Follistatin-related protein 1 (Follistatin-like protein 1)	FSTL1	80404.9
P04075	Fructose-bisphosphate aldolase A (EC 4.1.2.13) (Lung cancer antigen NY-LU-1) (Muscle-type aldolase)	ALDOA	35190.4
P05062	Fructose-bisphosphate aldolase B (EC 4.1.2.13) (Liver-type aldolase)	ALDOB	50090.2
P09972	Fructose-bisphosphate aldolase C (EC 4.1.2.13) (Brain-type aldolase)	ALDOC	620.342
Q08380	Galectin-3-binding protein (Basement membrane autoantigen p105) (Lectin galactoside-binding soluble 3-binding protein) (Mac-2-binding protein) (MAC2BP) (Mac-2 BP) (Tumor-associated antigen 90K)	LGALS3BP	154821
Q92820	Gamma-glutamyl hydrolase (EC 3.4.19.9) (Conjugase) (GH) (Gamma-Glu-X carboxypeptidase)	GGH	11481
P06396	Gelsolin (AGEL) (Actin-depolymerizing factor) (ADF) (Brevin)	GSN	541023
P07093	Glia-derived nexin (GDN) (Peptidase inhibitor 7) (PI-7) (Protease nexin 1) (PN-1) (Protease nexin I) (Serpin E2)	SERPINE2	322699
P11413	Glucose-6-phosphate 1-dehydrogenase (G6PD) (EC 1.1.1.49)	G6PD	7242.21
P06744	Glucose-6-phosphate isomerase (GPI) (EC 5.3.1.9) (Autocrine motility factor) (AMF) (Neuroleukin) (NLK) (Phosphoglucose isomerase) (PGI) (Phosphohexose isomerase) (PHI) (Sperm antigen 36) (SA-36)	GPI	9716.17
P09210	Glutathione S-transferase A2 (EC 2.5.1.18) (GST HA subunit 2) (GST class-alpha member 2) (GST-gamma) (GSTA2-2) (GTH2)	GSTA2	3657.23
Q7RTV2	Glutathione S-transferase A5 (EC 2.5.1.18) (GST class-alpha member 5) (Glutathione S-transferase A5-5)	GSTA5	10580.7
P78417	Glutathione S-transferase omega-1 (GSTO-1) (EC 2.5.1.18) (Glutathione S-transferase omega 1-1) (GSTO 1-1) (Glutathione-dependent dehydroascorbate reductase) (EC 1.8.5.1) (Monomethylarsonic acid reductase) (MMA(V) reductase) (EC 1.20.4.2) (S-(Phenacyl)glutathione reductase) (SPG-R)	GSTO1	3879.64
P09211	Glutathione S-transferase P (EC 2.5.1.18) (GST class-pi) (GSTP1-1)	GSTP1	9808.96
P04406	Glyceraldehyde-3-phosphate dehydrogenase (GAPDH) (EC 1.2.1.12) (Peptidyl-cysteine S-nitrosylase GAPDH) (EC 2.6.99.-)	GAPDH	21979
P35052	Glypican-1 [Cleaved into: Secreted glypican-1]	GPC1	29730.6
Q14393	Growth arrest-specific protein 6 (GAS-6) (AXL receptor tyrosine kinase ligand)	GAS6	12945.9
P62826	GTP-binding nuclear protein Ran (EC 3.6.5.-) (Androgen receptor-associated protein 24) (GTPase Ran) (Ras-like protein TC4) (Ras-related nuclear protein)	RAN	6784.59
P04899	Guanine nucleotide-binding protein G(i) subunit alpha-2 (Adenylate cyclase-inhibiting G alpha protein)	GNAI2	5690.17
P62879	Guanine nucleotide-binding protein G(I)/G(S)/G(T) subunit beta-2 (G protein subunit beta-2) (Transducin beta chain 2)	GNB2	19645.3
P11142	Heat shock cognate 71 kDa protein (EC 3.6.4.10) (Heat shock 70 kDa protein 8) (Lipopolysaccharide-associated protein 1) (LAP-1) (LPS-associated protein 1)	HSPA8	28482.4
P04792	Heat shock protein beta-1 (HspB1) (28 kDa heat shock protein) (Estrogen-regulated 24 kDa protein) (Heat shock 27 kDa protein) (HSP 27) (Stress-responsive protein 27) (SRP27)	HSPB1	12012.8
P07900	Heat shock protein HSP 90-alpha (EC 3.6.4.10) (Heat shock 86 kDa) (HSP 86) (HSP86) (Lipopolysaccharide-associated protein 2) (LAP-2) (LPS-associated protein 2) (Renal carcinoma antigen NY-REN-38)	HSP90AA1	11778.2
P08238	Heat shock protein HSP 90-beta (HSP 90) (Heat shock 84 kDa) (HSP 84) (HSP84)	HSP90AB1	39602.2
P69905	Hemoglobin subunit alpha (Alpha-globin) (Hemoglobin alpha chain) [Cleaved into: Hemopressin]	HBA1	640972
P02042	Hemoglobin subunit delta (Delta-globin) (Hemoglobin delta chain)	HBD	392656
P02100	Hemoglobin subunit epsilon (Epsilon-globin) (Hemoglobin epsilon chain)	HBE1	17447.8
P02790	Hemopexin (Beta-1B-glycoprotein)	HPX	112933
P05546	Heparin cofactor 2 (Heparin cofactor II) (HC-II) (Protease inhibitor leuserpin-2) (HLS2) (Serpin D1)	SERPIND1	45228.3
P14210	Hepatocyte growth factor (Hepatopoietin-A) (Scatter factor) (SF) [Cleaved into: Hepatocyte growth factor alpha chain; Hepatocyte growth factor beta chain]	HGF	241641
Q04756	Hepatocyte growth factor activator (HGF activator) (HGFA) (EC 3.4.21.-) [Cleaved into: Hepatocyte growth factor activator short chain; Hepatocyte growth factor activator long chain]	HGFAC	32471.9
P26927	Hepatocyte growth factor-like protein (Macrophage stimulatory protein) (Macrophage-stimulating protein) (MSP) [Cleaved into: Hepatocyte growth factor-like protein alpha chain; Hepatocyte growth factor-like protein beta chain]	MST1	72767.6
P09651	Heterogeneous nuclear ribonucleoprotein A1 (hnRNP A1) (Helix-destabilizing protein) (Single-strand RNA-binding protein) (hnRNP core protein A1) [Cleaved into: Heterogeneous nuclear ribonucleoprotein A1, N-terminally processed]	HNRNPA1	6249.96
P51991	Heterogeneous nuclear ribonucleoprotein A3 (hnRNP A3)	HNRNPA3	3657.55
P61978	Heterogeneous nuclear ribonucleoprotein K (hnRNP K) (Transformation up-regulated nuclear protein) (TUNP)	HNRNPK	2143.75
O60506	Heterogeneous nuclear ribonucleoprotein Q (hnRNP Q) (Glycine- and tyrosine-rich RNA-binding protein) (GRY-RBP) (NS1-associated protein 1) (Synaptotagmin-binding, cytoplasmic RNA-interacting protein)	SYNCRIP	3950.01
P22626	Heterogeneous nuclear ribonucleoproteins A2/B1 (hnRNP A2/B1)	HNRNPA2B1	14593.4
P04908	Histone H2A type 1-B/E (Histone H2A.2) (Histone H2A/a) (Histone H2A/m)	HIST1H2AB	75714.2
P06899	Histone H2B type 1-J (Histone H2B.1) (Histone H2B.r) (H2B/r)	HIST1H2BJ	34198.5
P68431	Histone H3.1 (Histone H3/a) (Histone H3/b) (Histone H3/c) (Histone H3/d) (Histone H3/f) (Histone H3/h) (Histone H3/i) (Histone H3/j) (Histone H3/k) (Histone H3/l)	H3C1	34660.1
P62805	Histone H4	H4C1	103989
Q14520	Hyaluronan-binding protein 2 (EC 3.4.21.-) (Factor VII-activating protease) (Factor seven-activating protease) (FSAP) (Hepatocyte growth factor activator-like protein) (Plasma hyaluronan-binding protein) [Cleaved into: Hyaluronan-binding protein 2 50 kDa heavy chain; Hyaluronan-binding protein 2 50 kDa heavy chain alternate form; Hyaluronan-binding protein 2 27 kDa light chain; Hyaluronan-binding…	HABP2	10861.3
A0A075B6P5	Immunoglobulin kappa variable 2-28	IGKV2-28	95273.2
B9A064	Immunoglobulin lambda-like polypeptide 5 (G lambda-1) (Germline immunoglobulin lambda 1)	IGLL5	851855
O14498	Immunoglobulin superfamily containing leucine-rich repeat protein	ISLR	27884.2
Q14974	Importin subunit beta-1 (Importin-90) (Karyopherin subunit beta-1) (Nuclear factor p97) (Pore targeting complex 97 kDa subunit) (PTAC97)	KPNB1	1708.78
Q6UXH9	Inactive serine protease PAMR1 (Peptidase domain-containing protein associated with muscle regeneration 1) (Regeneration-associated muscle protease homolog)	PAMR1	29964
P08476	Inhibin beta A chain (Activin beta-A chain) (Erythroid differentiation protein) (EDF)	INHBA	13552.3
P17936	Insulin-like growth factor-binding protein 3 (IBP-3) (IGF-binding protein 3) (IGFBP-3)	IGFBP3	15471.1
P24593	Insulin-like growth factor-binding protein 5 (IBP-5) (IGF-binding protein 5) (IGFBP-5)	IGFBP5	596731
Q16270	Insulin-like growth factor-binding protein 7 (IBP-7) (IGF-binding protein 7) (IGFBP-7) (IGFBP-rP1) (MAC25 protein) (PGI2-stimulating factor) (Prostacyclin-stimulating factor) (Tumor-derived adhesion factor) (TAF)	IGFBP7	525915
P05556	Integrin beta-1 (Fibronectin receptor subunit beta) (Glycoprotein IIa) (GPIIA) (VLA-4 subunit beta) (CD antigen CD29)	ITGB1	35971.1
P19827	Inter-alpha-trypsin inhibitor heavy chain H1 (ITI heavy chain H1) (ITI-HC1) (Inter-alpha-inhibitor heavy chain 1) (Inter-alpha-trypsin inhibitor complex component III) (Serum-derived hyaluronan-associated protein) (SHAP)	ITIH1	149862
P19823	Inter-alpha-trypsin inhibitor heavy chain H2 (ITI heavy chain H2) (ITI-HC2) (Inter-alpha-inhibitor heavy chain 2) (Inter-alpha-trypsin inhibitor complex component II) (Serum-derived hyaluronan-associated protein) (SHAP)	ITIH2	1.76896e+06
Q06033	Inter-alpha-trypsin inhibitor heavy chain H3 (ITI heavy chain H3) (ITI-HC3) (Inter-alpha-inhibitor heavy chain 3) (Serum-derived hyaluronan-associated protein) (SHAP)	ITIH3	382389
Q14624	Inter-alpha-trypsin inhibitor heavy chain H4 (ITI heavy chain H4) (ITI-HC4) (Inter-alpha-inhibitor heavy chain 4) (Inter-alpha-trypsin inhibitor family heavy chain-related protein) (IHRP) (Plasma kallikrein sensitive glycoprotein 120) (Gp120) (PK-120) [Cleaved into: 70 kDa inter-alpha-trypsin inhibitor heavy chain H4; 35 kDa inter-alpha-trypsin inhibitor heavy chain H4]	ITIH4	550832
Q9NPH3	Interleukin-1 receptor accessory protein (IL-1 receptor accessory protein) (IL-1RAcP) (EC 3.2.2.6) (Interleukin-1 receptor 3) (IL-1R-3) (IL-1R3)	IL1RAP	14937.1
P05231	Interleukin-6 (IL-6) (B-cell stimulatory factor 2) (BSF-2) (CTL differentiation factor) (CDF) (Hybridoma growth factor) (Interferon beta-2) (IFN-beta-2)	IL6	6041.12
O75874	Isocitrate dehydrogenase [NADP] cytoplasmic (IDH) (IDH1) (EC 1.1.1.42) (Cytosolic NADP-isocitrate dehydrogenase) (IDPc) (NADP(+)-specific ICDH) (Oxalosuccinate decarboxylase)	IDH1	7119.95
P48735	Isocitrate dehydrogenase [NADP], mitochondrial (IDH) (EC 1.1.1.42) (ICD-M) (IDP) (NADP(+)-specific ICDH) (Oxalosuccinate decarboxylase)	IDH2	4409.97
Q9UH77	Kelch-like protein 3	KLHL3	43656.5
P13645	Keratin, type I cytoskeletal 10 (Cytokeratin-10) (CK-10) (Keratin-10) (K10)	KRT10	409465
P13646	Keratin, type I cytoskeletal 13 (Cytokeratin-13) (CK-13) (Keratin-13) (K13)	KRT13	18963.3
P02533	Keratin, type I cytoskeletal 14 (Cytokeratin-14) (CK-14) (Keratin-14) (K14)	KRT14	610302
P08727	Keratin, type I cytoskeletal 19 (Cytokeratin-19) (CK-19) (Keratin-19) (K19)	KRT19	3804.28
P35527	Keratin, type I cytoskeletal 9 (Cytokeratin-9) (CK-9) (Keratin-9) (K9)	KRT9	127871
P04264	Keratin, type II cytoskeletal 1 (67 kDa cytokeratin) (Cytokeratin-1) (CK-1) (Hair alpha protein) (Keratin-1) (K1) (Type-II keratin Kb1)	KRT1	437928
P35908	Keratin, type II cytoskeletal 2 epidermal (Cytokeratin-2e) (CK-2e) (Epithelial keratin-2e) (Keratin-2 epidermis) (Keratin-2e) (K2e) (Type-II keratin Kb2)	KRT2	123737
P19013	Keratin, type II cytoskeletal 4 (Cytokeratin-4) (CK-4) (Keratin-4) (K4) (Type-II keratin Kb4)	KRT4	32805.8
P13647	Keratin, type II cytoskeletal 5 (58 kDa cytokeratin) (Cytokeratin-5) (CK-5) (Keratin-5) (K5) (Type-II keratin Kb5)	KRT5	15059.9
P02538	Keratin, type II cytoskeletal 6A (Cytokeratin-6A) (CK-6A) (Cytokeratin-6D) (CK-6D) (Keratin-6A) (K6A) (Type-II keratin Kb6) (allergen Hom s 5)	KRT6A	90485.7
P05787	Keratin, type II cytoskeletal 8 (Cytokeratin-8) (CK-8) (Keratin-8) (K8) (Type-II keratin Kb8)	KRT8	688628
Q5T749	Keratinocyte proline-rich protein (hKPRP)	KPRP	5536.49
P01042	Kininogen-1 (Alpha-2-thiol proteinase inhibitor) (Fitzgerald factor) (High molecular weight kininogen) (HMWK) (Williams-Fitzgerald-Flaujeac factor) [Cleaved into: Kininogen-1 heavy chain; T-kinin (Ile-Ser-Bradykinin); Bradykinin (Kallidin I); Lysyl-bradykinin (Kallidin II); Kininogen-1 light chain; Low molecular weight growth-promoting factor]	KNG1	166665
Q08431	Lactadherin (Breast epithelial antigen BA46) (HMFG) (MFGM) (Milk fat globule-EGF factor 8) (MFG-E8) (SED1) [Cleaved into: Lactadherin short form; Medin]	MFGE8	114002
P02788	Lactotransferrin (Lactoferrin) (EC 3.4.21.-) (Growth-inhibiting protein 12) (Talalactoferrin) [Cleaved into: Lactoferricin-H (Lfcin-H); Kaliocin-1; Lactoferroxin-A; Lactoferroxin-B; Lactoferroxin-C]	LTF	4.62483e+06
Q16363	Laminin subunit alpha-4 (Laminin-14 subunit alpha) (Laminin-8 subunit alpha) (Laminin-9 subunit alpha)	LAMA4	13939.9
P07942	Laminin subunit beta-1 (Laminin B1 chain) (Laminin-1 subunit beta) (Laminin-10 subunit beta) (Laminin-12 subunit beta) (Laminin-2 subunit beta) (Laminin-6 subunit beta) (Laminin-8 subunit beta)	LAMB1	31411.8
P55268	Laminin subunit beta-2 (Laminin B1s chain) (Laminin-11 subunit beta) (Laminin-14 subunit beta) (Laminin-15 subunit beta) (Laminin-3 subunit beta) (Laminin-4 subunit beta) (Laminin-7 subunit beta) (Laminin-9 subunit beta) (S-laminin subunit beta) (S-LAM beta)	LAMB2	768.607
P11047	Laminin subunit gamma-1 (Laminin B2 chain) (Laminin-1 subunit gamma) (Laminin-10 subunit gamma) (Laminin-11 subunit gamma) (Laminin-2 subunit gamma) (Laminin-3 subunit gamma) (Laminin-4 subunit gamma) (Laminin-6 subunit gamma) (Laminin-7 subunit gamma) (Laminin-8 subunit gamma) (Laminin-9 subunit gamma) (S-laminin subunit gamma) (S-LAM gamma)	LAMC1	29164.5
Q14767	Latent-transforming growth factor beta-binding protein 2 (LTBP-2)	LTBP2	58506.2
Q99538	Legumain (EC 3.4.22.34) (Asparaginyl endopeptidase) (Protease, cysteine 1)	LGMN	4493.99
P00338	L-lactate dehydrogenase A chain (LDH-A) (EC 1.1.1.27) (Cell proliferation-inducing gene 19 protein) (LDH muscle subunit) (LDH-M) (Renal carcinoma antigen NY-REN-59)	LDHA	148355
P07195	L-lactate dehydrogenase B chain (LDH-B) (EC 1.1.1.27) (LDH heart subunit) (LDH-H) (Renal carcinoma antigen NY-REN-46)	LDHB	78356.7
P51884	Lumican (Keratan sulfate proteoglycan lumican) (KSPG lumican)	LUM	260099
O00754	Lysosomal alpha-mannosidase (Laman) (EC 3.2.1.24) (Lysosomal acid alpha-mannosidase) (Mannosidase alpha class 2B member 1) (Mannosidase alpha-B) [Cleaved into: Lysosomal alpha-mannosidase A peptide; Lysosomal alpha-mannosidase B peptide; Lysosomal alpha-mannosidase C peptide; Lysosomal alpha-mannosidase D peptide; Lysosomal alpha-mannosidase E peptide]	MAN2B1	26873.2
P10619	Lysosomal protective protein (EC 3.4.16.5) (Carboxypeptidase C) (Carboxypeptidase L) (Cathepsin A) (Protective protein cathepsin A) (PPCA) (Protective protein for beta-galactosidase) [Cleaved into: Lysosomal protective protein 32 kDa chain; Lysosomal protective protein 20 kDa chain]	CTSA	25498.1
P11279	Lysosome-associated membrane glycoprotein 1 (LAMP-1) (Lysosome-associated membrane protein 1) (CD107 antigen-like family member A) (CD antigen CD107a)	LAMP1	11555.3
Q9Y4K0	Lysyl oxidase homolog 2 (EC 1.4.3.13) (Lysyl oxidase-like protein 2) (Lysyl oxidase-related protein 2) (Lysyl oxidase-related protein WS9-14)	LOXL2	22324
Q96JB6	Lysyl oxidase homolog 4 (EC 1.4.3.-) (Lysyl oxidase-like protein 4) (Lysyl oxidase-related protein C)	LOXL4	2121.91
P40925	Malate dehydrogenase, cytoplasmic (EC 1.1.1.37) (Aromatic alpha-keto acid reductase) (KAR) (EC 1.1.1.96) (Cytosolic malate dehydrogenase)	MDH1	12322.5
Q7Z304	MAM domain-containing protein 2 (MAM domain-containing proteoglycan) (Mamcan)	MAMDC2	10893.3
P33908	Mannosyl-oligosaccharide 1,2-alpha-mannosidase IA (EC 3.2.1.113) (Man(9)-alpha-mannosidase) (Man9-mannosidase) (Mannosidase alpha class 1A member 1) (Processing alpha-1,2-mannosidase IA) (Alpha-1,2-mannosidase IA)	MAN1A1	6280.79
O00264	Membrane-associated progesterone receptor component 1 (mPR) (Dap1) (IZA)	PGRMC1	3703.72
P01033	Metalloproteinase inhibitor 1 (Erythroid-potentiating activity) (EPA) (Fibroblast collagenase inhibitor) (Collagenase inhibitor) (Tissue inhibitor of metalloproteinases 1) (TIMP-1)	TIMP1	334038
P16035	Metalloproteinase inhibitor 2 (CSC-21K) (Tissue inhibitor of metalloproteinases 2) (TIMP-2)	TIMP2	76006.6
P55083	Microfibril-associated glycoprotein 4	MFAP4	1.71755e+06
P20774	Mimecan (Osteoglycin) (Osteoinductive factor) (OIF)	OGN	8891.52
P26038	Moesin (Membrane-organizing extension spike protein)	MSN	59741.1
Q8WXI7	Mucin-16 (MUC-16) (Ovarian cancer-related tumor marker CA125) (CA-125) (Ovarian carcinoma antigen CA125)	MUC16	50841.4
O14950	Myosin regulatory light chain 12B (MLC-2A) (MLC-2) (Myosin regulatory light chain 2-B, smooth muscle isoform) (Myosin regulatory light chain 20 kDa) (MLC20) (Myosin regulatory light chain MRLC2) (SHUJUN-1)	MYL12B	25355.2
P35579	Myosin-9 (Cellular myosin heavy chain, type A) (Myosin heavy chain 9) (Myosin heavy chain, non-muscle IIa) (Non-muscle myosin heavy chain A) (NMMHC-A) (Non-muscle myosin heavy chain IIa) (NMMHC II-a) (NMMHC-IIA)	MYH9	28548.3
P15586	N-acetylglucosamine-6-sulfatase (EC 3.1.6.14) (Glucosamine-6-sulfatase) (G6S)	GNS	59301.7
Q96PD5	N-acetylmuramoyl-L-alanine amidase (EC 3.5.1.28) (Peptidoglycan recognition protein 2) (Peptidoglycan recognition protein long) (PGRP-L)	PGLYRP2	12915.8
P00387	NADH-cytochrome b5 reductase 3 (B5R) (Cytochrome b5 reductase) (EC 1.6.2.2) (Diaphorase-1)	CYB5R3	2357.1
P13591	Neural cell adhesion molecule 1 (N-CAM-1) (NCAM-1) (CD antigen CD56)	NCAM1	10667.8
Q09666	Neuroblast differentiation-associated protein AHNAK (Desmoyokin)	AHNAK	26301.8
Q14697	Neutral alpha-glucosidase AB (EC 3.2.1.207) (Alpha-glucosidase 2) (Glucosidase II subunit alpha)	GANAB	7972.28
P14543	Nidogen-1 (NID-1) (Entactin)	NID1	10344.1
Q14112	Nidogen-2 (NID-2) (Osteonidogen)	NID2	12807.8
Q02818	Nucleobindin-1 (CALNUC)	NUCB1	24255.5
P06748	Nucleophosmin (NPM) (Nucleolar phosphoprotein B23) (Nucleolar protein NO38) (Numatrin)	NPM1	4071.19
P15531	Nucleoside diphosphate kinase A (NDK A) (NDP kinase A) (EC 2.7.4.6) (Granzyme A-activated DNase) (GAAD) (Metastasis inhibition factor nm23) (NM23-H1) (Tumor metastatic process-associated protein)	NME1	36112.6
Q9NRN5	Olfactomedin-like protein 3 (HNOEL-iso) (hOLF44)	OLFML3	41234.7
O95497	Pantetheinase (EC 3.5.1.92) (Pantetheine hydrolase) (Tiff66) (Vascular non-inflammatory molecule 1) (Vanin-1)	VNN1	20432.2
O95498	Pantetheine hydrolase VNN2 (EC 3.5.1.92) (Glycosylphosphatidyl inositol-anchored protein GPI-80) (Protein FOAP-4) (Vascular non-inflammatory molecule 2) (Vanin-2)	VNN2	1794.37
P26022	Pentraxin-related protein PTX3 (Pentaxin-related protein PTX3) (Tumor necrosis factor alpha-induced protein 5) (TNF alpha-induced protein 5) (Tumor necrosis factor-inducible gene 14 protein) (TSG-14)	PTX3	690664
P19021	Peptidyl-glycine alpha-amidating monooxygenase (PAM) [Includes: Peptidylglycine alpha-hydroxylating monooxygenase (PHM) (EC 1.14.17.3); Peptidyl-alpha-hydroxyglycine alpha-amidating lyase (EC 4.3.2.5) (Peptidylamidoglycolate lyase) (PAL)]	PAM	8901.82
P23284	Peptidyl-prolyl cis-trans isomerase B (PPIase B) (EC 5.2.1.8) (CYP-S1) (Cyclophilin B) (Rotamase B) (S-cyclophilin) (SCYLP)	PPIB	42008.6
Q15063	Periostin (PN) (Osteoblast-specific factor 2) (OSF-2)	POSTN	129757
Q92626	Peroxidasin homolog (EC 1.11.2.-) (Melanoma-associated antigen MG50) (Peroxidasin 1) (hsPxd01) (Vascular peroxidase 1) (p53-responsive gene 2 protein) [Cleaved into: PXDN active fragment]	PXDN	61146.1
Q06830	Peroxiredoxin-1 (EC 1.11.1.24) (Natural killer cell-enhancing factor A) (NKEF-A) (Proliferation-associated gene protein) (PAG) (Thioredoxin peroxidase 2) (Thioredoxin-dependent peroxide reductase 2) (Thioredoxin-dependent peroxiredoxin 1)	PRDX1	24566.5
P32119	Peroxiredoxin-2 (EC 1.11.1.24) (Natural killer cell-enhancing factor B) (NKEF-B) (PRP) (Thiol-specific antioxidant protein) (TSA) (Thioredoxin peroxidase 1) (Thioredoxin-dependent peroxide reductase 1) (Thioredoxin-dependent peroxiredoxin 2)	PRDX2	6500.88
Q13162	Peroxiredoxin-4 (EC 1.11.1.24) (Antioxidant enzyme AOE372) (AOE37-2) (Peroxiredoxin IV) (Prx-IV) (Thioredoxin peroxidase AO372) (Thioredoxin-dependent peroxide reductase A0372) (Thioredoxin-dependent peroxiredoxin 4)	PRDX4	7057.33
P30044	Peroxiredoxin-5, mitochondrial (EC 1.11.1.24) (Alu corepressor 1) (Antioxidant enzyme B166) (AOEB166) (Liver tissue 2D-page spot 71B) (PLP) (Peroxiredoxin V) (Prx-V) (Peroxisomal antioxidant enzyme) (TPx type VI) (Thioredoxin peroxidase PMP20) (Thioredoxin-dependent peroxiredoxin 5)	PRDX5	13369.9
P30041	Peroxiredoxin-6 (EC 1.11.1.27) (1-Cys peroxiredoxin) (1-Cys PRX) (24 kDa protein) (Acidic calcium-independent phospholipase A2) (aiPLA2) (EC 3.1.1.4) (Antioxidant protein 2) (Glutathione-dependent peroxiredoxin) (Liver 2D page spot 40) (Lysophosphatidylcholine acyltransferase 5) (LPC acyltransferase 5) (LPCAT-5) (Lyso-PC acyltransferase 5) (EC 2.3.1.23) (Non-selenium glutathione peroxidase) (NSGP…	PRDX6	14336.6
Q03181	Peroxisome proliferator-activated receptor delta (PPAR-delta) (NUCI) (Nuclear hormone receptor 1) (NUC1) (Nuclear receptor subfamily 1 group C member 2) (Peroxisome proliferator-activated receptor beta) (PPAR-beta)	PPARD	423380
P30086	Phosphatidylethanolamine-binding protein 1 (PEBP-1) (HCNPpp) (Neuropolypeptide h3) (Prostatic-binding protein) (Raf kinase inhibitor protein) (RKIP) [Cleaved into: Hippocampal cholinergic neurostimulating peptide (HCNP)]	PEBP1	5414.3
P36871	Phosphoglucomutase-1 (PGM 1) (EC 5.4.2.2) (Glucose phosphomutase 1)	PGM1	5595.42
P00558	Phosphoglycerate kinase 1 (EC 2.7.2.3) (Cell migration-inducing gene 10 protein) (Primer recognition protein 2) (PRP 2)	PGK1	15608.9
P18669	Phosphoglycerate mutase 1 (EC 5.4.2.11) (EC 5.4.2.4) (BPG-dependent PGAM 1) (Phosphoglycerate mutase isozyme B) (PGAM-B)	PGAM1	12402.1
P55058	Phospholipid transfer protein (Lipid transfer protein II)	PLTP	52145.2
P36955	Pigment epithelium-derived factor (PEDF) (Cell proliferation-inducing gene 35 protein) (EPC-1) (Serpin F1)	SERPINF1	206554
P05155	Plasma protease C1 inhibitor (C1 Inh) (C1Inh) (C1 esterase inhibitor) (C1-inhibiting factor) (Serpin G1)	SERPING1	368147
P00747	Plasminogen (EC 3.4.21.7) [Cleaved into: Plasmin heavy chain A; Activation peptide; Angiostatin; Plasmin heavy chain A, short form; Plasmin light chain B]	PLG	177076
P05121	Plasminogen activator inhibitor 1 (PAI) (PAI-1) (Endothelial plasminogen activator inhibitor) (Serpin E1)	SERPINE1	104504
P13797	Plastin-3 (T-plastin)	PLS3	40438.8
Q15198	Platelet-derived growth factor receptor-like protein (PDGFR-like protein) (PDGF receptor beta-like tumor suppressor)	PDGFRL	2449.61
Q15149	Plectin (PCN) (PLTN) (Hemidesmosomal protein 1) (HD1) (Plectin-1)	PLEC	2109.33
Q7Z5L7	Podocan	PODN	14182.9
P11940	Polyadenylate-binding protein 1 (PABP-1) (Poly(A)-binding protein 1)	PABPC1	5956.98
P0CG47	Polyubiquitin-B [Cleaved into: Ubiquitin]	UBB	54424.6
P20742	Pregnancy zone protein (C3 and PZP-like alpha-2-macroglobulin domain-containing protein 6)	PZP	250359
P02545	Prelamin-A/C [Cleaved into: Lamin-A/C (70 kDa lamin) (Renal carcinoma antigen NY-REN-32)]	LMNA	21378.6
P07711	Procathepsin L (EC 3.4.22.15) (Cathepsin L1) (Major excreted protein) (MEP) [Cleaved into: Cathepsin L; Cathepsin L heavy chain; Cathepsin L light chain]	CTSL	23635
Q15113	Procollagen C-endopeptidase enhancer 1 (Procollagen COOH-terminal proteinase enhancer 1) (PCPE-1) (Procollagen C-proteinase enhancer 1) (Type 1 procollagen C-proteinase enhancer protein) (Type I procollagen COOH-terminal proteinase enhancer)	PCOLCE	48711.4
Q02809	Procollagen-lysine,2-oxoglutarate 5-dioxygenase 1 (EC 1.14.11.4) (Lysyl hydroxylase 1) (LH1)	PLOD1	11742.3
O00469	Procollagen-lysine,2-oxoglutarate 5-dioxygenase 2 (EC 1.14.11.4) (Lysyl hydroxylase 2) (LH2)	PLOD2	3789.85
P07737	Profilin-1 (Epididymis tissue protein Li 184a) (Profilin I)	PFN1	38870.4
P28799	Progranulin (PGRN) (Acrogranin) (Epithelin precursor) (Glycoprotein of 88 Kda) (GP88) (Glycoprotein 88) (Granulin precursor) (PC cell-derived growth factor) (PCDGF) (Proepithelin) (PEPI) [Cleaved into: Paragranulin; Granulin-1 (Granulin G); Granulin-2 (Granulin F); Granulin-3 (Epithelin-2) (Granulin B); Granulin-4 (Epithelin-1) (Granulin A); Granulin-5 (Granulin C); Granulin-6 (Granulin D); Granu…	GRN	16080.4
P35232	Prohibitin 1	PHB	26505.6
Q07954	Prolow-density lipoprotein receptor-related protein 1 (LRP-1) (Alpha-2-macroglobulin receptor) (A2MR) (Apolipoprotein E receptor) (APOER) (CD antigen CD91) [Cleaved into: Low-density lipoprotein receptor-related protein 1 85 kDa subunit (LRP-85); Low-density lipoprotein receptor-related protein 1 515 kDa subunit (LRP-515); Low-density lipoprotein receptor-related protein 1 intracellular domain (L…	LRP1	9682.62
Q12884	Prolyl endopeptidase FAP (EC 3.4.21.26) (170 kDa melanoma membrane-bound gelatinase) (Dipeptidyl peptidase FAP) (EC 3.4.14.5) (Fibroblast activation protein alpha) (FAPalpha) (Gelatine degradation protease FAP) (EC 3.4.21.-) (Integral membrane serine protease) (Post-proline cleaving enzyme) (Serine integral membrane protease) (SIMP) (Surface-expressed protease) (Seprase) [Cleaved into: Antiplasmi…	FAP	15768.2
P07602	Prosaposin (Proactivator polypeptide) [Cleaved into: Saposin-A (Protein A); Saposin-B-Val; Saposin-B (Cerebroside sulfate activator) (CSAct) (Dispersin) (Sphingolipid activator protein 1) (SAP-1) (Sulfatide/GM1 activator); Saposin-C (A1 activator) (Co-beta-glucosidase) (Glucosylceramidase activator) (Sphingolipid activator protein 2) (SAP-2); Saposin-D (Component C) (Protein C)]	PSAP	364744
Q9H7Z7	Prostaglandin E synthase 2 (EC 5.3.99.3) (Membrane-associated prostaglandin E synthase-2) (mPGE synthase-2) (Microsomal prostaglandin E synthase 2) (mPGES-2) (Prostaglandin-H(2) E-isomerase) [Cleaved into: Prostaglandin E synthase 2 truncated form]	PTGES2	13712.5
P41222	Prostaglandin-H2 D-isomerase (EC 5.3.99.2) (Beta-trace protein) (Cerebrin-28) (Glutathione-independent PGD synthase) (Lipocalin-type prostaglandin-D synthase) (L-PGDS) (Prostaglandin-D2 synthase) (PGD2 synthase) (PGDS) (PGDS2)	PTGDS	19181.3
P25786	Proteasome subunit alpha type-1 (30 kDa prosomal protein) (PROS-30) (Macropain subunit C2) (Multicatalytic endopeptidase complex subunit C2) (Proteasome component C2) (Proteasome nu chain)	PSMA1	13858.3
P25788	Proteasome subunit alpha type-3 (Macropain subunit C8) (Multicatalytic endopeptidase complex subunit C8) (Proteasome component C8)	PSMA3	19338.5
P25789	Proteasome subunit alpha type-4 (Macropain subunit C9) (Multicatalytic endopeptidase complex subunit C9) (Proteasome component C9) (Proteasome subunit L)	PSMA4	20992
O14818	Proteasome subunit alpha type-7 (Proteasome subunit RC6-1) (Proteasome subunit XAPC7)	PSMA7	11037
P49721	Proteasome subunit beta type-2 (Macropain subunit C7-I) (Multicatalytic endopeptidase complex subunit C7-I) (Proteasome component C7-I)	PSMB2	4758.56
P49720	Proteasome subunit beta type-3 (Proteasome chain 13) (Proteasome component C10-II) (Proteasome theta chain)	PSMB3	2965.62
P28070	Proteasome subunit beta type-4 (26 kDa prosomal protein) (HsBPROS26) (PROS-26) (Macropain beta chain) (Multicatalytic endopeptidase complex beta chain) (Proteasome beta chain) (Proteasome chain 3) (HsN3)	PSMB4	6747.74
P02760	Protein AMBP (Protein HC) [Cleaved into: Alpha-1-microglobulin (EC 1.6.2.-) (Alpha-1 microglycoprotein) (Complex-forming glycoprotein heterogeneous in charge); Inter-alpha-trypsin inhibitor light chain (ITI-LC) (Bikunin) (EDC1) (HI-30) (Uronic-acid-rich protein); Trypstatin]	AMBP	236886
P07237	Protein disulfide-isomerase (PDI) (EC 5.3.4.1) (Cellular thyroid hormone-binding protein) (Prolyl 4-hydroxylase subunit beta) (p55)	P4HB	28563.2
P30101	Protein disulfide-isomerase A3 (EC 5.3.4.1) (58 kDa glucose-regulated protein) (58 kDa microsomal protein) (p58) (Disulfide isomerase ER-60) (Endoplasmic reticulum resident protein 57) (ER protein 57) (ERp57) (Endoplasmic reticulum resident protein 60) (ER protein 60) (ERp60)	PDIA3	19585.9
Q15084	Protein disulfide-isomerase A6 (EC 5.3.4.1) (Endoplasmic reticulum protein 5) (ER protein 5) (ERp5) (Protein disulfide isomerase P5) (Thioredoxin domain-containing protein 7)	PDIA6	5941.75
A6ND36	Protein FAM83G (Protein associated with SMAD1)	FAM83G	9448.43
P06703	Protein S100-A6 (Calcyclin) (Growth factor-inducible protein 2A9) (MLN 4) (Prolactin receptor-associated protein) (PRA) (S100 calcium-binding protein A6)	S100A6	24724.7
P61619	Protein transport protein Sec61 subunit alpha isoform 1 (Sec61 alpha-1)	SEC61A1	2262.52
Q9UK55	Protein Z-dependent protease inhibitor (PZ-dependent protease inhibitor) (PZI) (Serpin A10)	SERPINA10	92265.3
Q92954	Proteoglycan 4 (Lubricin) (Megakaryocyte-stimulating factor) (Superficial zone proteoglycan) [Cleaved into: Proteoglycan 4 C-terminal part]	PRG4	4006.54
P00734	Prothrombin (EC 3.4.21.5) (Coagulation factor II) [Cleaved into: Activation peptide fragment 1; Activation peptide fragment 2; Thrombin light chain; Thrombin heavy chain]	F2	128336
P55786	Puromycin-sensitive aminopeptidase (PSA) (EC 3.4.11.14) (Cytosol alanyl aminopeptidase) (AAP-S)	NPEPPS	4008.4
Q8NHP8	Putative phospholipase B-like 2 (EC 3.1.1.-) (76 kDa protein) (p76) (LAMA-like protein 2) (Lamina ancestor homolog 2) (Phospholipase B domain-containing protein 2) [Cleaved into: Putative phospholipase B-like 2 32 kDa form; Putative phospholipase B-like 2 45 kDa form]	PLBD2	101708
P14618	Pyruvate kinase PKM (EC 2.7.1.40) (Cytosolic thyroid hormone-binding protein) (CTHBP) (Opa-interacting protein 3) (OIP-3) (Pyruvate kinase 2/3) (Pyruvate kinase muscle isozyme) (Threonine-protein kinase PKM2) (EC 2.7.11.1) (Thyroid hormone-binding protein 1) (THBP1) (Tumor M2-PK) (Tyrosine-protein kinase PKM2) (EC 2.7.10.2) (p58)	PKM	80047.9
P50395	Rab GDP dissociation inhibitor beta (Rab GDI beta) (Guanosine diphosphate dissociation inhibitor 2) (GDI-2)	GDI2	16737.8
P46940	Ras GTPase-activating-like protein IQGAP1 (p195)	IQGAP1	4664.45
P15153	Ras-related C3 botulinum toxin substrate 2 (GX) (Small G protein) (p21-Rac2)	RAC2	7179.05
P62491	Ras-related protein Rab-11A (Rab-11) (EC 3.6.5.2) (YL8)	RAB11A	9849.94
P62820	Ras-related protein Rab-1A (EC 3.6.5.2) (YPT1-related protein)	RAB1A	13787.9
Q9H0U4	Ras-related protein Rab-1B (EC 3.6.5.2)	RAB1B	826.832
P51149	Ras-related protein Rab-7a (EC 3.6.5.2)	RAB7A	9729.04
P61224	Ras-related protein Rap-1b (EC 3.6.5.2) (GTP-binding protein smg p21B)	RAP1B	13494.1
P63244	Receptor of activated protein C kinase 1 (Cell proliferation-inducing gene 21 protein) (Guanine nucleotide-binding protein subunit beta-2-like 1) (Guanine nucleotide-binding protein subunit beta-like protein 12.3) (Human lung cancer oncogene 7 protein) (HLC-7) (Receptor for activated C kinase) (Small ribosomal subunit protein RACK1) [Cleaved into: Receptor of activated protein C kinase 1, N-termi…	RACK1	1728.45
O95197	Reticulon-3 (Homolog of ASY protein) (HAP) (Neuroendocrine-specific protein-like 2) (NSP-like protein 2) (Neuroendocrine-specific protein-like II) (NSP-like protein II) (NSPLII)	RTN3	147647
Q9NQC3	Reticulon-4 (Foocen) (Neurite outgrowth inhibitor) (Nogo protein) (Neuroendocrine-specific protein) (NSP) (Neuroendocrine-specific protein C homolog) (RTN-x) (Reticulon-5)	RTN4	8548.95
Q99969	Retinoic acid receptor responder protein 2 (Chemerin) (RAR-responsive protein TIG2) (Tazarotene-induced gene 2 protein)	RARRES2	25892.7
Q9HB40	Retinoid-inducible serine carboxypeptidase (EC 3.4.16.-) (Serine carboxypeptidase 1)	SCPEP1	15275.4
P02753	Retinol-binding protein 4 (Plasma retinol-binding protein) (PRBP) (RBP) [Cleaved into: Plasma retinol-binding protein(1-182); Plasma retinol-binding protein(1-181); Plasma retinol-binding protein(1-179); Plasma retinol-binding protein(1-176)]	RBP4	52006.4
P52565	Rho GDP-dissociation inhibitor 1 (Rho GDI 1) (Rho-GDI alpha)	ARHGDIA	6223.28
P34096	Ribonuclease 4 (RNase 4) (EC 3.1.27.-)	RNASE4	3797.1
Q9NRX1	RNA-binding protein PNO1 (Partner of NOB1)	PNO1	424355
P10155	RNA-binding protein RO60 (60 kDa SS-A/Ro ribonucleoprotein) (60 kDa Ro protein) (60 kDa ribonucleoprotein Ro) (RoRNP) (Ro 60 kDa autoantigen) (Ro60 autoantigen) (Sjoegren syndrome antigen A2) (Sjoegren syndrome type A antigen) (SS-A) (TROVE domain family member 2)	RO60	1069.81
P16615	Sarcoplasmic/endoplasmic reticulum calcium ATPase 2 (SERCA2) (SR Ca(2+)-ATPase 2) (EC 7.2.2.10) (Calcium pump 2) (Calcium-transporting ATPase sarcoplasmic reticulum type, slow twitch skeletal muscle isoform) (Endoplasmic reticulum class 1/2 Ca(2+) ATPase)	ATP2A2	727.594
Q93084	Sarcoplasmic/endoplasmic reticulum calcium ATPase 3 (SERCA3) (SR Ca(2+)-ATPase 3) (EC 7.2.2.10) (Calcium pump 3)	ATP2A3	38887.6
O75326	Semaphorin-7A (CDw108) (JMH blood group antigen) (John-Milton-Hargen human blood group Ag) (Semaphorin-K1) (Sema K1) (Semaphorin-L) (Sema L) (CD antigen CD108)	SEMA7A	16628.6
Q92743	Serine protease HTRA1 (EC 3.4.21.-) (High-temperature requirement A serine peptidase 1) (L56) (Serine protease 11)	HTRA1	289256
P02787	Serotransferrin (Transferrin) (Beta-1 metal-binding globulin) (Siderophilin)	TF	33850.7
P50454	Serpin H1 (47 kDa heat shock protein) (Arsenic-transactivated protein 3) (AsTP3) (Cell proliferation-inducing gene 14 protein) (Collagen-binding protein) (Colligin) (Rheumatoid arthritis-related antigen RA-A47)	SERPINH1	28302.3
P09486	SPARC (Basement-membrane protein 40) (BM-40) (Osteonectin) (ON) (Secreted protein acidic and rich in cysteine)	SPARC	1252458
Q14515	SPARC-like protein 1 (High endothelial venule protein) (Hevin) (MAST 9)	SPARCL1	9313.98
Q13813	Spectrin alpha chain, non-erythrocytic 1 (Alpha-II spectrin) (Fodrin alpha chain) (Spectrin, non-erythroid alpha subunit)	SPTAN1	4033.9
Q9HCB6	Spondin-1 (F-spondin) (Vascular smooth muscle cell growth-promoting factor)	SPON1	1184.39
Q7KZF4	Staphylococcal nuclease domain-containing protein 1 (EC 3.1.31.1) (100 kDa coactivator) (EBNA2 coactivator p100) (Tudor domain-containing protein 11) (p100 co-activator)	SND1	7268.58
P08254	Stromelysin-1 (SL-1) (EC 3.4.24.17) (Matrix metalloproteinase-3) (MMP-3) (Transin-1)	MMP3	13599.2
O00391	Sulfhydryl oxidase 1 (hQSOX) (EC 1.8.3.2) (Quiescin Q6)	QSOX1	62414.4
P04179	Superoxide dismutase [Mn], mitochondrial (EC 1.15.1.1)	SOD2	5763.48
P78539	Sushi repeat-containing protein SRPX	SRPX	9077.04
Q4LDE5	Sushi, von Willebrand factor type A, EGF and pentraxin domain-containing protein 1 (CCP module-containing protein 22) (Polydom) (Selectin-like osteoblast-derived protein) (SEL-OB) (Serologically defined breast cancer antigen NY-BR-38)	SVEP1	28253.1
Q9Y490	Talin-1	TLN1	8661.65
Q7Z7G0	Target of Nesh-SH3 (Tarsh) (ABI gene family member 3-binding protein) (Nesh-binding protein) (NeshBP)	ABI3BP	36874.1
P50990	T-complex protein 1 subunit theta (TCP-1-theta) (CCT-theta) (Chaperonin containing T-complex polypeptide 1 subunit 8) (Renal carcinoma antigen NY-REN-15)	CCT8	785.554
P24821	Tenascin (TN) (Cytotactin) (GMEM) (GP 150-225) (Glioma-associated-extracellular matrix antigen) (Hexabrachion) (JI) (Myotendinous antigen) (Neuronectin) (Tenascin-C) (TN-C)	TNC	30119.1
P22105	Tenascin-X (TN-X) (Hexabrachion-like protein)	TNXB	85547.1
Q08629	Testican-1 (Protein SPOCK)	SPOCK1	16545.9
P05452	Tetranectin (TN) (C-type lectin domain family 3 member B) (Plasminogen kringle 4-binding protein)	CLEC3B	43512.2
P10599	Thioredoxin (Trx) (ATL-derived factor) (ADF) (Surface-associated sulphydryl protein) (SASP) (allergen Hom s Trx)	TXN	21879.2
Q8NBS9	Thioredoxin domain-containing protein 5 (EC 1.8.4.-) (EC 5.3.4.1) (Endoplasmic reticulum resident protein 46) (ER protein 46) (ERp46) (Thioredoxin-like protein p46)	TXNDC5	4718.67
Q16881	Thioredoxin reductase 1, cytoplasmic (TR) (EC 1.8.1.9) (Gene associated with retinoic and interferon-induced mortality 12 protein) (GRIM-12) (Gene associated with retinoic and IFN-induced mortality 12 protein) (KM-102-derived reductase-like factor) (Peroxidase TXNRD1) (EC 1.11.1.2) (Thioredoxin reductase TR1)	TXNRD1	10462.8
O43396	Thioredoxin-like protein 1 (32 kDa thioredoxin-related protein)	TXNL1	778.986
P07996	Thrombospondin-1 (Glycoprotein G)	THBS1	547726
P35442	Thrombospondin-2	THBS2	169173
P35443	Thrombospondin-4	THBS4	8324.43
O00142	Thymidine kinase 2, mitochondrial (EC 2.7.1.21) (2'-deoxyuridine kinase TK2) (EC 2.7.1.74) (Deoxycytidine kinase TK2) (EC 2.7.1.-) (Mt-TK)	TK2	207853
P01266	Thyroglobulin (Tg)	TG	14747.6
P05543	Thyroxine-binding globulin (Serpin A7) (T4-binding globulin)	SERPINA7	5800.77
P04066	Tissue alpha-L-fucosidase (EC 3.2.1.51) (Alpha-L-fucosidase I) (Alpha-L-fucoside fucohydrolase 1) (Alpha-L-fucosidase 1)	FUCA1	6003.53
Q8WZ42	Titin (EC 2.7.11.1) (Connectin) (Rhabdomyosarcoma antigen MU-RMS-40.14)	TTN	6795.56
P37837	Transaldolase (EC 2.2.1.2)	TALDO1	7855.65
Q15582	Transforming growth factor-beta-induced protein ig-h3 (Beta ig-h3) (Kerato-epithelin) (RGD-containing collagen-associated protein) (RGD-CAP)	TGFBI	78614.1
Q01995	Transgelin (22 kDa actin-binding protein) (Protein WS3-10) (Smooth muscle protein 22-alpha) (SM22-alpha)	TAGLN	17807.5
P37802	Transgelin-2 (Epididymis tissue protein Li 7e) (SM22-alpha homolog)	TAGLN2	8694.57
P55072	Transitional endoplasmic reticulum ATPase (TER ATPase) (EC 3.6.4.6) (15S Mg(2+)-ATPase p97 subunit) (Valosin-containing protein) (VCP)	VCP	7769.71
P29401	Transketolase (TK) (EC 2.2.1.1)	TKT	16168.6
Q14956	Transmembrane glycoprotein NMB (Hematopoietic growth factor inducible neurokinin-1 type)	GPNMB	29492.3
P60174	Triosephosphate isomerase (TIM) (EC 5.3.1.1) (Methylglyoxal synthase) (EC 4.2.3.3) (Triose-phosphate isomerase)	TPI1	32258.9
O14773	Tripeptidyl-peptidase 1 (TPP-1) (EC 3.4.14.9) (Cell growth-inhibiting gene 1 protein) (Lysosomal pepstatin-insensitive protease) (LPIC) (Tripeptidyl aminopeptidase) (Tripeptidyl-peptidase I) (TPP-I)	TPP1	25501.8
P09493	Tropomyosin alpha-1 chain (Alpha-tropomyosin) (Tropomyosin-1)	TPM1	4959.41
P06753	Tropomyosin alpha-3 chain (Gamma-tropomyosin) (Tropomyosin-3) (Tropomyosin-5) (hTM5)	TPM3	51753.3
P67936	Tropomyosin alpha-4 chain (TM30p1) (Tropomyosin-4)	TPM4	51447.3
P07478	Trypsin-2 (EC 3.4.21.4) (Anionic trypsinogen) (Serine protease 2) (Trypsin II)	PRSS2	449332
P23381	Tryptophan--tRNA ligase, cytoplasmic (EC 6.1.1.2) (Interferon-induced protein 53) (IFP53) (Tryptophanyl-tRNA synthetase) (TrpRS) (hWRS) [Cleaved into: T1-TrpRS; T2-TrpRS]	WARS	6089.2
Q71U36	Tubulin alpha-1A chain (EC 3.6.5.-) (Alpha-tubulin 3) (Tubulin B-alpha-1) (Tubulin alpha-3 chain) [Cleaved into: Detyrosinated tubulin alpha-1A chain]	TUBA1A	148542
P68366	Tubulin alpha-4A chain (EC 3.6.5.-) (Alpha-tubulin 1) (Testis-specific alpha-tubulin) (Tubulin H2-alpha) (Tubulin alpha-1 chain)	TUBA4A	26828.4
Q9H4B7	Tubulin beta-1 chain	TUBB1	508.855
P68371	Tubulin beta-4B chain (Tubulin beta-2 chain) (Tubulin beta-2C chain)	TUBB4B	22528.7
P98066	Tumor necrosis factor-inducible gene 6 protein (EC 3.1.1.-) (Hyaluronate-binding protein) (TNF-stimulated gene 6 protein) (TSG-6) (Tumor necrosis factor alpha-induced protein 6) (TNF alpha-induced protein 6)	TNFAIP6	6642.92
Q12792	Twinfilin-1 (Protein A6) (Protein tyrosine kinase 9)	TWF1	3783.63
P30530	Tyrosine-protein kinase receptor UFO (EC 2.7.10.1) (AXL oncogene)	AXL	4984.89
P09936	Ubiquitin carboxyl-terminal hydrolase isozyme L1 (UCH-L1) (EC 3.4.19.12) (Neuron cytoplasmic protein 9.5) (PGP 9.5) (PGP9.5) (Ubiquitin thioesterase L1)	UCHL1	10779
Q96FW1	Ubiquitin thioesterase OTUB1 (EC 3.4.19.12) (Deubiquitinating enzyme OTUB1) (OTU domain-containing ubiquitin aldehyde-binding protein 1) (Otubain-1) (hOTU1) (Ubiquitin-specific-processing protease OTUB1)	OTUB1	9571.84
Q16851	UTP--glucose-1-phosphate uridylyltransferase (EC 2.7.7.9) (UDP-glucose pyrophosphorylase) (UDPGP) (UGPase)	UGP2	3542
Q6EMK4	Vasorin (Protein slit-like 2)	VASN	7291.82
P13611	Versican core protein (Chondroitin sulfate proteoglycan core protein 2) (Chondroitin sulfate proteoglycan 2) (Glial hyaluronate-binding protein) (GHAP) (Large fibroblast proteoglycan) (PG-M)	VCAN	176114
P08670	Vimentin	VIM	109842
P18206	Vinculin (Metavinculin) (MV)	VCL	28981.3
P02774	Vitamin D-binding protein (DBP) (VDB) (Gc protein-derived macrophage activating factor) (Gc-MAF) (GcMAF) (Gc-globulin) (Group-specific component) (Gc) (Vitamin D-binding protein-macrophage activating factor) (DBP-maf)	GC	326657
P07225	Vitamin K-dependent protein S	PROS1	148549
P04004	Vitronectin (VN) (S-protein) (Serum-spreading factor) (V75) [Cleaved into: Vitronectin V65 subunit; Vitronectin V10 subunit; Somatomedin-B]	VTN	31489.5
P21796	Voltage-dependent anion-selective channel protein 1 (VDAC-1) (hVDAC1) (Outer mitochondrial membrane protein porin 1) (Plasmalemmal porin) (Porin 31HL) (Porin 31HM)	VDAC1	9166.48
P45880	Voltage-dependent anion-selective channel protein 2 (VDAC-2) (hVDAC2) (Outer mitochondrial membrane protein porin 2)	VDAC2	16020.3
P04275	von Willebrand factor (vWF) [Cleaved into: von Willebrand antigen 2 (von Willebrand antigen II)]	VWF	4303.77
O75083	WD repeat-containing protein 1 (Actin-interacting protein 1) (AIP1) (NORI-1)	WDR1	11707.1
P12955	Xaa-Pro dipeptidase (X-Pro dipeptidase) (EC 3.4.13.9) (Imidodipeptidase) (Peptidase D) (Proline dipeptidase) (Prolidase)	PEPD	11133.8

## Sheet: S7
h-prASC cytokines-derived secretome: common proteins					h-prASC cytokines-derived secretome: unique proteins
Protein ID	Protein names	PG.Genes	Quantity		Only present in cyto-secretome	Protein names
P49327	116 kDa U5 small nuclear ribonucleoprotein component (Elongation factor Tu GTP-binding domain-containing protein 2) (SNU114 homolog) (hSNU114) (U5 snRNP-specific protein, 116 kDa) (U5-116 kDa)	FASN	7908.19		Q9BSJ8	Extended synaptotagmin-1 (E-Syt1) (Membrane-bound C2 domain-containing protein)
Q9H4G4	14-3-3 protein beta/alpha (Protein 1054) (Protein kinase C inhibitor protein 1) (KCIP-1) [Cleaved into: 14-3-3 protein beta/alpha, N-terminally processed]	GLIPR2	29242.5		Q96QK1	Vacuolar protein sorting-associated protein 35 (hVPS35) (Maternal-embryonic 3) (Vesicle protein sorting 35)
P46926	14-3-3 protein epsilon (14-3-3E)	GNPDA1	14961.5		Q00577	Transcriptional activator protein Pur-alpha (Purine-rich single-stranded DNA-binding protein alpha)
Q16543	14-3-3 protein eta (Protein AS1)	CDC37	11444.3		P28072	Proteasome subunit beta type-6 (EC 3.4.25.1) (Macropain delta chain) (Multicatalytic endopeptidase complex delta chain) (Proteasome delta chain) (Proteasome subunit Y)
Q13813	14-3-3 protein gamma (Protein kinase C inhibitor protein 1) (KCIP-1) [Cleaved into: 14-3-3 protein gamma, N-terminally processed]	SPTAN1	15598.3		Q14117	Dihydropyrimidinase (DHP) (DHPase) (EC 3.5.2.2) (Dihydropyrimidine amidohydrolase) (Hydantoinase)
P50995	26S proteasome non-ATPase regulatory subunit 1 (26S proteasome regulatory subunit RPN2) (26S proteasome regulatory subunit S1) (26S proteasome subunit p112)	ANXA11	3193.01		O60218	Aldo-keto reductase family 1 member B10 (EC 1.1.1.300) (EC 1.1.1.54) (ARL-1) (Aldose reductase-like) (Aldose reductase-related protein) (ARP) (hARP) (Small intestine reductase) (SI reductase)
P04745	26S proteasome non-ATPase regulatory subunit 2 (26S proteasome regulatory subunit RPN1) (26S proteasome regulatory subunit S2) (26S proteasome subunit p97) (Protein 55.11) (Tumor necrosis factor type 1 receptor-associated protein 2)	AMY1A	9523.05		Q00325	Phosphate carrier protein, mitochondrial (Phosphate transport protein) (PTP) (Solute carrier family 25 member 3)
P50990	26S proteasome regulatory subunit 4 (P26s4) (26S proteasome AAA-ATPase subunit RPT2) (Proteasome 26S subunit ATPase 1)	CCT8	15564.6		P14868	Aspartate--tRNA ligase, cytoplasmic (EC 6.1.1.12) (Aspartyl-tRNA synthetase) (AspRS) (Cell proliferation-inducing gene 40 protein)
P35606	26S proteasome regulatory subunit 8 (26S proteasome AAA-ATPase subunit RPT6) (Proteasome 26S subunit ATPase 5) (Proteasome subunit p45) (Thyroid hormone receptor-interacting protein 1) (TRIP1) (p45/SUG)	COPB2	15449.5		P09429	High mobility group protein B1 (High mobility group protein 1) (HMG-1)
P49189	40S ribosomal protein S11 (Small ribosomal subunit protein uS17)	ALDH9A1	14646.8		O43897	Tolloid-like protein 1 (EC 3.4.24.-)
Q96QK1	40S ribosomal protein S14 (Small ribosomal subunit protein uS11)	VPS35	14763.7		Q9NTK5	Obg-like ATPase 1 (DNA damage-regulated overexpressed in cancer 45) (DOC45) (GTP-binding protein 9)
Q9NVJ2	40S ribosomal protein S15a (Small ribosomal subunit protein uS8)	ARL8B	15107		P50502	Hsc70-interacting protein (Hip) (Aging-associated protein 2) (Progesterone receptor-associated p48 protein) (Protein FAM10A1) (Putative tumor suppressor ST13) (Renal carcinoma antigen NY-REN-33) (Suppression of tumorigenicity 13 protein)
P02675	40S ribosomal protein S16 (Small ribosomal subunit protein uS9)	FGB	15002		Q15436	Protein transport protein Sec23A (hSec23A) (SEC23-related protein A)
O43396	40S ribosomal protein S18 (Ke-3) (Ke3) (Small ribosomal subunit protein uS13)	TXNL1	14759.9		P49327	Fatty acid synthase (EC 2.3.1.85) (Type I fatty acid synthase) [Includes: [Acyl-carrier-protein] S-acetyltransferase (EC 2.3.1.38); [Acyl-carrier-protein] S-malonyltransferase (EC 2.3.1.39); 3-oxoacyl-[acyl-carrier-protein] synthase (EC 2.3.1.41); 3-oxoacyl-[acyl-carrier-protein] reductase (EC 1.1.1.100); 3-hydroxyacyl-[acyl-carrier-protein] dehydratase (EC 4.2.1.59); Enoyl-[acyl-carrier-protein]…
P12259	40S ribosomal protein S20 (Small ribosomal subunit protein uS10)	F5	18064.8		P02647	Apolipoprotein A-I (Apo-AI) (ApoA-I) (Apolipoprotein A1) [Cleaved into: Proapolipoprotein A-I (ProapoA-I); Truncated apolipoprotein A-I (Apolipoprotein A-I(1-242))]
O95861	40S ribosomal protein S4, X isoform (SCR10) (Single copy abundant mRNA protein) (Small ribosomal subunit protein eS4)	BPNT1	14497.8		P61604	10 kDa heat shock protein, mitochondrial (Hsp10) (10 kDa chaperonin) (Chaperonin 10) (CPN10) (Early-pregnancy factor) (EPF)
Q9NZN3	40S ribosomal protein S6 (Phosphoprotein NP33) (Small ribosomal subunit protein eS6)	EHD3	14397.3		P39656	Dolichyl-diphosphooligosaccharide--protein glycosyltransferase 48 kDa subunit (DDOST 48 kDa subunit) (Oligosaccharyl transferase 48 kDa subunit)
Q76M96	40S ribosomal protein S8 (Small ribosomal subunit protein eS8)	CCDC80	15195.2		P78371	T-complex protein 1 subunit beta (TCP-1-beta) (CCT-beta)
P23763	45 kDa calcium-binding protein (Cab45) (Stromal cell-derived factor 4) (SDF-4)	VAMP1	2663.13		P19367	Hexokinase-1 (EC 2.7.1.1) (Brain form hexokinase) (Hexokinase type I) (HK I) (Hexokinase-A)
O00391	4F2 cell-surface antigen heavy chain (4F2hc) (4F2 heavy chain antigen) (Lymphocyte activation antigen 4F2 large subunit) (Solute carrier family 3 member 2) (CD antigen CD98)	QSOX1	95338.4		Q15365	Poly(rC)-binding protein 1 (Alpha-CP1) (Heterogeneous nuclear ribonucleoprotein E1) (hnRNP E1) (Nucleic acid-binding protein SUB2.3)
P49720	4-trimethylaminobutyraldehyde dehydrogenase (TMABA-DH) (TMABALDH) (EC 1.2.1.47) (Aldehyde dehydrogenase E3 isozyme) (Aldehyde dehydrogenase family 9 member A1) (EC 1.2.1.3) (Gamma-aminobutyraldehyde dehydrogenase) (EC 1.2.1.19) (R-aminobutyraldehyde dehydrogenase) [Cleaved into: 4-trimethylaminobutyraldehyde dehydrogenase, N-terminally processed]	PSMB3	23443.2		Q16543	Hsp90 co-chaperone Cdc37 (Hsp90 chaperone protein kinase-targeting subunit) (p50Cdc37) [Cleaved into: Hsp90 co-chaperone Cdc37, N-terminally processed]
Q9H173	5'-3' exonuclease PLD3 (EC 3.1.16.1) (Choline phosphatase 3) (HindIII K4L homolog) (Hu-K4) (Phosphatidylcholine-hydrolyzing phospholipase D3) (Phospholipase D3) (PLD 3)	SIL1	5067.53		Q01813	ATP-dependent 6-phosphofructokinase, platelet type (ATP-PFK) (PFK-P) (EC 2.7.1.11) (6-phosphofructokinase type C) (Phosphofructo-1-kinase isozyme C) (PFK-C) (Phosphohexokinase)
P61224	60S acidic ribosomal protein P0 (60S ribosomal protein L10E) (Large ribosomal subunit protein uL10)	RAP1B	121639		P28482	Mitogen-activated protein kinase 1 (MAP kinase 1) (MAPK 1) (EC 2.7.11.24) (ERT1) (Extracellular signal-regulated kinase 2) (ERK-2) (MAP kinase isoform p42) (p42-MAPK) (Mitogen-activated protein kinase 2) (MAP kinase 2) (MAPK 2)
P35222	60S ribosomal protein L10a (CSA-19) (Large ribosomal subunit protein uL1) (Neural precursor cell expressed developmentally down-regulated protein 6) (NEDD-6)	CTNNB1	14014.6		P48506	Glutamate--cysteine ligase catalytic subunit (EC 6.3.2.2) (GCS heavy chain) (Gamma-ECS) (Gamma-glutamylcysteine synthetase)
Q14974	60S ribosomal protein L11 (CLL-associated antigen KW-12) (Large ribosomal subunit protein uL5)	KPNB1	14010.6		Q9UBT2	SUMO-activating enzyme subunit 2 (EC 2.3.2.-) (Anthracycline-associated resistance ARX) (Ubiquitin-like 1-activating enzyme E1B) (Ubiquitin-like modifier-activating enzyme 2)
P00450	60S ribosomal protein L15 (Large ribosomal subunit protein eL15)	CP	15933.2		P22314	Ubiquitin-like modifier-activating enzyme 1 (EC 6.2.1.45) (Protein A1S9) (Ubiquitin-activating enzyme E1)
P23526	60S ribosomal protein L17 (60S ribosomal protein L23) (Large ribosomal subunit protein uL22) (PD-1)	AHCY	42051.9		O95861	3'(2'),5'-bisphosphate nucleotidase 1 (EC 3.1.3.7) (Bisphosphate 3'-nucleotidase 1) (PAP-inositol 1,4-phosphatase) (PIP)
Q7KZF4	60S ribosomal protein L18 (Large ribosomal subunit protein eL18)	SND1	10909.9		Q99460	26S proteasome non-ATPase regulatory subunit 1 (26S proteasome regulatory subunit RPN2) (26S proteasome regulatory subunit S1) (26S proteasome subunit p112)
P62826	60S ribosomal protein L26 (Large ribosomal subunit protein uL24)	RAN	16085.9		P51858	Hepatoma-derived growth factor (HDGF) (High mobility group protein 1-like 2) (HMG-1L2)
P15586	60S ribosomal protein L36a (60S ribosomal protein L44) (Cell growth-inhibiting gene 15 protein) (Cell migration-inducing gene 6 protein) (Large ribosomal subunit protein eL42)	GNS	12839.4		Q9Y2B0	Protein canopy homolog 2 (MIR-interacting saposin-like protein) (Putative secreted protein Zsig9) (Transmembrane protein 4)
P26022	60S ribosomal protein L7 (Large ribosomal subunit protein uL30)	PTX3	42412.2		P49591	Serine--tRNA ligase, cytoplasmic (EC 6.1.1.11) (Seryl-tRNA synthetase) (SerRS) (Seryl-tRNA(Ser/Sec) synthetase)
P60660	6-phosphogluconate dehydrogenase, decarboxylating (EC 1.1.1.44)	MYL6	21356.3		Q12931	Heat shock protein 75 kDa, mitochondrial (HSP 75) (TNFR-associated protein 1) (Tumor necrosis factor type 1 receptor-associated protein) (TRAP-1)
O60218	72 kDa type IV collagenase (EC 3.4.24.24) (72 kDa gelatinase) (Gelatinase A) (Matrix metalloproteinase-2) (MMP-2) (TBE-1) [Cleaved into: PEX]	AKR1B10	93996		P50440	Glycine amidinotransferase, mitochondrial (EC 2.1.4.1) (L-arginine:glycine amidinotransferase) (Transamidinase)
Q8WVY7	Acidic mammalian chitinase (AMCase) (EC 3.2.1.14) (Lung-specific protein TSA1902)	UBLCP1	2108.11		Q13126	S-methyl-5'-thioadenosine phosphorylase (EC 2.4.2.28) (5'-methylthioadenosine phosphorylase) (MTA phosphorylase) (MTAP) (MTAPase)
P09455	Actin, cytoplasmic 1 (EC 3.6.4.-) (Beta-actin) [Cleaved into: Actin, cytoplasmic 1, N-terminally processed]	RBP1	18460.8		Q969H8	Myeloid-derived growth factor (MYDGF)
P53396	Actin-related protein 2 (Actin-like protein 2)	ACLY	16669.9		P04181	Ornithine aminotransferase, mitochondrial (EC 2.6.1.13) (Ornithine delta-aminotransferase) (Ornithine--oxo-acid aminotransferase) [Cleaved into: Ornithine aminotransferase, hepatic form; Ornithine aminotransferase, renal form]
P28072	Actin-related protein 2/3 complex subunit 4 (Arp2/3 complex 20 kDa subunit) (p20-ARC)	PSMB6	18534.1		P58215	Lysyl oxidase homolog 3 (EC 1.4.3.-) (EC 1.4.3.13) (Lysyl oxidase-like protein 3)
Q12792	Actin-related protein 3 (Actin-like protein 3)	TWF1	16762.8		P62263	40S ribosomal protein S14 (Small ribosomal subunit protein uS11)
P06733	Adenosine deaminase (EC 3.5.4.4) (Adenosine aminohydrolase)	ENO1	292329		P00505	Aspartate aminotransferase, mitochondrial (mAspAT) (EC 2.6.1.1) (EC 2.6.1.7) (Fatty acid-binding protein) (FABP-1) (Glutamate oxaloacetate transaminase 2) (Kynurenine aminotransferase 4) (Kynurenine aminotransferase IV) (Kynurenine--oxoglutarate transaminase 4) (Kynurenine--oxoglutarate transaminase IV) (Plasma membrane-associated fatty acid-binding protein) (FABPpm) (Transaminase A)
Q9H299	Adenylate kinase 2, mitochondrial (AK 2) (EC 2.7.4.3) (ATP-AMP transphosphorylase 2) (ATP:AMP phosphotransferase) (Adenylate monophosphate kinase) [Cleaved into: Adenylate kinase 2, mitochondrial, N-terminally processed]	SH3BGRL3	19401.4		Q92499	ATP-dependent RNA helicase DDX1 (EC 3.6.4.13) (DEAD box protein 1) (DEAD box protein retinoblastoma) (DBP-RB)
P36955	Adenylate kinase isoenzyme 1 (AK 1) (EC 2.7.4.10) (EC 2.7.4.3) (EC 2.7.4.6) (ATP-AMP transphosphorylase 1) (ATP:AMP phosphotransferase) (Adenylate monophosphate kinase) (Myokinase)	SERPINF1	314210		P52823	Stanniocalcin-1 (STC-1)
Q07955	Adipocyte enhancer-binding protein 1 (AE-binding protein 1) (Aortic carboxypeptidase-like protein)	SRSF1	5113.05		P07954	Fumarate hydratase, mitochondrial (Fumarase) (HsFH) (EC 4.2.1.2)
P50440	Adipocyte plasma membrane-associated protein (Protein BSCv)	GATM	1536.29		P61803	Dolichyl-diphosphooligosaccharide--protein glycosyltransferase subunit DAD1 (Oligosaccharyl transferase subunit DAD1) (Defender against cell death 1) (DAD-1)
Q9NZM4	ADP/ATP translocase 3 (ADP,ATP carrier protein 3) (ADP,ATP carrier protein, isoform T2) (ANT 2) (Adenine nucleotide translocator 3) (ANT 3) (Solute carrier family 25 member 6) [Cleaved into: ADP/ATP translocase 3, N-terminally processed]	BICRA	61751.3		P10515	Dihydrolipoyllysine-residue acetyltransferase component of pyruvate dehydrogenase complex, mitochondrial (EC 2.3.1.12) (70 kDa mitochondrial autoantigen of primary biliary cirrhosis) (PBC) (Dihydrolipoamide acetyltransferase component of pyruvate dehydrogenase complex) (M2 antigen complex 70 kDa subunit) (Pyruvate dehydrogenase complex component E2) (PDC-E2) (PDCE2)
Q99873	ADP-ribosylation factor 3	PRMT1	16552.9		P08195	4F2 cell-surface antigen heavy chain (4F2hc) (4F2 heavy chain antigen) (Lymphocyte activation antigen 4F2 large subunit) (Solute carrier family 3 member 2) (CD antigen CD98)
P05543	ADP-ribosylation factor-like protein 8B (EC 3.6.5.2) (ADP-ribosylation factor-like protein 10C) (Novel small G protein indispensable for equal chromosome segregation 1)	SERPINA7	953.651		P53367	Arfaptin-1 (ADP-ribosylation factor-interacting protein 1)
P09622	Alanine--tRNA ligase, cytoplasmic (EC 6.1.1.7) (Alanyl-tRNA synthetase) (AlaRS) (Renal carcinoma antigen NY-REN-42)	DLD	22666.9		P51553	Isocitrate dehydrogenase [NAD] subunit gamma, mitochondrial (Isocitric dehydrogenase subunit gamma) (NAD(+)-specific ICDH subunit gamma)
P68431	Aldehyde dehydrogenase, mitochondrial (EC 1.2.1.3) (ALDH class 2) (ALDH-E2) (ALDHI)	H3C1	131618		P63208	S-phase kinase-associated protein 1 (Cyclin-A/CDK2-associated protein p19) (p19A) (Organ of Corti protein 2) (OCP-2) (Organ of Corti protein II) (OCP-II) (RNA polymerase II elongation factor-like protein) (SIII) (Transcription elongation factor B polypeptide 1-like) (p19skp1)
P40925	Aldo-keto reductase family 1 member B1 (EC 1.1.1.300) (EC 1.1.1.372) (EC 1.1.1.54) (Aldehyde reductase) (Aldose reductase) (AR) (EC 1.1.1.21)	MDH1	51804.6		P23763	Vesicle-associated membrane protein 1 (VAMP-1) (Synaptobrevin-1)
P18621	Alpha-1,6-mannosyl-glycoprotein 2-beta-N-acetylglucosaminyltransferase (EC 2.4.1.143) (Beta-1,2-N-acetylglucosaminyltransferase II) (GlcNAc-T II) (GNT-II) (Mannoside acetylglucosaminyltransferase 2) (N-glycosyl-oligosaccharide-glycoprotein N-acetylglucosaminyltransferase II)	RPL17	10168.1		Q9P2B2	Prostaglandin F2 receptor negative regulator (CD9 partner 1) (CD9P-1) (Glu-Trp-Ile EWI motif-containing protein F) (EWI-F) (Prostaglandin F2-alpha receptor regulatory protein) (Prostaglandin F2-alpha receptor-associated protein) (CD antigen CD315)
P04114	Alpha-2-HS-glycoprotein (Alpha-2-Z-globulin) (Ba-alpha-2-glycoprotein) (Fetuin-A) [Cleaved into: Alpha-2-HS-glycoprotein chain A; Alpha-2-HS-glycoprotein chain B]	APOB	179716		P28074	Proteasome subunit beta type-5 (EC 3.4.25.1) (Macropain epsilon chain) (Multicatalytic endopeptidase complex epsilon chain) (Proteasome chain 6) (Proteasome epsilon chain) (Proteasome subunit MB1) (Proteasome subunit X)
P08758	Alpha-actinin-1 (Alpha-actinin cytoskeletal isoform) (F-actin cross-linking protein) (Non-muscle alpha-actinin-1)	ANXA5	60240.8		O94979	Protein transport protein Sec31A (ABP125) (ABP130) (SEC31-like protein 1) (SEC31-related protein A) (Web1-like protein)
P08670	Alpha-actinin-4 (Non-muscle alpha-actinin 4)	VIM	709081		Q9H299	SH3 domain-binding glutamic acid-rich-like protein 3 (SH3 domain-binding protein 1) (SH3BP-1) (TNF inhibitory protein B1) (TIP-B1)
P48745	Alpha-enolase (EC 4.2.1.11) (2-phospho-D-glycerate hydro-lyase) (C-myc promoter-binding protein) (Enolase 1) (MBP-1) (MPB-1) (Non-neural enolase) (NNE) (Phosphopyruvate hydratase) (Plasminogen-binding protein)	CCN3	114370		P12081	Histidine--tRNA ligase, cytoplasmic (EC 6.1.1.21) (Histidyl-tRNA synthetase) (HisRS)
Q9Y646	Alpha-soluble NSF attachment protein (SNAP-alpha) (N-ethylmaleimide-sensitive factor attachment protein alpha)	CPQ	19338.2		Q9BS26	Endoplasmic reticulum resident protein 44 (ER protein 44) (ERp44) (Thioredoxin domain-containing protein 4)
Q9HDC9	Amyloid-beta precursor protein (APP) (ABPP) (APPI) (Alzheimer disease amyloid A4 protein homolog) (Alzheimer disease amyloid protein) (Amyloid precursor protein) (Amyloid-beta (A4) precursor protein) (Amyloid-beta A4 protein) (Cerebral vascular amyloid peptide) (CVAP) (PreA4) (Protease nexin-II) (PN-II) [Cleaved into: N-APP; Soluble APP-alpha (S-APP-alpha); Soluble APP-beta (S-APP-beta); C99 (Bet…	APMAP	131803		Q16531	DNA damage-binding protein 1 (DDB p127 subunit) (DNA damage-binding protein a) (DDBa) (Damage-specific DNA-binding protein 1) (HBV X-associated protein 1) (XAP-1) (UV-damaged DNA-binding factor) (UV-damaged DNA-binding protein 1) (UV-DDB 1) (XPE-binding factor) (XPE-BF) (Xeroderma pigmentosum group E-complementing protein) (XPCe)
Q01813	Ankyrin repeat domain-containing protein 42	PFKP	4953.58		O75367	Core histone macro-H2A.1 (Histone macroH2A1) (mH2A1) (Histone H2A.y) (H2A/y) (Medulloblastoma antigen MU-MB-50.205)
O75462	Annexin A11 (56 kDa autoantigen) (Annexin XI) (Annexin-11) (Calcyclin-associated annexin 50) (CAP-50)	CRLF1	21762		P35606	Coatomer subunit beta' (Beta'-coat protein) (Beta'-COP) (p102)
P11021	Annexin A2 (Annexin II) (Annexin-2) (Calpactin I heavy chain) (Calpactin-1 heavy chain) (Chromobindin-8) (Lipocortin II) (Placental anticoagulant protein IV) (PAP-IV) (Protein I) (p36)	HSPA5	102885		Q9H4G4	Golgi-associated plant pathogenesis-related protein 1 (GAPR-1) (Golgi-associated PR-1 protein) (Glioma pathogenesis-related protein 2) (GliPR 2)
P00505	Annexin A3 (35-alpha calcimedin) (Annexin III) (Annexin-3) (Inositol 1,2-cyclic phosphate 2-phosphohydrolase) (Lipocortin III) (Placental anticoagulant protein III) (PAP-III)	GOT2	60501.9		Q15181	Inorganic pyrophosphatase (EC 3.6.1.1) (Pyrophosphate phospho-hydrolase) (PPase)
P25786	Annexin A4 (35-beta calcimedin) (Annexin IV) (Annexin-4) (Carbohydrate-binding protein p33/p41) (Chromobindin-4) (Endonexin I) (Lipocortin IV) (P32.5) (PP4-X) (Placental anticoagulant protein II) (PAP-II) (Protein II)	PSMA1	75921.1		Q16394	Exostosin-1 (EC 2.4.1.224) (EC 2.4.1.225) (Glucuronosyl-N-acetylglucosaminyl-proteoglycan/N-acetylglucosaminyl-proteoglycan 4-alpha-N-acetylglucosaminyltransferase) (Multiple exostoses protein 1) (Putative tumor suppressor protein EXT1)
P04406	Annexin A6 (67 kDa calelectrin) (Annexin VI) (Annexin-6) (Calphobindin-II) (CPB-II) (Chromobindin-20) (Lipocortin VI) (Protein III) (p68) (p70)	GAPDH	95953.5		P50995	Annexin A11 (56 kDa autoantigen) (Annexin XI) (Annexin-11) (Calcyclin-associated annexin 50) (CAP-50)
P52565	Annexin A7 (Annexin VII) (Annexin-7) (Synexin)	ARHGDIA	40346.1		Q14165	Malectin
P11142	Antithrombin-III (ATIII) (Serpin C1)	HSPA8	281071		Q04446	1,4-alpha-glucan-branching enzyme (EC 2.4.1.18) (Brancher enzyme) (Glycogen-branching enzyme)
P26038	AP-1 complex subunit gamma-1 (Adaptor protein complex AP-1 subunit gamma-1) (Adaptor-related protein complex 1 subunit gamma-1) (Clathrin assembly protein complex 1 gamma-1 large chain) (Gamma1-adaptin) (Golgi adaptor HA1/AP1 adaptin subunit gamma-1)	MSN	693492		P05362	Intercellular adhesion molecule 1 (ICAM-1) (Major group rhinovirus receptor) (CD antigen CD54)
P35858	AP-2 complex subunit mu (AP-2 mu chain) (Adaptin-mu2) (Adaptor protein complex AP-2 subunit mu) (Adaptor-related protein complex 2 subunit mu) (Clathrin assembly protein complex 2 mu medium chain) (Clathrin coat assembly protein AP50) (Clathrin coat-associated protein AP50) (HA2 50 kDa subunit) (Plasma membrane adaptor AP-2 50 kDa protein)	IGFALS	3970.54		P13667	Protein disulfide-isomerase A4 (EC 5.3.4.1) (Endoplasmic reticulum resident protein 70) (ER protein 70) (ERp70) (Endoplasmic reticulum resident protein 72) (ER protein 72) (ERp-72) (ERp72)
P07478	Apoptosis-inducing factor 1, mitochondrial (EC 1.6.99.-) (Programmed cell death protein 8)	PRSS2	374222		Q15019	Septin-2 (Neural precursor cell expressed developmentally down-regulated protein 5) (NEDD-5)
Q16531	Arfaptin-1 (ADP-ribosylation factor-interacting protein 1)	DDB1	20627		P47897	Glutamine--tRNA ligase (EC 6.1.1.18) (Glutaminyl-tRNA synthetase) (GlnRS)
P13645	Argininosuccinate synthase (EC 6.3.4.5) (Citrulline--aspartate ligase)	KRT10	290970		Q99571	P2X purinoceptor 4 (P2X4) (ATP receptor) (Purinergic receptor)
Q9UK55	Arylsulfatase B (ASB) (EC 3.1.6.12) (N-acetylgalactosamine-4-sulfatase) (G4S)	SERPINA10	47561.7		P61106	Ras-related protein Rab-14
O43852	ATP synthase subunit beta, mitochondrial (EC 7.1.2.2) (ATP synthase F1 subunit beta)	CALU	115170		P13796	Plastin-2 (L-plastin) (LC64P) (Lymphocyte cytosolic protein 1) (LCP-1)
Q9BS26	ATP-citrate synthase (EC 2.3.3.8) (ATP-citrate (pro-S-)-lyase) (ACL) (Citrate cleavage enzyme)	ERP44	20437.1		P50213	Isocitrate dehydrogenase [NAD] subunit alpha, mitochondrial (EC 1.1.1.41) (Isocitric dehydrogenase subunit alpha) (NAD(+)-specific ICDH subunit alpha)
Q12884	ATP-dependent 6-phosphofructokinase, platelet type (ATP-PFK) (PFK-P) (EC 2.7.1.11) (6-phosphofructokinase type C) (Phosphofructo-1-kinase isozyme C) (PFK-C) (Phosphohexokinase)	FAP	12091.7		Q99805	Transmembrane 9 superfamily member 2 (p76)
Q13347	ATP-dependent RNA helicase DDX1 (EC 3.6.4.13) (DEAD box protein 1) (DEAD box protein retinoblastoma) (DBP-RB)	EIF3I	4651.58		Q9NYU2	UDP-glucose:glycoprotein glucosyltransferase 1 (UGT1) (hUGT1) (EC 2.4.1.-) (UDP--Glc:glycoprotein glucosyltransferase) (UDP-glucose ceramide glucosyltransferase-like 1)
P62258	ATP-dependent RNA helicase DHX15 (EC 3.6.4.13) (ATP-dependent RNA helicase #46) (DEAH box protein 15) (Splicing factor Prp43) (hPrp43)	YWHAE	877876		Q07955	Serine/arginine-rich splicing factor 1 (Alternative-splicing factor 1) (ASF-1) (Splicing factor, arginine/serine-rich 1) (pre-mRNA-splicing factor SF2, P33 subunit)
P09936	Beta-chimaerin (Beta-chimerin) (Rho GTPase-activating protein 3)	UCHL1	21290.1		Q12907	Vesicular integral-membrane protein VIP36 (Glycoprotein GP36b) (Lectin mannose-binding 2) (Vesicular integral-membrane protein 36) (VIP36)
P32119	Beta-hexosaminidase subunit beta (EC 3.2.1.52) (Beta-N-acetylhexosaminidase subunit beta) (Hexosaminidase subunit B) (Cervical cancer proto-oncogene 7 protein) (HCC-7) (N-acetyl-beta-glucosaminidase subunit beta) [Cleaved into: Beta-hexosaminidase subunit beta chain B; Beta-hexosaminidase subunit beta chain A]	PRDX2	98533.8		P54920	Alpha-soluble NSF attachment protein (SNAP-alpha) (N-ethylmaleimide-sensitive factor attachment protein alpha)
Q9NTK5	Betaine--homocysteine S-methyltransferase 1 (EC 2.1.1.5)	OLA1	4108.52		P09622	Dihydrolipoyl dehydrogenase, mitochondrial (EC 1.8.1.4) (Dihydrolipoamide dehydrogenase) (Glycine cleavage system L protein)
P23528	Bone morphogenetic protein 1 (BMP-1) (EC 3.4.24.19) (Mammalian tolloid protein) (mTld) (Procollagen C-proteinase) (PCP)	CFL1	59476.9		P31153	S-adenosylmethionine synthase isoform type-2 (AdoMet synthase 2) (EC 2.5.1.6) (Methionine adenosyltransferase 2) (MAT 2) (Methionine adenosyltransferase II) (MAT-II)
P09429	BRD4-interacting chromatin-remodeling complex-associated protein (Glioma tumor suppressor candidate region gene 1 protein)	HMGB1	857.189		O15173	Membrane-associated progesterone receptor component 2 (Progesterone membrane-binding protein) (Steroid receptor protein DG6)
P49721	Calnexin (IP90) (Major histocompatibility complex class I antigen-binding protein p88) (p90)	PSMB2	32702		Q92542	Nicastrin
P52209	Calpain small subunit 1 (CSS1) (Calcium-activated neutral proteinase small subunit) (CANP small subunit) (Calcium-dependent protease small subunit) (CDPS) (Calcium-dependent protease small subunit 1) (Calpain regulatory subunit)	PGD	149729		Q7L1Q6	eIF5-mimic protein 2 (Basic leucine zipper and W2 domain-containing protein 1) (Protein Orf)
P02100	Calponin-3 (Calponin, acidic isoform)	HBE1	7225.13		P25787	Proteasome subunit alpha type-2 (Macropain subunit C3) (Multicatalytic endopeptidase complex subunit C3) (Proteasome component C3)
Q9BRK5	Calreticulin (CRP55) (Calregulin) (Endoplasmic reticulum resident protein 60) (ERp60) (HACBP) (grp60)	SDF4	33055.3		P53007	Tricarboxylate transport protein, mitochondrial (Citrate transport protein) (CTP) (Mitochondrial citrate carrier) (CIC) (Solute carrier family 25 member 1) (Tricarboxylate carrier protein)
O94979	Calreticulin-3 (Calreticulin-2) (Calsperin)	SEC31A	3674.8		Q15417	Calponin-3 (Calponin, acidic isoform)
P04264	Calumenin (Crocalbin) (IEF SSP 9302)	KRT1	592701		P25940	Collagen alpha-3(V) chain
P07195	Carboxypeptidase E (CPE) (EC 3.4.17.10) (Carboxypeptidase H) (CPH) (Enkephalin convertase) (Prohormone-processing carboxypeptidase)	LDHB	44783.3		O60814	Histone H2B type 1-K (H2B K) (HIRA-interacting protein 1)
P61619	Carboxypeptidase Q (EC 3.4.17.-) (Lysosomal dipeptidase) (Plasma glutamate carboxypeptidase)	SEC61A1	133.942		P23246	Splicing factor, proline- and glutamine-rich (100 kDa DNA-pairing protein) (hPOMp100) (DNA-binding p52/p100 complex, 100 kDa subunit) (Polypyrimidine tract-binding protein-associated-splicing factor) (PSF) (PTB-associated-splicing factor)
P81605	Cartilage oligomeric matrix protein (COMP) (Thrombospondin-5) (TSP5)	DCD	22369.4		P35580	Myosin-10 (Cellular myosin heavy chain, type B) (Myosin heavy chain 10) (Myosin heavy chain, non-muscle IIb) (Non-muscle myosin heavy chain B) (NMMHC-B) (Non-muscle myosin heavy chain IIb) (NMMHC II-b) (NMMHC-IIB)
P13667	Catenin alpha-1 (Alpha E-catenin) (Cadherin-associated protein) (Renal carcinoma antigen NY-REN-13)	PDIA4	27915.3		O94832	Unconventional myosin-Id
P02649	Catenin beta-1 (Beta-catenin)	APOE	27735.4		P26599	Polypyrimidine tract-binding protein 1 (PTB) (57 kDa RNA-binding protein PPTB-1) (Heterogeneous nuclear ribonucleoprotein I) (hnRNP I)
P02461	Cathepsin D (EC 3.4.23.5) [Cleaved into: Cathepsin D light chain; Cathepsin D heavy chain]	COL3A1	104382		P11177	Pyruvate dehydrogenase E1 component subunit beta, mitochondrial (PDHE1-B) (EC 1.2.4.1)
P05546	Cation-independent mannose-6-phosphate receptor (CI Man-6-P receptor) (CI-MPR) (M6PR) (300 kDa mannose 6-phosphate receptor) (MPR 300) (Insulin-like growth factor 2 receptor) (Insulin-like growth factor II receptor) (IGF-II receptor) (M6P/IGF2 receptor) (M6P/IGF2R) (CD antigen CD222)	SERPIND1	65854.1		P61077	Ubiquitin-conjugating enzyme E2 D3 (EC 2.3.2.23) ((E3-independent) E2 ubiquitin-conjugating enzyme D3) (EC 2.3.2.24) (E2 ubiquitin-conjugating enzyme D3) (Ubiquitin carrier protein D3) (Ubiquitin-conjugating enzyme E2(17)KB 3) (Ubiquitin-conjugating enzyme E2-17 kDa 3) (Ubiquitin-protein ligase D3)
Q12907	CD166 antigen (Activated leukocyte cell adhesion molecule) (CD antigen CD166)	LMAN2	9262.55		P54819	Adenylate kinase 2, mitochondrial (AK 2) (EC 2.7.4.3) (ATP-AMP transphosphorylase 2) (ATP:AMP phosphotransferase) (Adenylate monophosphate kinase) [Cleaved into: Adenylate kinase 2, mitochondrial, N-terminally processed]
P20073	Cell division control protein 42 homolog (EC 3.6.5.2) (G25K GTP-binding protein)	ANXA7	17655.1		P12429	Annexin A3 (35-alpha calcimedin) (Annexin III) (Annexin-3) (Inositol 1,2-cyclic phosphate 2-phosphohydrolase) (Lipocortin III) (Placental anticoagulant protein III) (PAP-III)
M4IRL4	Chemokine (C-C motif) ligand 2	CCL2	114456		Q8WVY7	Ubiquitin-like domain-containing CTD phosphatase 1 (EC 3.1.3.16) (Nuclear proteasome inhibitor UBLCP1)
P27824	Clathrin heavy chain 1 (Clathrin heavy chain on chromosome 17) (CLH-17)	CANX	12407.4		O43143	ATP-dependent RNA helicase DHX15 (EC 3.6.4.13) (ATP-dependent RNA helicase #46) (DEAH box protein 15) (Splicing factor Prp43) (hPrp43)
P51884	Coagulation factor V (Activated protein C cofactor) (Proaccelerin, labile factor) [Cleaved into: Coagulation factor V heavy chain; Coagulation factor V light chain]	LUM	61535.3		Q9Y639	Neuroplastin (Stromal cell-derived receptor 1) (SDR-1)
P04179	Coagulation factor X (EC 3.4.21.6) (Stuart factor) (Stuart-Prower factor) [Cleaved into: Factor X light chain; Factor X heavy chain; Activated factor Xa heavy chain]	SOD2	306440		O43747	AP-1 complex subunit gamma-1 (Adaptor protein complex AP-1 subunit gamma-1) (Adaptor-related protein complex 1 subunit gamma-1) (Clathrin assembly protein complex 1 gamma-1 large chain) (Gamma1-adaptin) (Golgi adaptor HA1/AP1 adaptin subunit gamma-1)
Q9NUM4	Coatomer subunit alpha (Alpha-coat protein) (Alpha-COP) (HEP-COP) (HEPCOP) [Cleaved into: Xenin (Xenopsin-related peptide); Proxenin]	TMEM106B	19859.6		P19338	Nucleolin (Protein C23)
Q9BVK6	Coatomer subunit beta (Beta-coat protein) (Beta-COP)	TMED9	19995		P20618	Proteasome subunit beta type-1 (Macropain subunit C5) (Multicatalytic endopeptidase complex subunit C5) (Proteasome component C5) (Proteasome gamma chain)
Q07954	Coatomer subunit beta' (Beta'-coat protein) (Beta'-COP) (p102)	LRP1	26379.1		Q92734	Protein TFG (TRK-fused gene protein)
P00742	Coiled-coil domain-containing protein 80 (Down-regulated by oncogenes protein 1) (Up-regulated in BRS-3 deficient mouse homolog)	F10	5644.24		P60953	Cell division control protein 42 homolog (EC 3.6.5.2) (G25K GTP-binding protein)
B9A064	Collagen alpha-1(I) chain (Alpha-1 type I collagen)	IGLL5	235715		P17655	Calpain-2 catalytic subunit (EC 3.4.22.53) (Calcium-activated neutral proteinase 2) (CANP 2) (Calpain M-type) (Calpain large polypeptide L2) (Calpain-2 large subunit) (Millimolar-calpain) (M-calpain)
P07942	Collagen alpha-1(III) chain	LAMB1	229634		Q07065	Cytoskeleton-associated protein 4 (63-kDa cytoskeleton-linking membrane protein) (Climp-63) (p63)
P25789	Collagen alpha-1(IV) chain [Cleaved into: Arresten]	PSMA4	215536		P62195	26S proteasome regulatory subunit 8 (26S proteasome AAA-ATPase subunit RPT6) (Proteasome 26S subunit ATPase 5) (Proteasome subunit p45) (Thyroid hormone receptor-interacting protein 1) (TRIP1) (p45/SUG)
P16035	Collagen alpha-1(V) chain	TIMP2	38915.7		Q6DKJ4	Nucleoredoxin (EC 1.8.1.8)
Q9UBR2	Collagen alpha-1(VI) chain	CTSZ	64391.6		Q9BVK6	Transmembrane emp24 domain-containing protein 9 (GMP25) (Glycoprotein 25L2) (p24 family protein alpha-2) (p24alpha2) (p25)
P47756	Collagen alpha-1(VIII) chain (Endothelial collagen) [Cleaved into: Vastatin]	CAPZB	33177.7		O00534	von Willebrand factor A domain-containing protein 5A (Breast cancer suppressor candidate 1) (BCSC-1) (Loss of heterozygosity 11 chromosomal region 2 gene A protein)
P52823	Collagen alpha-1(XII) chain	STC1	2883.96		Q13347	Eukaryotic translation initiation factor 3 subunit I (eIF3i) (Eukaryotic translation initiation factor 3 subunit 2) (TGF-beta receptor-interacting protein 1) (TRIP-1) (eIF-3-beta) (eIF3 p36)
Q16851	Collagen alpha-1(XV) chain [Cleaved into: Restin (Endostatin-XV) (Related to endostatin) (Restin-I); Restin-2 (Restin-II); Restin-3 (Restin-III); Restin-4 (Restin-IV)]	UGP2	25601.8		P15121	Aldo-keto reductase family 1 member B1 (EC 1.1.1.300) (EC 1.1.1.372) (EC 1.1.1.54) (Aldehyde reductase) (Aldose reductase) (AR) (EC 1.1.1.21)
Q9Y490	Collagen alpha-1(XVIII) chain [Cleaved into: Endostatin; Non-collagenous domain 1 (NC1)]	TLN1	25588.3		P62917	60S ribosomal protein L8 (Large ribosomal subunit protein uL2)
P02538	Collagen alpha-2(I) chain (Alpha-2 type I collagen)	KRT6A	96283.9		P46777	60S ribosomal protein L5 (Large ribosomal subunit protein uL18)
O95445	Collagen alpha-2(IV) chain [Cleaved into: Canstatin]	APOM	90191.5		Q13740	CD166 antigen (Activated leukocyte cell adhesion molecule) (CD antigen CD166)
P20618	Collagen alpha-2(V) chain	PSMB1	119664		O95831	Apoptosis-inducing factor 1, mitochondrial (EC 1.6.99.-) (Programmed cell death protein 8)
P53367	Collagen alpha-2(VI) chain	ARFIP1	62980.1		P61019	Ras-related protein Rab-2A (EC 3.6.5.2)
Q15149	Collagen alpha-3(IV) chain (Goodpasture antigen) [Cleaved into: Tumstatin]	PLEC	12038.7		P62753	40S ribosomal protein S6 (Phosphoprotein NP33) (Small ribosomal subunit protein eS6)
P25940	Collagen alpha-3(V) chain	COL5A3	348355		P08134	Rho-related GTP-binding protein RhoC (Rho cDNA clone 9) (h9)
P09493	Collagen alpha-3(VI) chain	TPM1	61845.1		P33151	Cadherin-5 (7B4 antigen) (Vascular endothelial cadherin) (VE-cadherin) (CD antigen CD144)
Q92930	Complement C1q tumor necrosis factor-related protein 5	RAB8B	2177.32		O60701	UDP-glucose 6-dehydrogenase (UDP-Glc dehydrogenase) (UDP-GlcDH) (UDPGDH) (EC 1.1.1.22)
P35527	Complement C1r subcomponent (EC 3.4.21.41) (Complement component 1 subcomponent r) [Cleaved into: Complement C1r subcomponent heavy chain; Complement C1r subcomponent light chain]	KRT9	309458		Q99623	Prohibitin-2 (B-cell receptor-associated protein BAP37) (D-prohibitin) (Repressor of estrogen receptor activity)
P10599	Complement C1s subcomponent (EC 3.4.21.42) (C1 esterase) (Complement component 1 subcomponent s) [Cleaved into: Complement C1s subcomponent heavy chain; Complement C1s subcomponent light chain]	TXN	74329		P60660	Myosin light polypeptide 6 (17 kDa myosin light chain) (LC17) (Myosin light chain 3) (MLC-3) (Myosin light chain alkali 3) (Myosin light chain A3) (Smooth muscle and nonmuscle myosin light chain alkali 6)
P01024	Complement component C3	C3	15861.9		O60565	Gremlin-1 (Cell proliferation-inducing gene 2 protein) (Cysteine knot superfamily 1, BMP antagonist 1) (DAN domain family member 2) (Down-regulated in Mos-transformed cells protein) (Increased in high glucose protein 2) (IHG-2)
P01031	Complement component C5	C5	36897.2		M4IRL4	Isovalerate--CoA ligase CCL2 (HlCCL2) (EC 6.2.1.-) (3-methylpentanoate--CoA ligase AAE2) (EC 6.2.1.-) (4-methylpentanoate--CoA ligase AAE2) (EC 6.2.1.-) (Butanoate--CoA ligase CCL3) (EC 6.2.1.-) (Hexanoate--CoA ligase CCL3) (EC 6.2.1.-) (Pentanoate--CoA ligase CCL3) (EC 6.2.1.-)
P19827	Complement component C7	ITIH1	68036.4		P61313	60S ribosomal protein L15 (Large ribosomal subunit protein eL15)
P30101	Complement factor B (EC 3.4.21.47) (C3/C5 convertase) (Glycine-rich beta glycoprotein) (GBG) (PBF2) (Properdin factor B) [Cleaved into: Complement factor B Ba fragment; Complement factor B Bb fragment]	PDIA3	293753		Q96CW1	AP-2 complex subunit mu (AP-2 mu chain) (Adaptin-mu2) (Adaptor protein complex AP-2 subunit mu) (Adaptor-related protein complex 2 subunit mu) (Clathrin assembly protein complex 2 mu medium chain) (Clathrin coat assembly protein AP50) (Clathrin coat-associated protein AP50) (HA2 50 kDa subunit) (Plasma membrane adaptor AP-2 50 kDa protein)
Q03181	Complement factor H (H factor 1)	PPARD	89762		P21266	Glutathione S-transferase Mu 3 (EC 2.5.1.18) (GST class-mu 3) (GSTM3-3) (hGSTM3-3)
P07602	Complement factor I (EC 3.4.21.45) (C3B/C4B inactivator) [Cleaved into: Complement factor I heavy chain; Complement factor I light chain]	PSAP	124290		Q9Y678	Coatomer subunit gamma-1 (Gamma-1-coat protein) (Gamma-1-COP)
P31946	Creatine kinase B-type (EC 2.7.3.2) (Brain creatine kinase) (B-CK) (Creatine kinase B chain) (Creatine phosphokinase B-type) (CPK-B)	YWHAB	61419.4		P28300	Protein-lysine 6-oxidase (EC 1.4.3.13) (Lysyl oxidase) [Cleaved into: Protein-lysine 6-oxidase, long form; Protein-lysine 6-oxidase, short form]
P61106	Cullin-associated NEDD8-dissociated protein 1 (Cullin-associated and neddylation-dissociated protein 1) (TBP-interacting protein of 120 kDa A) (TBP-interacting protein 120A) (p120 CAND1)	RAB14	5192.31		Q8N0V5	N-acetyllactosaminide beta-1,6-N-acetylglucosaminyl-transferase (N-acetylglucosaminyltransferase) (EC 2.4.1.150) (I-branching enzyme) (IGNT)
P42830	C-X-C motif chemokine 5	CXCL5	204769		P0DME0	Protein SETSIP (SET pseudogene protein 18) (SET similar protein) (Similar to SET translocation protein)
P08697	Cytokine receptor-like factor 1 (Cytokine-like factor 1) (CLF-1) (ZcytoR5)	SERPINF2	436793		P28838	Cytosol aminopeptidase (EC 3.4.11.1) (Cysteinylglycine-S-conjugate dipeptidase) (EC 3.4.13.23) (Leucine aminopeptidase 3) (LAP-3) (Leucyl aminopeptidase) (Peptidase S) (Proline aminopeptidase) (EC 3.4.11.5) (Prolyl aminopeptidase)
P61978	Cytoplasmic dynein 1 heavy chain 1 (Cytoplasmic dynein heavy chain 1) (Dynein heavy chain, cytosolic)	HNRNPK	8594.22		P20073	Annexin A7 (Annexin VII) (Annexin-7) (Synexin)
P60866	Cytoskeleton-associated protein 4 (63-kDa cytoskeleton-linking membrane protein) (Climp-63) (p63)	RPS20	10878.9		P04632	Calpain small subunit 1 (CSS1) (Calcium-activated neutral proteinase small subunit) (CANP small subunit) (Calcium-dependent protease small subunit) (CDPS) (Calcium-dependent protease small subunit 1) (Calpain regulatory subunit)
Q96FW1	Cytosol aminopeptidase (EC 3.4.11.1) (Cysteinylglycine-S-conjugate dipeptidase) (EC 3.4.13.23) (Leucine aminopeptidase 3) (LAP-3) (Leucyl aminopeptidase) (Peptidase S) (Proline aminopeptidase) (EC 3.4.11.5) (Prolyl aminopeptidase)	OTUB1	31477.3		Q9NZN3	EH domain-containing protein 3 (PAST homolog 3)
P68366	Cytosolic non-specific dipeptidase (EC 3.4.13.18) (CNDP dipeptidase 2) (Glutamate carboxypeptidase-like protein 1) (Peptidase A) (Threonyl dipeptidase)	TUBA4A	3681.2		Q9NVA2	Septin-11
P02042	Decorin (Bone proteoglycan II) (PG-S2) (PG40)	HBD	99524.5		P62280	40S ribosomal protein S11 (Small ribosomal subunit protein uS17)
P98160	Delta-aminolevulinic acid dehydratase (ALADH) (EC 4.2.1.24) (Porphobilinogen synthase)	HSPG2	57650.8		P61254	60S ribosomal protein L26 (Large ribosomal subunit protein uL24)
P12110	Destrin (Actin-depolymerizing factor) (ADF)	COL6A2	17588.6		P09960	Leukotriene A-4 hydrolase (LTA-4 hydrolase) (EC 3.3.2.6) (Leukotriene A(4) hydrolase) (Tripeptide aminopeptidase LTA4H) (EC 3.4.11.4)
P55268	Dihydropyrimidinase-related protein 2 (DRP-2) (Collapsin response mediator protein 2) (CRMP-2) (N2A3) (Unc-33-like phosphoprotein 2) (ULIP-2)	LAMB2	6521.5		P35858	Insulin-like growth factor-binding protein complex acid labile subunit (ALS)
Q99805	Dipeptidyl peptidase 3 (EC 3.4.14.4) (Dipeptidyl aminopeptidase III) (Dipeptidyl arylamidase III) (Dipeptidyl peptidase III) (DPP III) (Enkephalinase B)	TM9SF2	927.736		P48643	T-complex protein 1 subunit epsilon (TCP-1-epsilon) (CCT-epsilon)
Q9NYU2	DNA damage-binding protein 1 (DDB p127 subunit) (DNA damage-binding protein a) (DDBa) (Damage-specific DNA-binding protein 1) (HBV X-associated protein 1) (XAP-1) (UV-damaged DNA-binding factor) (UV-damaged DNA-binding protein 1) (UV-DDB 1) (XPE-binding factor) (XPE-BF) (Xeroderma pigmentosum group E-complementing protein) (XPCe)	UGGT1	6641.8		P13716	Delta-aminolevulinic acid dehydratase (ALADH) (EC 4.2.1.24) (Porphobilinogen synthase)
P08134	Dolichyl-diphosphooligosaccharide--protein glycosyltransferase subunit DAD1 (Oligosaccharyl transferase subunit DAD1) (Defender against cell death 1) (DAD-1)	RHOC	15804.8		P26368	Splicing factor U2AF 65 kDa subunit (U2 auxiliary factor 65 kDa subunit) (hU2AF(65)) (hU2AF65) (U2 snRNP auxiliary factor large subunit)
P09960	Dynamin-2 (EC 3.6.5.5)	LTA4H	21973.1		Q92930	Ras-related protein Rab-8B
Q04446	Dynein axonemal heavy chain 8 (Axonemal beta dynein heavy chain 8) (Ciliary dynein heavy chain 8)	GBE1	3702.33		P42830	C-X-C motif chemokine 5 (ENA-78(1-78)) (Epithelial-derived neutrophil-activating protein 78) (Neutrophil-activating peptide ENA-78) (Small-inducible cytokine B5) [Cleaved into: ENA-78(8-78); ENA-78(9-78)]
P62820	EGF-containing fibulin-like extracellular matrix protein 1 (Extracellular protein S1-5) (Fibrillin-like protein) (Fibulin-3) (FIBL-3)	RAB1A	9985.32		Q99873	Protein arginine N-methyltransferase 1 (EC 2.1.1.319) (Histone-arginine N-methyltransferase PRMT1) (Interferon receptor 1-bound protein 4)
P07737	EGF-containing fibulin-like extracellular matrix protein 2 (Fibulin-4) (FIBL-4) (Protein UPH1)	PFN1	344014		P09341	Growth-regulated alpha protein (C-X-C motif chemokine 1) (GRO-alpha(1-73)) (Melanoma growth stimulatory activity) (MGSA) (Neutrophil-activating protein 3) (NAP-3) [Cleaved into: GRO-alpha(4-73); GRO-alpha(5-73); GRO-alpha(6-73)]
P02647	EH domain-containing protein 3 (PAST homolog 3)	APOA1	816.326		Q04760	Lactoylglutathione lyase (EC 4.4.1.5) (Aldoketomutase) (Glyoxalase I) (Glx I) (Ketone-aldehyde mutase) (Methylglyoxalase) (S-D-lactoylglutathione methylglyoxal lyase)
P35221	eIF5-mimic protein 2 (Basic leucine zipper and W2 domain-containing protein 1) (Protein Orf)	CTNNA1	5494.8		P35221	Catenin alpha-1 (Alpha E-catenin) (Cadherin-associated protein) (Renal carcinoma antigen NY-REN-13)
P08476	Elongation factor 1-gamma (EF-1-gamma) (eEF-1B gamma)	INHBA	33533.9		P09455	Retinol-binding protein 1 (Cellular retinol-binding protein) (CRBP) (Cellular retinol-binding protein I) (CRBP-I)
P04217	Endoplasmic reticulum chaperone BiP (EC 3.6.4.10) (78 kDa glucose-regulated protein) (GRP-78) (Binding-immunoglobulin protein) (BiP) (Heat shock protein 70 family protein 5) (HSP70 family protein 5) (Heat shock protein family A member 5) (Immunoglobulin heavy chain-binding protein)	A1BG	67416.9		P80188	Neutrophil gelatinase-associated lipocalin (NGAL) (25 kDa alpha-2-microglobulin-related subunit of MMP-9) (Lipocalin-2) (Oncogene 24p3) (Siderocalin) (p25)
P21796	Endoplasmic reticulum resident protein 29 (ERp29) (Endoplasmic reticulum resident protein 28) (ERp28) (Endoplasmic reticulum resident protein 31) (ERp31)	VDAC1	31136.1		P46926	Glucosamine-6-phosphate isomerase 1 (EC 3.5.99.6) (Glucosamine-6-phosphate deaminase 1) (GNPDA 1) (GlcN6P deaminase 1) (Oscillin)
O75367	Endoplasmic reticulum resident protein 44 (ER protein 44) (ERp44) (Thioredoxin domain-containing protein 4)	H2AFY	2583.72		P63092	Guanine nucleotide-binding protein G(s) subunit alpha isoforms short (Adenylate cyclase-stimulating G alpha protein)
Q92626	Endoplasmin (94 kDa glucose-regulated protein) (GRP-94) (Heat shock protein 90 kDa beta member 1) (Tumor rejection antigen 1) (gp96 homolog)	PXDN	53640.1		P36873	Serine/threonine-protein phosphatase PP1-gamma catalytic subunit (PP-1G) (EC 3.1.3.16) (Protein phosphatase 1C catalytic subunit)
P07954	ERO1-like protein alpha (ERO1-L) (ERO1-L-alpha) (EC 1.8.4.-) (Endoplasmic oxidoreductin-1-like protein) (Endoplasmic reticulum oxidoreductase alpha) (Oxidoreductin-1-L-alpha)	FH	3780		Q9H173	Nucleotide exchange factor SIL1 (BiP-associated protein) (BAP)
P58215	Eukaryotic initiation factor 4A-I (eIF-4A-I) (eIF4A-I) (EC 3.6.4.13) (ATP-dependent RNA helicase eIF4A-1)	LOXL3	18368.6		P47756	F-actin-capping protein subunit beta (CapZ beta)
Q15181	Exostosin-1 (EC 2.4.1.224) (EC 2.4.1.225) (Glucuronosyl-N-acetylglucosaminyl-proteoglycan/N-acetylglucosaminyl-proteoglycan 4-alpha-N-acetylglucosaminyltransferase) (Multiple exostoses protein 1) (Putative tumor suppressor protein EXT1)	PPA1	6682.77		Q15233	Non-POU domain-containing octamer-binding protein (NonO protein) (54 kDa nuclear RNA- and DNA-binding protein) (p54(nrb)) (p54nrb) (55 kDa nuclear protein) (NMT55) (DNA-binding p52/p100 complex, 52 kDa subunit)
Q07866	Extended synaptotagmin-1 (E-Syt1) (Membrane-bound C2 domain-containing protein)	KLC1	2372.32		Q06210	Glutamine--fructose-6-phosphate aminotransferase [isomerizing] 1 (EC 2.6.1.16) (D-fructose-6-phosphate amidotransferase 1) (Glutamine:fructose-6-phosphate amidotransferase 1) (GFAT 1) (GFAT1) (Hexosephosphate aminotransferase 1)
P18669	Extracellular superoxide dismutase [Cu-Zn] (EC-SOD) (EC 1.15.1.1)	PGAM1	93188.8		P50570	Dynamin-2 (EC 3.6.5.5)
P07093	F-actin-capping protein subunit alpha-1 (CapZ alpha-1)	SERPINE2	20956		Q96D15	Reticulocalbin-3 (EF-hand calcium-binding protein RLP49)
Q9BXJ0	F-actin-capping protein subunit alpha-2 (CapZ alpha-2)	C1QTNF5	23964.3		Q07866	Kinesin light chain 1 (KLC 1)
P11413	F-actin-capping protein subunit beta (CapZ beta)	G6PD	23955.1		P49368	T-complex protein 1 subunit gamma (TCP-1-gamma) (CCT-gamma) (hTRiC5)
Q99623	Fascin (55 kDa actin-bundling protein) (Singed-like protein) (p55)	PHB2	6372.76		Q9NUM4	Transmembrane protein 106B
P26368	Fatty acid synthase (EC 2.3.1.85) (Type I fatty acid synthase) [Includes: [Acyl-carrier-protein] S-acetyltransferase (EC 2.3.1.38); [Acyl-carrier-protein] S-malonyltransferase (EC 2.3.1.39); 3-oxoacyl-[acyl-carrier-protein] synthase (EC 2.3.1.41); 3-oxoacyl-[acyl-carrier-protein] reductase (EC 1.1.1.100); 3-hydroxyacyl-[acyl-carrier-protein] dehydratase (EC 4.2.1.59); Enoyl-[acyl-carrier-protein]…	U2AF2	23262		P62241	40S ribosomal protein S8 (Small ribosomal subunit protein eS8)
Q14315	Fatty acid-binding protein, heart (Fatty acid-binding protein 3) (Heart-type fatty acid-binding protein) (H-FABP) (Mammary-derived growth inhibitor) (MDGI) (Muscle fatty acid-binding protein) (M-FABP)	FLNC	121248
P13796	Fibrillin-1 [Cleaved into: Asprosin]	LCP1	26876.8
P05556	Fibrillin-2 [Cleaved into: Placensin]	ITGB1	26863.2
P28074	Fibromodulin (FM) (Collagen-binding 59 kDa protein) (Keratan sulfate proteoglycan fibromodulin) (KSPG fibromodulin)	PSMB5	10981.5
P08133	Fibulin-1 (FIBL-1)	ANXA6	37153.5
Q9H7Z7	Fibulin-2 (FIBL-2)	PTGES2	12623.2
P51553	Fibulin-5 (FIBL-5) (Developmental arteries and neural crest EGF-like protein) (Dance) (Urine p50 protein) (UP50)	IDH3G	502.99
P39060	Filamin-C (FLN-C) (FLNc) (ABP-280-like protein) (ABP-L) (Actin-binding-like protein) (Filamin-2) (Gamma-filamin)	COL18A1	8462.08
Q9Y696	Follistatin (FS) (Activin-binding protein)	CLIC4	40488.8
P10809	Follistatin-related protein 1 (Follistatin-like protein 1)	HSPD1	9942.58
P06744	Fructose-bisphosphate aldolase A (EC 4.1.2.13) (Lung cancer antigen NY-LU-1) (Muscle-type aldolase)	GPI	155972
P07225	Fructose-bisphosphate aldolase C (EC 4.1.2.13) (Brain-type aldolase)	PROS1	71594.6
P09871	Galectin-1 (Gal-1) (14 kDa laminin-binding protein) (HLBP14) (14 kDa lectin) (Beta-galactoside-binding lectin L-14-I) (Galaptin) (HBL) (HPL) (Lactose-binding lectin 1) (Lectin galactoside-binding soluble 1) (Putative MAPK-activating protein PM12) (S-Lac lectin 1)	C1S	79131.2
Q06033	Glucose-6-phosphate isomerase (GPI) (EC 5.3.1.9) (Autocrine motility factor) (AMF) (Neuroleukin) (NLK) (Phosphoglucose isomerase) (PGI) (Phosphohexose isomerase) (PHI) (Sperm antigen 36) (SA-36)	ITIH3	112535
P28482	Glutamate--cysteine ligase catalytic subunit (EC 6.3.2.2) (GCS heavy chain) (Gamma-ECS) (Gamma-glutamylcysteine synthetase)	MAPK1	23773.5
P26599	Glutamine--fructose-6-phosphate aminotransferase [isomerizing] 1 (EC 2.6.1.16) (D-fructose-6-phosphate amidotransferase 1) (Glutamine:fructose-6-phosphate amidotransferase 1) (GFAT 1) (GFAT1) (Hexosephosphate aminotransferase 1)	PTBP1	11119.7
P61077	Glutamine--tRNA ligase (EC 6.1.1.18) (Glutaminyl-tRNA synthetase) (GlnRS)	UBE2D3	23938.2
O60565	Glutaminyl-peptide cyclotransferase (EC 2.3.2.5) (Glutaminyl cyclase) (QC) (sQC) (Glutaminyl-tRNA cyclotransferase) (Glutamyl cyclase) (EC)	GREM1	6083.34
P00747	Glutathione S-transferase A2 (EC 2.5.1.18) (GST HA subunit 2) (GST class-alpha member 2) (GST-gamma) (GSTA2-2) (GTH2)	PLG	83004.9
P61803	Glutathione S-transferase A5 (EC 2.5.1.18) (GST class-alpha member 5) (Glutathione S-transferase A5-5)	DAD1	5341.75
P98066	Glutathione S-transferase Mu 3 (EC 2.5.1.18) (GST class-mu 3) (GSTM3-3) (hGSTM3-3)	TNFAIP6	38829.2
P05452	Glycine amidinotransferase, mitochondrial (EC 2.1.4.1) (L-arginine:glycine amidinotransferase) (Transamidinase)	CLEC3B	22157.2
P43652	Glypican-1 [Cleaved into: Secreted glypican-1]	AFM	28023.3
P53007	Golgi-associated plant pathogenesis-related protein 1 (GAPR-1) (Golgi-associated PR-1 protein) (Glioma pathogenesis-related protein 2) (GliPR 2)	SLC25A1	1731.2
P09341	Growth-regulated alpha protein	CXCL1	1.29005
P21266	GTP-binding nuclear protein Ran (EC 3.6.5.-) (Androgen receptor-associated protein 24) (GTPase Ran) (Ras-like protein TC4) (Ras-related nuclear protein)	GSTM3	14230.5
P50395	Guanine nucleotide-binding protein G(i) subunit alpha-2 (Adenylate cyclase-inhibiting G alpha protein)	GDI2	142855
P05091	Guanine nucleotide-binding protein G(I)/G(S)/G(T) subunit beta-2 (G protein subunit beta-2) (Transducin beta chain 2)	ALDH2	14036.8
P0CG47	Haptoglobin (Zonulin) [Cleaved into: Haptoglobin alpha chain; Haptoglobin beta chain]	UBB	309296
P27797	Heat shock cognate 71 kDa protein (EC 3.6.4.10) (Heat shock 70 kDa protein 8) (Lipopolysaccharide-associated protein 1) (LAP-1) (LPS-associated protein 1)	CALR	66665.9
P00751	Heat shock protein 75 kDa, mitochondrial (HSP 75) (TNFR-associated protein 1) (Tumor necrosis factor type 1 receptor-associated protein) (TRAP-1)	CFB	9623.24
Q92743	Heat shock protein HSP 90-beta (HSP 90) (Heat shock 84 kDa) (HSP 84) (HSP84)	HTRA1	94780.8
P08238	Hemoglobin subunit epsilon (Epsilon-globin) (Hemoglobin epsilon chain)	HSP90AB1	240112
P02774	Heparin cofactor 2 (Heparin cofactor II) (HC-II) (Protease inhibitor leuserpin-2) (HLS2) (Serpin D1)	GC	119911
P35908	Hepatocyte growth factor (Hepatopoietin-A) (Scatter factor) (SF) [Cleaved into: Hepatocyte growth factor alpha chain; Hepatocyte growth factor beta chain]	KRT2	56317.9
P31153	Hepatocyte growth factor activator (HGF activator) (HGFA) (EC 3.4.21.-) [Cleaved into: Hepatocyte growth factor activator short chain; Hepatocyte growth factor activator long chain]	MAT2A	11491.6
P04181	Hepatoma-derived growth factor (HDGF) (High mobility group protein 1-like 2) (HMG-1L2)	OAT	21605.3
O14818	Heterogeneous nuclear ribonucleoprotein A1 (hnRNP A1) (Helix-destabilizing protein) (Single-strand RNA-binding protein) (hnRNP core protein A1) [Cleaved into: Heterogeneous nuclear ribonucleoprotein A1, N-terminally processed]	PSMA7	74876.5
P78371	Heterogeneous nuclear ribonucleoprotein A3 (hnRNP A3)	CCT2	21399.5
P35232	Heterogeneous nuclear ribonucleoprotein K (hnRNP K) (Transformation up-regulated nuclear protein) (TUNP)	PHB	15668.6
P15291	Heterogeneous nuclear ribonucleoprotein U (hnRNP U) (GRIP120) (Nuclear p120 ribonucleoprotein) (Scaffold-attachment factor A) (SAF-A) (p120) (pp120)	B4GALT1	12236.9
P12236	Heterogeneous nuclear ribonucleoproteins A2/B1 (hnRNP A2/B1)	SLC25A6	37512.9
P10643	Hexokinase-1 (EC 2.7.1.1) (Brain form hexokinase) (Hexokinase type I) (HK I) (Hexokinase-A)	C7	40682.8
P29401	High mobility group protein B1 (High mobility group protein 1) (HMG-1)	TKT	78600.4
P61158	Histidine--tRNA ligase, cytoplasmic (EC 6.1.1.21) (Histidyl-tRNA synthetase) (HisRS)	ACTR3	64508.9
P20742	Histone H2A type 1-B/E (Histone H2A.2) (Histone H2A/a) (Histone H2A/m)	PZP	139581
P12955	Histone H4	PEPD	14338.7
O60814	Hsc70-interacting protein (Hip) (Aging-associated protein 2) (Progesterone receptor-associated p48 protein) (Protein FAM10A1) (Putative tumor suppressor ST13) (Renal carcinoma antigen NY-REN-33) (Suppression of tumorigenicity 13 protein)	HIST1H2BK	22032.3
O60506	Hsp90 co-chaperone Cdc37 (Hsp90 chaperone protein kinase-targeting subunit) (p50Cdc37) [Cleaved into: Hsp90 co-chaperone Cdc37, N-terminally processed]	SYNCRIP	6601.25
Q92542	Hyaluronan-binding protein 2 (EC 3.4.21.-) (Factor VII-activating protease) (Factor seven-activating protease) (FSAP) (Hepatocyte growth factor activator-like protein) (Plasma hyaluronan-binding protein) [Cleaved into: Hyaluronan-binding protein 2 50 kDa heavy chain; Hyaluronan-binding protein 2 50 kDa heavy chain alternate form; Hyaluronan-binding protein 2 27 kDa light chain; Hyaluronan-binding…	NCSTN	8407.01
P62805	Immunoglobulin heavy constant alpha 1 (Ig alpha-1 chain C region) (Ig alpha-1 chain C region BUR) (Ig alpha-1 chain C region TRO)	H4C1	250847
P63092	Importin subunit beta-1 (Importin-90) (Karyopherin subunit beta-1) (Nuclear factor p97) (Pore targeting complex 97 kDa subunit) (PTAC97)	GNAS	7999.89
P11177	Inactive serine protease PAMR1 (Peptidase domain-containing protein associated with muscle regeneration 1) (Regeneration-associated muscle protease homolog)	PDHB	5761.25
Q16363	Inhibin beta A chain (Activin beta-A chain) (Erythroid differentiation protein) (EDF)	LAMA4	92893.7
O43747	Inorganic pyrophosphatase (EC 3.6.1.1) (Pyrophosphate phospho-hydrolase) (PPase)	AP1G1	7607.39
Q14117	Insulin-like growth factor-binding protein 3 (IBP-3) (IGF-binding protein 3) (IGFBP-3)	DPYS	42515.7
P61313	Insulin-like growth factor-binding protein 7 (IBP-7) (IGF-binding protein 7) (IGFBP-7) (IGFBP-rP1) (MAC25 protein) (PGI2-stimulating factor) (Prostacyclin-stimulating factor) (Tumor-derived adhesion factor) (TAF)	RPL15	6856.26
Q92734	Insulin-like growth factor-binding protein complex acid labile subunit (ALS)	TFG	26325.9
Q06828	Integrin beta-1 (Fibronectin receptor subunit beta) (Glycoprotein IIa) (GPIIA) (VLA-4 subunit beta) (CD antigen CD29)	FMOD	119778
P37837	Inter-alpha-trypsin inhibitor heavy chain H2 (ITI heavy chain H2) (ITI-HC2) (Inter-alpha-inhibitor heavy chain 2) (Inter-alpha-trypsin inhibitor complex component II) (Serum-derived hyaluronan-associated protein) (SHAP)	TALDO1	40517.3
P02790	Inter-alpha-trypsin inhibitor heavy chain H3 (ITI heavy chain H3) (ITI-HC3) (Inter-alpha-inhibitor heavy chain 3) (Serum-derived hyaluronan-associated protein) (SHAP)	HPX	11337.6
P62917	Inter-alpha-trypsin inhibitor heavy chain H4 (ITI heavy chain H4) (ITI-HC4) (Inter-alpha-inhibitor heavy chain 4) (Inter-alpha-trypsin inhibitor family heavy chain-related protein) (IHRP) (Plasma kallikrein sensitive glycoprotein 120) (Gp120) (PK-120) [Cleaved into: 70 kDa inter-alpha-trypsin inhibitor heavy chain H4; 35 kDa inter-alpha-trypsin inhibitor heavy chain H4]	RPL8	8388.87
P05362	Intercellular adhesion molecule 1	ICAM1	200984
Q16394	Isocitrate dehydrogenase [NAD] subunit alpha, mitochondrial (EC 1.1.1.41) (Isocitric dehydrogenase subunit alpha) (NAD(+)-specific ICDH subunit alpha)	EXT1	22174.7
P17655	Isocitrate dehydrogenase [NAD] subunit gamma, mitochondrial (Isocitric dehydrogenase subunit gamma) (NAD(+)-specific ICDH subunit gamma)	CAPN2	21675.1
P06753	Isocitrate dehydrogenase [NADP] cytoplasmic (IDH) (IDH1) (EC 1.1.1.42) (Cytosolic NADP-isocitrate dehydrogenase) (IDPc) (NADP(+)-specific ICDH) (Oxalosuccinate decarboxylase)	TPM3	415134
P08254	Isocitrate dehydrogenase [NADP], mitochondrial (IDH) (EC 1.1.1.42) (ICD-M) (IDP) (NADP(+)-specific ICDH) (Oxalosuccinate decarboxylase)	MMP3	23500.4
P48735	IST1 homolog (hIST1) (Charged multivesicular body protein 8) (CHMP8) (Putative MAPK-activating protein PM28)	IDH2	19588.9
P02545	Keratin, type I cytoskeletal 10 (Cytokeratin-10) (CK-10) (Keratin-10) (K10)	LMNA	58301.9
O75083	Keratin, type I cytoskeletal 13 (Cytokeratin-13) (CK-13) (Keratin-13) (K13)	WDR1	58299.2
Q02818	Keratin, type I cytoskeletal 14 (Cytokeratin-14) (CK-14) (Keratin-14) (K14)	NUCB1	212386
P62906	Keratin, type I cytoskeletal 9 (Cytokeratin-9) (CK-9) (Keratin-9) (K9)	RPL10A	27015.5
P28838	Keratin, type II cytoskeletal 2 epidermal (Cytokeratin-2e) (CK-2e) (Epithelial keratin-2e) (Keratin-2 epidermis) (Keratin-2e) (K2e) (Type-II keratin Kb2)	LAP3	25989.7
P35442	Lactotransferrin (Lactoferrin) (EC 3.4.21.-) (Growth-inhibiting protein 12) (Talalactoferrin) [Cleaved into: Lactoferricin-H (Lfcin-H); Kaliocin-1; Lactoferroxin-A; Lactoferroxin-B; Lactoferroxin-C]	THBS2	166080
O00534	Laminin subunit alpha-4 (Laminin-14 subunit alpha) (Laminin-8 subunit alpha) (Laminin-9 subunit alpha)	VWA5A	6750.95
P30041	Laminin subunit beta-1 (Laminin B1 chain) (Laminin-1 subunit beta) (Laminin-10 subunit beta) (Laminin-12 subunit beta) (Laminin-2 subunit beta) (Laminin-6 subunit beta) (Laminin-8 subunit beta)	PRDX6	97461.9
Q8N9B4	Laminin subunit beta-2 (Laminin B1s chain) (Laminin-11 subunit beta) (Laminin-14 subunit beta) (Laminin-15 subunit beta) (Laminin-3 subunit beta) (Laminin-4 subunit beta) (Laminin-7 subunit beta) (Laminin-9 subunit beta) (S-laminin subunit beta) (S-LAM beta)	ANKRD42	19022.6
P02768	Laminin subunit beta-4 (Laminin beta-1-related protein)	ALB	18112768
P26641	Laminin subunit gamma-1 (Laminin B2 chain) (Laminin-1 subunit gamma) (Laminin-10 subunit gamma) (Laminin-11 subunit gamma) (Laminin-2 subunit gamma) (Laminin-3 subunit gamma) (Laminin-4 subunit gamma) (Laminin-6 subunit gamma) (Laminin-7 subunit gamma) (Laminin-8 subunit gamma) (Laminin-9 subunit gamma) (S-laminin subunit gamma) (S-LAM gamma)	EEF1G	67259.4
P62280	Latent-transforming growth factor beta-binding protein 1 (LTBP-1) (Transforming growth factor beta-1-binding protein 1) (TGF-beta1-BP-1)	RPS11	8118.39
Q969H8	Latent-transforming growth factor beta-binding protein 2 (LTBP-2)	MYDGF	8024.82
Q15084	Leukocyte elastase inhibitor (LEI) (Monocyte/neutrophil elastase inhibitor) (EI) (M/NEI) (Peptidase inhibitor 2) (PI-2) (Serpin B1)	PDIA6	30165.9
P08123	L-lactate dehydrogenase A chain (LDH-A) (EC 1.1.1.27) (Cell proliferation-inducing gene 19 protein) (LDH muscle subunit) (LDH-M) (Renal carcinoma antigen NY-REN-59)	COL1A2	338943
P35579	L-lactate dehydrogenase B chain (LDH-B) (EC 1.1.1.27) (LDH heart subunit) (LDH-H) (Renal carcinoma antigen NY-REN-46)	MYH9	105401
P25787	Lumican (Keratan sulfate proteoglycan lumican) (KSPG lumican)	PSMA2	21566.6
Q01995	Lysosomal acid phosphatase (LAP) (EC 3.1.3.2)	TAGLN	67002.6
P35580	Lysyl oxidase homolog 3 (EC 1.4.3.-) (EC 1.4.3.13) (Lysyl oxidase-like protein 3)	MYH10	18985.9
P35052	Macrophage colony-stimulating factor 1 (CSF-1) (M-CSF) (MCSF) (Lanimostim) [Cleaved into: Processed macrophage colony-stimulating factor 1]	GPC1	75858.2
Q12931	Major vault protein (MVP) (Lung resistance-related protein)	TRAP1	8303.89
P06576	Mannosyl-oligosaccharide 1,2-alpha-mannosidase IA (EC 3.2.1.113) (Man(9)-alpha-mannosidase) (Man9-mannosidase) (Mannosidase alpha class 1A member 1) (Processing alpha-1,2-mannosidase IA) (Alpha-1,2-mannosidase IA)	ATP5F1B	28672.2
Q6UXH9	Matrix metalloproteinase-19 (MMP-19) (EC 3.4.24.-) (Matrix metalloproteinase RASI) (Matrix metalloproteinase-18) (MMP-18)	PAMR1	3028.39
P22626	Matrix metalloproteinase-9 (MMP-9) (EC 3.4.24.35) (92 kDa gelatinase) (92 kDa type IV collagenase) (Gelatinase B) (GELB) [Cleaved into: 67 kDa matrix metalloproteinase-9; 82 kDa matrix metalloproteinase-9]	HNRNPA2B1	53532
P23381	Matrix remodeling-associated protein 8 (Limitrin)	WARS	2768.05
P05155	Membrane-associated progesterone receptor component 2 (Progesterone membrane-binding protein) (Steroid receptor protein DG6)	SERPING1	915047
O14950	Metalloproteinase inhibitor 2 (CSC-21K) (Tissue inhibitor of metalloproteinases 2) (TIMP-2)	MYL12B	46875.5
O00299	Moesin (Membrane-organizing extension spike protein)	CLIC1	34192.3
P18124	Mucin-16 (MUC-16) (Ovarian cancer-related tumor marker CA125) (CA-125) (Ovarian carcinoma antigen CA125)	RPL7	4718.01
Q96D15	Myeloid-associated differentiation marker (Protein SB135)	RCN3	3505.73
Q92499	Myeloid-derived growth factor (MYDGF)	DDX1	4103.73
P61019	Myosin light polypeptide 6 (17 kDa myosin light chain) (LC17) (Myosin light chain 3) (MLC-3) (Myosin light chain alkali 3) (Myosin light chain A3) (Smooth muscle and nonmuscle myosin light chain alkali 6)	RAB2A	18470.9
Q4LDE5	Myosin-10 (Cellular myosin heavy chain, type B) (Myosin heavy chain 10) (Myosin heavy chain, non-muscle IIb) (Non-muscle myosin heavy chain B) (NMMHC-B) (Non-muscle myosin heavy chain IIb) (NMMHC II-b) (NMMHC-IIB)	SVEP1	26514.5
P49747	Myosin-9 (Cellular myosin heavy chain, type A) (Myosin heavy chain 9) (Myosin heavy chain, non-muscle IIa) (Non-muscle myosin heavy chain A) (NMMHC-A) (Non-muscle myosin heavy chain IIa) (NMMHC II-a) (NMMHC-IIA)	COMP	26615.3
Q8N0V5	N-acetyllactosaminide beta-1,6-N-acetylglucosaminyl-transferase (N-acetylglucosaminyltransferase) (EC 2.4.1.150) (I-branching enzyme) (IGNT)	GCNT2	5025.39
Q15417	NADP-dependent malic enzyme (NADP-ME) (EC 1.1.1.40) (Malic enzyme 1)	CNN3	23828.1
P60174	Netrin-1 (Epididymis tissue protein Li 131P)	TPI1	379059
P02788	Netrin-3 (Netrin-2-like protein)	LTF	1671974
P07900	Neural cell adhesion molecule 1 (N-CAM-1) (NCAM-1) (CD antigen CD56)	HSP90AA1	59402.2
P02765	Neuropilin-1 (Vascular endothelial cell growth factor 165 receptor) (CD antigen CD304)	AHSG	1.57891e+06
P68133	Neuroplastin (Stromal cell-derived receptor 1) (SDR-1)	ACTA1	206.602
P01266	Neutral alpha-glucosidase AB (EC 3.2.1.207) (Alpha-glucosidase 2) (Glucosidase II subunit alpha)	TG	8320.59
P63241	Neutrophil gelatinase-associated lipocalin (NGAL) (25 kDa alpha-2-microglobulin-related subunit of MMP-9) (Lipocalin-2) (Oncogene 24p3) (Siderocalin) (p25)	EIF5A	13045.8
Q13740	Nicastrin	ALCAM	4619.48
O75874	Nidogen-1 (NID-1) (Entactin)	IDH1	54969.2
P45880	Nitric oxide synthase, inducible (EC 1.14.13.39) (Hepatocyte NOS) (HEP-NOS) (Inducible NO synthase) (Inducible NOS) (iNOS) (NOS type II) (Peptidyl-cysteine S-nitrosylase NOS2)	VDAC2	27707.4
P11717	Non-POU domain-containing octamer-binding protein (NonO protein) (54 kDa nuclear RNA- and DNA-binding protein) (p54(nrb)) (p54nrb) (55 kDa nuclear protein) (NMT55) (DNA-binding p52/p100 complex, 52 kDa subunit)	IGF2R	7575.74
P00734	Nucleolin (Protein C23)	F2	41421.4
P14210	Nucleophosmin (NPM) (Nucleolar phosphoprotein B23) (Nucleolar protein NO38) (Numatrin)	HGF	108806
P29279	Nucleoredoxin (EC 1.8.1.8)	CCN2	5798.95
Q8NBS9	Nucleoside diphosphate kinase A (NDK A) (NDP kinase A) (EC 2.7.4.6) (Granzyme A-activated DNase) (GAAD) (Metastasis inhibition factor nm23) (NM23-H1) (Tumor metastatic process-associated protein)	TXNDC5	49464.8
P61604	Nucleotide exchange factor SIL1 (BiP-associated protein) (BAP)	HSPE1	1865.68
O43143	Obg-like ATPase 1 (DNA damage-regulated overexpressed in cancer 45) (DOC45) (GTP-binding protein 9)	DHX15	1277.6
P00966	Olfactomedin-like protein 3 (HNOEL-iso) (hOLF44)	ASS1	1435.29
O43897	Oligosaccharyltransferase complex subunit OSTC (Hydrophobic protein HSF-28)	TLL1	1429.57
P36873	Out at first protein homolog (HCV NS5A-transactivated protein 13 target protein 2)	PPP1CC	5251.16
Q00325	P2X purinoceptor 4 (P2X4) (ATP receptor) (Purinergic receptor)	SLC25A3	2977.8
Q7L1Q6	Parkinson disease protein 7 (Maillard deglycase) (Oncogene DJ1) (Parkinsonism-associated deglycase) (Protein DJ-1) (DJ-1) (Protein/nucleic acid deglycase DJ-1) (EC 3.1.2.-, EC 3.5.1.-, EC 3.5.1.124)	BZW1	3172.62
Q7Z7G0	PDZ and LIM domain protein 5 (Enigma homolog) (Enigma-like PDZ and LIM domains protein)	ABI3BP	3911.88
P23396	Pentraxin-related protein PTX3 (Pentaxin-related protein PTX3) (Tumor necrosis factor alpha-induced protein 5) (TNF alpha-induced protein 5) (Tumor necrosis factor-inducible gene 14 protein) (TSG-14)	RPS3	34211.5
P37802	Peptidyl-glycine alpha-amidating monooxygenase (PAM) [Includes: Peptidylglycine alpha-hydroxylating monooxygenase (PHM) (EC 1.14.17.3); Peptidyl-alpha-hydroxyglycine alpha-amidating lyase (EC 4.3.2.5) (Peptidylamidoglycolate lyase) (PAL)]	TAGLN2	41649.8
A6ND36	Peptidyl-prolyl cis-trans isomerase FKBP2 (PPIase FKBP2) (EC 5.2.1.8) (13 kDa FK506-binding protein) (13 kDa FKBP) (FKBP-13) (FK506-binding protein 2) (FKBP-2) (Immunophilin FKBP13) (Rotamase)	FAM83G	33511.2
P08294	Periostin (PN) (Osteoblast-specific factor 2) (OSF-2)	SOD3	7743.72
P63208	Peroxidasin homolog (EC 1.11.2.-) (Melanoma-associated antigen MG50) (Peroxidasin 1) (hsPxd01) (Vascular peroxidase 1) (p53-responsive gene 2 protein) [Cleaved into: PXDN active fragment]	SKP1	4615.28
P02671	Peroxiredoxin-1 (EC 1.11.1.24) (Natural killer cell-enhancing factor A) (NKEF-A) (Proliferation-associated gene protein) (PAG) (Thioredoxin peroxidase 2) (Thioredoxin-dependent peroxide reductase 2) (Thioredoxin-dependent peroxiredoxin 1)	FGA	10929.1
Q9Y4K0	Peroxiredoxin-2 (EC 1.11.1.24) (Natural killer cell-enhancing factor B) (NKEF-B) (PRP) (Thiol-specific antioxidant protein) (TSA) (Thioredoxin peroxidase 1) (Thioredoxin-dependent peroxide reductase 1) (Thioredoxin-dependent peroxiredoxin 2)	LOXL2	29176
P47755	Peroxiredoxin-6 (EC 1.11.1.27) (1-Cys peroxiredoxin) (1-Cys PRX) (24 kDa protein) (Acidic calcium-independent phospholipase A2) (aiPLA2) (EC 3.1.1.4) (Antioxidant protein 2) (Glutathione-dependent peroxiredoxin) (Liver 2D page spot 40) (Lysophosphatidylcholine acyltransferase 5) (LPC acyltransferase 5) (LPCAT-5) (Lyso-PC acyltransferase 5) (EC 2.3.1.23) (Non-selenium glutathione peroxidase) (NSGP…	CAPZA2	31002.4
Q06210	Peroxisome proliferator-activated receptor delta (PPAR-delta) (NUCI) (Nuclear hormone receptor 1) (NUC1) (Nuclear receptor subfamily 1 group C member 2) (Peroxisome proliferator-activated receptor beta) (PPAR-beta)	GFPT1	11721.3
P35555	Phosphate carrier protein, mitochondrial (Phosphate transport protein) (PTP) (Solute carrier family 25 member 3)	FBN1	12604.1
Q9NRN5	Phosphoglucomutase-1 (PGM 1) (EC 5.4.2.2) (Glucose phosphomutase 1)	OLFML3	25923
P23142	Phosphoglycerate mutase 1 (EC 5.4.2.11) (EC 5.4.2.4) (BPG-dependent PGAM 1) (Phosphoglycerate mutase isozyme B) (PGAM-B)	FBLN1	42047
P49591	Phosphopentomutase (EC 5.4.2.7) (Glucose phosphomutase 2) (Phosphodeoxyribomutase) (Phosphoglucomutase-2) (EC 5.4.2.2)	SARS	3928.41
Q09666	Pigment epithelium-derived factor (PEDF) (Cell proliferation-inducing gene 35 protein) (EPC-1) (Serpin F1)	AHNAK	25753
P14625	Plasma kallikrein (EC 3.4.21.34) (Fletcher factor) (Kininogenin) (Plasma prekallikrein) (PKK) [Cleaved into: Plasma kallikrein heavy chain; Plasma kallikrein light chain]	HSP90B1	158242
P13797	Plasma protease C1 inhibitor (C1 Inh) (C1Inh) (C1 esterase inhibitor) (C1-inhibiting factor) (Serpin G1)	PLS3	127024
P01042	Plasminogen (EC 3.4.21.7) [Cleaved into: Plasmin heavy chain A; Activation peptide; Angiostatin; Plasmin heavy chain A, short form; Plasmin light chain B]	KNG1	305188
P05156	Plasminogen activator inhibitor 1 (PAI) (PAI-1) (Endothelial plasminogen activator inhibitor) (Serpin E1)	CFI	129903
P08865	Plastin-3 (T-plastin)	RPSA	57132.6
Q9Y678	Plectin (PCN) (PLTN) (Hemidesmosomal protein 1) (HD1) (Plectin-1)	COPG1	7617.26
P60953	Poly(rC)-binding protein 1 (Alpha-CP1) (Heterogeneous nuclear ribonucleoprotein E1) (hnRNP E1) (Nucleic acid-binding protein SUB2.3)	CDC42	7480.85
Q9Y639	Poly(rC)-binding protein 2 (Alpha-CP2) (Heterogeneous nuclear ribonucleoprotein E2) (hnRNP E2)	NPTN	7448.56
P68371	Polyadenylate-binding protein 1 (PABP-1) (Poly(A)-binding protein 1)	TUBB4B	64711.2
Q02809	Polypyrimidine tract-binding protein 1 (PTB) (57 kDa RNA-binding protein PPTB-1) (Heterogeneous nuclear ribonucleoprotein I) (hnRNP I)	PLOD1	33602.3
O95197	Polyubiquitin-B [Cleaved into: Ubiquitin]	RTN3	70632
P11047	Prelamin-A/C [Cleaved into: Lamin-A/C (70 kDa lamin) (Renal carcinoma antigen NY-REN-32)]	LAMC1	206736
P52907	Probable carboxypeptidase X1 (EC 3.4.17.-) (Metallocarboxypeptidase CPX-1)	CAPZA1	3402.54
P47897	Procollagen C-endopeptidase enhancer 1 (Procollagen COOH-terminal proteinase enhancer 1) (PCPE-1) (Procollagen C-proteinase enhancer 1) (Type 1 procollagen C-proteinase enhancer protein) (Type I procollagen COOH-terminal proteinase enhancer)	QARS	7647.59
P51149	Procollagen-lysine,2-oxoglutarate 5-dioxygenase 1 (EC 1.14.11.4) (Lysyl hydroxylase 1) (LH1)	RAB7A	11958.6
P25705	Profilin-2 (Profilin II)	ATP5F1A	28006.2
Q00577	Programmed cell death 6-interacting protein (PDCD6-interacting protein) (ALG-2-interacting protein 1) (ALG-2-interacting protein X) (Hp95)	PURA	4808.06
P15531	Programmed cell death protein 6 (Apoptosis-linked gene 2 protein homolog) (ALG-2)	NME1	475908
O15143	Prohibitin 1	ARPC1B	27609
P51858	Prohibitin-2 (B-cell receptor-associated protein BAP37) (D-prohibitin) (Repressor of estrogen receptor activity)	HDGF	2911.77
Q12841	Prosaposin (Proactivator polypeptide) [Cleaved into: Saposin-A (Protein A); Saposin-B-Val; Saposin-B (Cerebroside sulfate activator) (CSAct) (Dispersin) (Sphingolipid activator protein 1) (SAP-1) (Sulfatide/GM1 activator); Saposin-C (A1 activator) (Co-beta-glucosidase) (Glucosylceramidase activator) (Sphingolipid activator protein 2) (SAP-2); Saposin-D (Component C) (Protein C)]	FSTL1	98656.4
P16615	Prostaglandin E synthase 2 (EC 5.3.99.3) (Membrane-associated prostaglandin E synthase-2) (mPGE synthase-2) (Microsomal prostaglandin E synthase 2) (mPGES-2) (Prostaglandin-H(2) E-isomerase) [Cleaved into: Prostaglandin E synthase 2 truncated form]	ATP2A2	1722.73
P06748	Proteasome activator complex subunit 1 (11S regulator complex subunit alpha) (REG-alpha) (Activator of multicatalytic protease subunit 1) (Interferon gamma up-regulated I-5111 protein) (IGUP I-5111) (Proteasome activator 28 subunit alpha) (PA28a) (PA28alpha)	NPM1	11088.2
Q04756	Proteasome subunit alpha type-1 (30 kDa prosomal protein) (PROS-30) (Macropain subunit C2) (Multicatalytic endopeptidase complex subunit C2) (Proteasome component C2) (Proteasome nu chain)	HGFAC	35006.7
P62913	Proteasome subunit alpha type-2 (Macropain subunit C3) (Multicatalytic endopeptidase complex subunit C3) (Proteasome component C3)	RPL11	34858.1
P02753	Proteasome subunit alpha type-3 (Macropain subunit C8) (Multicatalytic endopeptidase complex subunit C8) (Proteasome component C8)	RBP4	34394.9
P25788	Proteasome subunit alpha type-4 (Macropain subunit C9) (Multicatalytic endopeptidase complex subunit C9) (Proteasome component C9) (Proteasome subunit L)	PSMA3	34235.4
Q14697	Proteasome subunit alpha type-5 (Macropain zeta chain) (Multicatalytic endopeptidase complex zeta chain) (Proteasome zeta chain)	GANAB	32416.6
P53621	Proteasome subunit alpha type-6 (27 kDa prosomal protein) (PROS-27) (p27K) (Macropain iota chain) (Multicatalytic endopeptidase complex iota chain) (Proteasome iota chain)	COPA	17918.9
P00338	Proteasome subunit alpha type-7 (Proteasome subunit RC6-1) (Proteasome subunit XAPC7)	LDHA	1.39204e+06
O94832	Proteasome subunit beta type-2 (Macropain subunit C7-I) (Multicatalytic endopeptidase complex subunit C7-I) (Proteasome component C7-I)	MYO1D	22379.2
Q16270	Proteasome subunit beta type-3 (Proteasome chain 13) (Proteasome component C10-II) (Proteasome theta chain)	IGFBP7	22507.2
P12111	Proteasome subunit beta type-4 (26 kDa prosomal protein) (HsBPROS26) (PROS-26) (Macropain beta chain) (Multicatalytic endopeptidase complex beta chain) (Proteasome beta chain) (Proteasome chain 3) (HsN3)	COL6A3	32408.3
P02462	Proteasome subunit beta type-6 (EC 3.4.25.1) (Macropain delta chain) (Multicatalytic endopeptidase complex delta chain) (Proteasome delta chain) (Proteasome subunit Y)	COL4A1	32262.7
P09972	Proteasome subunit beta type-7 (EC 3.4.25.1) (Macropain chain Z) (Multicatalytic endopeptidase complex chain Z) (Proteasome subunit Z)	ALDOC	3392.49
Q9HB40	Protein AMBP (Protein HC) [Cleaved into: Alpha-1-microglobulin (EC 1.6.2.-) (Alpha-1 microglycoprotein) (Complex-forming glycoprotein heterogeneous in charge); Inter-alpha-trypsin inhibitor light chain (ITI-LC) (Bikunin) (EDC1) (HI-30) (Uronic-acid-rich protein); Trypstatin]	SCPEP1	183343
Q6DKJ4	Protein arginine N-methyltransferase 1 (EC 2.1.1.319) (Histone-arginine N-methyltransferase PRMT1) (Interferon receptor 1-bound protein 4)	NXN	2786.71
P13646	Protein canopy homolog 2 (MIR-interacting saposin-like protein) (Putative secreted protein Zsig9) (Transmembrane protein 4)	KRT13	397.554
O00469	Protein disulfide-isomerase (PDI) (EC 5.3.4.1) (Cellular thyroid hormone-binding protein) (Prolyl 4-hydroxylase subunit beta) (p55)	PLOD2	104809
P27348	Protein disulfide-isomerase A4 (EC 5.3.4.1) (Endoplasmic reticulum resident protein 70) (ER protein 70) (ERp70) (Endoplasmic reticulum resident protein 72) (ER protein 72) (ERp-72) (ERp72)	YWHAQ	58162.6
P46777	Protein disulfide-isomerase A6 (EC 5.3.4.1) (Endoplasmic reticulum protein 5) (ER protein 5) (ERp5) (Protein disulfide isomerase P5) (Thioredoxin domain-containing protein 7)	RPL5	7684.2
P07585	Protein FAM83G (Protein associated with SMAD1)	DCN	12072963
Q99571	Protein Niban 2 (Meg-3) (Melanoma invasion by ERK) (MINERVA) (Niban-like protein 1) (Protein FAM129B)	P2RX4	3393.31
P98095	Protein S100-A6 (Calcyclin) (Growth factor-inducible protein 2A9) (MLN 4) (Prolactin receptor-associated protein) (PRA) (S100 calcium-binding protein A6)	FBLN2	114463
P50454	Protein SETSIP (SET pseudogene protein 18) (SET similar protein) (Similar to SET translocation protein)	SERPINH1	70624.5
P48506	Protein TFG (TRK-fused gene protein)	GCLC	4466.14
P63244	Protein transport protein Sec23A (hSec23A) (SEC23-related protein A)	RACK1	7184.69
P61254	Protein transport protein Sec23B (hSec23B) (SEC23-related protein B)	RPL26	7061.17
P62241	Protein transport protein Sec61 subunit alpha isoform 1 (Sec61 alpha-1)	RPS8	15823
Q9Y6C2	Protein-glutamine gamma-glutamyltransferase 2 (EC 2.3.2.13) (Erythrocyte transglutaminase) (Heart G alpha(h)) (hhG alpha(h)) (Isopeptidase TGM2) (EC 3.4.-.-) (Protein G alpha(h)) (G(h)) (Protein-glutamine deamidase TGM2) (EC 3.5.1.44) (Protein-glutamine dopaminyltransferase TGM2) (EC 2.3.1.-) (Protein-glutamine histaminyltransferase TGM2) (EC 2.3.1.-) (Protein-glutamine noradrenalinyltransferase …	EMILIN1	37888.7
P39059	Prothrombin (EC 3.4.21.5) (Coagulation factor II) [Cleaved into: Activation peptide fragment 1; Activation peptide fragment 2; Thrombin light chain; Thrombin heavy chain]	COL15A1	311810
P13647	Puromycin-sensitive aminopeptidase (PSA) (EC 3.4.11.14) (Cytosol alanyl aminopeptidase) (AAP-S)	KRT5	19002.9
O15173	Putative phospholipase B-like 2 (EC 3.1.1.-) (76 kDa protein) (p76) (LAMA-like protein 2) (Lamina ancestor homolog 2) (Phospholipase B domain-containing protein 2) [Cleaved into: Putative phospholipase B-like 2 32 kDa form; Putative phospholipase B-like 2 45 kDa form]	PGRMC2	4873.49
Q9UBG0	Rab GDP dissociation inhibitor beta (Rab GDI beta) (Guanosine diphosphate dissociation inhibitor 2) (GDI-2)	MRC2	22172.2
Q15019	Ras GTPase-activating-like protein IQGAP1 (p195)	SEPTIN2	24063.5
Q16658	Ras-related C3 botulinum toxin substrate 2 (GX) (Small G protein) (p21-Rac2)	FSCN1	51585.3
Q96CW1	Ras-related protein Rab-10 (EC 3.6.5.2)	AP2M1	17219.7
P54819	Ras-related protein Rab-11A (Rab-11) (EC 3.6.5.2) (YL8)	AK2	14503.7
P19338	Ras-related protein Rab-14	NCL	16780.3
P19367	Ras-related protein Rab-1A (EC 3.6.5.2) (YPT1-related protein)	HK1	14334.8
P33151	Ras-related protein Rab-1B (EC 3.6.5.2)	CDH5	2026.32
P02787	Ras-related protein Rab-2A (EC 3.6.5.2)	TF	17221.8
Q00610	Ras-related protein Rab-5A (EC 3.6.5.2)	CLTC	39828.5
P13591	Ras-related protein Rab-7a (EC 3.6.5.2)	NCAM1	21714.2
P50570	Ras-related protein Rab-8B	DNM2	4225.35
P04004	Ras-related protein Rap-1b (EC 3.6.5.2) (GTP-binding protein smg p21B)	VTN	16338.5
Q9UBX5	Receptor of activated protein C kinase 1 (Cell proliferation-inducing gene 21 protein) (Guanine nucleotide-binding protein subunit beta-2-like 1) (Guanine nucleotide-binding protein subunit beta-like protein 12.3) (Human lung cancer oncogene 7 protein) (HLC-7) (Receptor for activated C kinase) (Small ribosomal subunit protein RACK1) [Cleaved into: Receptor of activated protein C kinase 1, N-termi…	FBLN5	13441.9
P08195	Reticulocalbin-3 (EF-hand calcium-binding protein RLP49)	SLC3A2	3963.36
Q99715	Retinol-binding protein 1 (Cellular retinol-binding protein) (CRBP) (Cellular retinol-binding protein I) (CRBP-I)	COL12A1	77913.7
P63104	Retinol-binding protein 4 (Plasma retinol-binding protein) (PRBP) (RBP) [Cleaved into: Plasma retinol-binding protein(1-182); Plasma retinol-binding protein(1-181); Plasma retinol-binding protein(1-179); Plasma retinol-binding protein(1-176)]	YWHAZ	183869
P62879	Rho GDP-dissociation inhibitor 1 (Rho GDI 1) (Rho-GDI alpha)	GNB2	21301.5
P08572	Rho-related GTP-binding protein RhoC (Rho cDNA clone 9) (h9)	COL4A2	95361.6
P50213	RNA-binding protein PNO1 (Partner of NOB1)	IDH3A	1396.57
Q15436	Secreted frizzled-related protein 2 (FRP-2) (sFRP-2) (Secreted apoptosis-related protein 1) (SARP-1)	SEC23A	3711.86
Q15233	Septin-11	NONO	1061.67
O60701	Septin-2 (Neural precursor cell expressed developmentally down-regulated protein 5) (NEDD-5)	UGDH	7910.24
Q13126	Septin-7 (CDC10 protein homolog)	MTAP	6936.79
Q14165	Serine protease HTRA1 (EC 3.4.21.-) (High-temperature requirement A serine peptidase 1) (L56) (Serine protease 11)	MLEC	4259.79
P33908	Serine/arginine-rich splicing factor 1 (Alternative-splicing factor 1) (ASF-1) (Splicing factor, arginine/serine-rich 1) (pre-mRNA-splicing factor SF2, P33 subunit)	MAN1A1	10568.1
P39656	Serine/threonine-protein phosphatase 2A activator (EC 5.2.1.8) (PP2A, subunit B', PR53 isoform) (Phosphotyrosyl phosphatase activator) (PTPA) (Serine/threonine-protein phosphatase 2A regulatory subunit 4) (Serine/threonine-protein phosphatase 2A regulatory subunit B')	DDOST	7564.89
P0DME0	Serine/threonine-protein phosphatase PP1-gamma catalytic subunit (PP-1G) (EC 3.1.3.16) (Protein phosphatase 1C catalytic subunit)	SETSIP	25856.5
P28070	Serine--tRNA ligase, cytoplasmic (EC 6.1.1.11) (Seryl-tRNA synthetase) (SerRS) (Seryl-tRNA(Ser/Sec) synthetase)	PSMB4	22645.2
P14868	Serpin H1 (47 kDa heat shock protein) (Arsenic-transactivated protein 3) (AsTP3) (Cell proliferation-inducing gene 14 protein) (Collagen-binding protein) (Colligin) (Rheumatoid arthritis-related antigen RA-A47)	DARS	22082.8
P13716	SH3 domain-binding glutamic acid-rich-like protein 3 (SH3 domain-binding protein 1) (SH3BP-1) (TNF inhibitory protein B1) (TIP-B1)	ALAD	1754.58
P49368	Signal peptidase complex subunit 3 (Microsomal signal peptidase 22/23 kDa subunit) (SPC22/23) (SPase 22/23 kDa subunit)	CCT3	17533.2
P20908	Small nuclear ribonucleoprotein-associated proteins B and B' (snRNP-B) (Sm protein B/B') (Sm-B/B') (SmB/B')	COL5A1	53599.9
P12277	Sodium/potassium-transporting ATPase subunit alpha-1 (Na(+)/K(+) ATPase alpha-1 subunit) (EC 7.2.2.13) (Sodium pump subunit alpha-1)	CKB	139544
P28300	SPARC (Basement-membrane protein 40) (BM-40) (Osteonectin) (ON) (Secreted protein acidic and rich in cysteine)	LOX	76283.5
Q9ULV4	Splicing factor U2AF 65 kDa subunit (U2 auxiliary factor 65 kDa subunit) (hU2AF(65)) (hU2AF65) (U2 snRNP auxiliary factor large subunit)	CORO1C	33608
Q14520	Spondin-2 (Differentially expressed in cancerous and non-cancerous lung cells 1) (DIL-1) (Mindin)	HABP2	2328.5
P60842	Stanniocalcin-1 (STC-1)	EIF4A1	21118.4
Q9BSJ8	Staphylococcal nuclease domain-containing protein 1 (EC 3.1.31.1) (100 kDa coactivator) (EBNA2 coactivator p100) (Tudor domain-containing protein 11) (p100 co-activator)	ESYT1	5578.82
P02748	Stress-70 protein, mitochondrial (75 kDa glucose-regulated protein) (GRP-75) (Heat shock 70 kDa protein 9) (Mortalin) (MOT) (Peptide-binding protein 74) (PBP74)	C9	25609.8
P60709	Sulfhydryl oxidase 1 (hQSOX) (EC 1.8.3.2) (Quiescin Q6)	ACTB	2.77064e+06
P23246	Sulfhydryl oxidase 2 (EC 1.8.3.2) (Neuroblastoma-derived sulfhydryl oxidase) (Quiescin Q6-like protein 1)	SFPQ	5687.82
P12429	Sushi, von Willebrand factor type A, EGF and pentraxin domain-containing protein 1 (CCP module-containing protein 22) (Polydom) (Selectin-like osteoblast-derived protein) (SEL-OB) (Serologically defined breast cancer antigen NY-BR-38)	ANXA3	5826.65
P54920	Synaptic vesicle membrane protein VAT-1 homolog (EC 1.-.-.-)	NAPA	3146.94
P62753	Target of Nesh-SH3 (Tarsh) (ABI gene family member 3-binding protein) (Nesh-binding protein) (NeshBP)	RPS6	5333.23
P09651	T-complex protein 1 subunit alpha (TCP-1-alpha) (CCT-alpha)	HNRNPA1	42496.3
P12081	T-complex protein 1 subunit delta (TCP-1-delta) (CCT-delta) (Stimulator of TAR RNA-binding)	HARS	21779.4
P19021	T-complex protein 1 subunit epsilon (TCP-1-epsilon) (CCT-epsilon)	PAM	23663
P55786	T-complex protein 1 subunit gamma (TCP-1-gamma) (CCT-gamma) (hTRiC5)	NPEPPS	22965
P04899	T-complex protein 1 subunit theta (TCP-1-theta) (CCT-theta) (Chaperonin containing T-complex polypeptide 1 subunit 8) (Renal carcinoma antigen NY-REN-15)	GNAI2	21796.7
P59998	Tetranectin (TN) (C-type lectin domain family 3 member B) (Plasminogen kringle 4-binding protein)	ARPC4	121061
Q8NHP8	Thioredoxin (Trx) (ATL-derived factor) (ADF) (Surface-associated sulphydryl protein) (SASP) (allergen Hom s Trx)	PLBD2	68622.4
P62263	Thioredoxin domain-containing protein 5 (EC 1.8.4.-) (EC 5.3.4.1) (Endoplasmic reticulum resident protein 46) (ER protein 46) (ERp46) (Thioredoxin-like protein p46)	RPS14	4896.37
P62195	Thioredoxin reductase 1, cytoplasmic (TR) (EC 1.8.1.9) (Gene associated with retinoic and interferon-induced mortality 12 protein) (GRIM-12) (Gene associated with retinoic and IFN-induced mortality 12 protein) (KM-102-derived reductase-like factor) (Peroxidase TXNRD1) (EC 1.11.1.2) (Thioredoxin reductase TR1)	PSMC5	5836.22
P16870	Thrombospondin-1 (Glycoprotein G)	CPE	96749
Q05682	Thrombospondin-2	CALD1	27454.2
P09210	Thyroglobulin (Tg)	GSTA2	257762
P0C0L4	Thyroxine-binding globulin (Serpin A7) (T4-binding globulin)	C4A	120806
Q96JB1	Tissue alpha-L-fucosidase (EC 3.2.1.51) (Alpha-L-fucosidase I) (Alpha-L-fucoside fucohydrolase 1) (Alpha-L-fucosidase 1)	DNAH8	156230
Q04760	Titin (EC 2.7.11.1) (Connectin) (Rhabdomyosarcoma antigen MU-RMS-40.14)	GLO1	4714.62
Q07065	Transaldolase (EC 2.2.1.2)	CKAP4	25640.2
P22314	Transforming growth factor-beta-induced protein ig-h3 (Beta ig-h3) (Kerato-epithelin) (RGD-containing collagen-associated protein) (RGD-CAP)	UBA1	7046.52
Q16881	Transgelin (22 kDa actin-binding protein) (Protein WS3-10) (Smooth muscle protein 22-alpha) (SM22-alpha)	TXNRD1	12019.3
Q15365	Transgelin-2 (Epididymis tissue protein Li 7e) (SM22-alpha homolog)	PCBP1	25736.6
Q15582	Transitional endoplasmic reticulum ATPase (TER ATPase) (EC 3.6.4.6) (15S Mg(2+)-ATPase p97 subunit) (Valosin-containing protein) (VCP)	TGFBI	19288.8
Q14112	Transketolase (TK) (EC 2.2.1.1)	NID2	31222.9
Q13162	Translationally-controlled tumor protein (TCTP) (Fortilin) (Histamine-releasing factor) (HRF) (p23)	PRDX4	57855.7
O75369	Translocon-associated protein subunit delta (TRAP-delta) (Signal sequence receptor subunit delta) (SSR-delta)	FLNB	21673.2
O95831	Transmembrane 9 superfamily member 2 (p76)	AIFM1	2853.5
P10515	Transmembrane emp24 domain-containing protein 9 (GMP25) (Glycoprotein 25L2) (p24 family protein alpha-2) (p24alpha2) (p25)	DLAT	2240.3
Q9UBT2	Transmembrane protein 106B	UBA2	1204.83
Q9H0U4	Transmembrane protein 43 (Protein LUMA)	RAB1B	2335.18
Q9NVA2	Tricarboxylate transport protein, mitochondrial (Citrate transport protein) (CTP) (Mitochondrial citrate carrier) (CIC) (Solute carrier family 25 member 1) (Tricarboxylate carrier protein)	SEPTIN11	20798.7
P80188	Triosephosphate isomerase (TIM) (EC 5.3.1.1) (Methylglyoxal synthase) (EC 4.2.3.3) (Triose-phosphate isomerase)	LCN2	18515
Q15113	Tropomyosin alpha-1 chain (Alpha-tropomyosin) (Tropomyosin-1)	PCOLCE	76166.2
P04792	Tubulin alpha-1A chain (EC 3.6.5.-) (Alpha-tubulin 3) (Tubulin B-alpha-1) (Tubulin alpha-3 chain) [Cleaved into: Detyrosinated tubulin alpha-1A chain]	HSPB1	5677.57
P00568	Tubulin beta-3 chain (Tubulin beta-4 chain) (Tubulin beta-III)	AK1	9277.73
P17936	Tumor necrosis factor (Cachectin) (TNF-alpha) (Tumor necrosis factor ligand superfamily member 2) (TNF-a) [Cleaved into: Tumor necrosis factor, membrane form (N-terminal fragment) (NTF); Intracellular domain 1 (ICD1); Intracellular domain 2 (ICD2); C-domain 1; C-domain 2; Tumor necrosis factor, soluble form]	IGFBP3	257221
P04632	Tumor necrosis factor-inducible gene 6 protein (EC 3.1.1.-) (Hyaluronate-binding protein) (TNF-stimulated gene 6 protein) (TSG-6) (Tumor necrosis factor alpha-induced protein 6) (TNF alpha-induced protein 6)	CAPNS1	12688.1
Q7RTV2	Ubiquitin carboxyl-terminal hydrolase isozyme L1 (UCH-L1) (EC 3.4.19.12) (Neuron cytoplasmic protein 9.5) (PGP 9.5) (PGP9.5) (Ubiquitin thioesterase L1)	GSTA5	73444.5
Q99460	Ubiquitin thioesterase OTUB1 (EC 3.4.19.12) (Deubiquitinating enzyme OTUB1) (OTU domain-containing ubiquitin aldehyde-binding protein 1) (Otubain-1) (hOTU1) (Ubiquitin-specific-processing protease OTUB1)	PSMD1	3929.2
P05413	Ubiquitin-conjugating enzyme E2 N (EC 2.3.2.23) (Bendless-like ubiquitin-conjugating enzyme) (E2 ubiquitin-conjugating enzyme N) (Ubc13) (UbcH13) (Ubiquitin carrier protein N) (Ubiquitin-protein ligase N)	FABP3	16948.7
Q9P2B2	Ubiquitin-like domain-containing CTD phosphatase 1 (EC 3.1.3.16) (Nuclear proteasome inhibitor UBLCP1)	PTGFRN	4741.11
Q9Y2B0	UDP-glucose:glycoprotein glucosyltransferase 1 (UGT1) (hUGT1) (EC 2.4.1.-) (UDP--Glc:glycoprotein glucosyltransferase) (UDP-glucose ceramide glucosyltransferase-like 1)	CNPY2	887.325
P48643	UDP-N-acetylhexosamine pyrophosphorylase (Antigen X) (AGX) (Sperm-associated antigen 2) [Includes: UDP-N-acetylgalactosamine pyrophosphorylase (EC 2.7.7.83) (AGX-1); UDP-N-acetylglucosamine pyrophosphorylase (EC 2.7.7.23) (AGX-2)]	CCT5	6857.21
P02771	Unconventional myosin-Ib (MYH-1c) (Myosin I alpha) (MMI-alpha) (MMIa)	AFP	601295
P08253	Unconventional myosin-Id	MMP2	398591
P05997	UTP--glucose-1-phosphate uridylyltransferase (EC 2.7.7.9) (UDP-glucose pyrophosphorylase) (UDPGP) (UGPase)	COL5A2	6072.86
P50502	Vacuolar protein sorting-associated protein 35 (hVPS35) (Maternal-embryonic 3) (Vesicle protein sorting 35)	ST13	3549.62
P15153	Vesicle-associated membrane protein 1 (VAMP-1) (Synaptobrevin-1)	RAC2	36109.6
P15121	Vimentin	AKR1B1	88159.8
P55072	Vinculin (Metavinculin) (MV)	VCP	42265.2
Q16555	Vitamin K-dependent protein S	DPYSL2	105183
P07339	Vitronectin (VN) (S-protein) (Serum-spreading factor) (V75) [Cleaved into: Vitronectin V65 subunit; Vitronectin V10 subunit; Somatomedin-B]	CTSD	157430
P05121	von Willebrand factor A domain-containing protein 5A (Breast cancer suppressor candidate 1) (BCSC-1) (Loss of heterozygosity 11 chromosomal region 2 gene A protein)	SERPINE1	1.72505e+06
O95967	V-type proton ATPase catalytic subunit A (V-ATPase subunit A) (EC 7.1.2.2) (V-ATPase 69 kDa subunit) (Vacuolar ATPase isoform VA68) (Vacuolar proton pump subunit alpha)	EFEMP2	25634.4
P36871	V-type proton ATPase subunit B, brain isoform (V-ATPase subunit B 2) (Endomembrane proton pump 58 kDa subunit) (HO57) (Vacuolar proton pump subunit B 2)	PGM1	38655.2
P02533	WD repeat-containing protein 1 (Actin-interacting protein 1) (AIP1) (NORI-1)	KRT14	476408
P12109	Xaa-Pro dipeptidase (X-Pro dipeptidase) (EC 3.4.13.9) (Imidodipeptidase) (Peptidase D) (Proline dipeptidase) (Prolidase)	COL6A1	60209.6

## Sheet: S8
h-prASC high glucoses-derived secretome: common proteins					h-prASC high glucose-derived secretome: unique proteins
Protein ID	Protein names	PG.Genes	Quantity		Only present in HG-secretome	Protein names
Q15029	116 kDa U5 small nuclear ribonucleoprotein component (Elongation factor Tu GTP-binding domain-containing protein 2) (SNU114 homolog) (hSNU114) (U5 snRNP-specific protein, 116 kDa) (U5-116 kDa)	EFTUD2	62797.5		Q16706	Alpha-mannosidase 2 (EC 3.2.1.114) (Golgi alpha-mannosidase II) (AMan II) (Man II) (Mannosidase alpha class 2A member 1) (Mannosyl-oligosaccharide 1,3-1,6-alpha-mannosidase)
P31946	14-3-3 protein beta/alpha (Protein 1054) (Protein kinase C inhibitor protein 1) (KCIP-1) [Cleaved into: 14-3-3 protein beta/alpha, N-terminally processed]	YWHAB	12247		P20849	Collagen alpha-1(IX) chain
P62258	14-3-3 protein epsilon (14-3-3E)	YWHAE	86349.6		P28072	Proteasome subunit beta type-6 (EC 3.4.25.1) (Macropain delta chain) (Multicatalytic endopeptidase complex delta chain) (Proteasome delta chain) (Proteasome subunit Y)
P61981	14-3-3 protein gamma (Protein kinase C inhibitor protein 1) (KCIP-1) [Cleaved into: 14-3-3 protein gamma, N-terminally processed]	YWHAG	25290.4		P35268	60S ribosomal protein L22 (EBER-associated protein) (EAP) (Epstein-Barr virus small RNA-associated protein) (Heparin-binding protein HBp15) (Large ribosomal subunit protein eL22)
P27348	14-3-3 protein theta (14-3-3 protein T-cell) (14-3-3 protein tau) (Protein HS1)	YWHAQ	5497.46		P13489	Ribonuclease inhibitor (Placental ribonuclease inhibitor) (Placental RNase inhibitor) (Ribonuclease/angiogenin inhibitor 1) (RAI)
P63104	14-3-3 protein zeta/delta (Protein kinase C inhibitor protein 1) (KCIP-1)	YWHAZ	14448.4		P05388	60S acidic ribosomal protein P0 (60S ribosomal protein L10E) (Large ribosomal subunit protein uL10)
P62195	26S proteasome regulatory subunit 8 (26S proteasome AAA-ATPase subunit RPT6) (Proteasome 26S subunit ATPase 5) (Proteasome subunit p45) (Thyroid hormone receptor-interacting protein 1) (TRIP1) (p45/SUG)	PSMC5	1941.67		P14868	Aspartate--tRNA ligase, cytoplasmic (EC 6.1.1.12) (Aspartyl-tRNA synthetase) (AspRS) (Cell proliferation-inducing gene 40 protein)
P62249	40S ribosomal protein S16 (Small ribosomal subunit protein uS9)	RPS16	7332.53		P05120	Plasminogen activator inhibitor 2 (PAI-2) (Monocyte Arg-serpin) (Placental plasminogen activator inhibitor) (Serpin B2) (Urokinase inhibitor)
P60866	40S ribosomal protein S20 (Small ribosomal subunit protein uS10)	RPS20	11451.9		Q01082	Spectrin beta chain, non-erythrocytic 1 (Beta-II spectrin) (Fodrin beta chain) (Spectrin, non-erythroid beta chain 1)
P61247	40S ribosomal protein S3a (Small ribosomal subunit protein eS1) (v-fos transformation effector protein) (Fte-1)	RPS3A	3909.91		P78371	T-complex protein 1 subunit beta (TCP-1-beta) (CCT-beta)
P62701	40S ribosomal protein S4, X isoform (SCR10) (Single copy abundant mRNA protein) (Small ribosomal subunit protein eS4)	RPS4X	8185.03		P40926	Malate dehydrogenase, mitochondrial (EC 1.1.1.37)
P08865	40S ribosomal protein SA (37 kDa laminin receptor precursor) (37LRP) (37/67 kDa laminin receptor) (LRP/LR) (67 kDa laminin receptor) (67LR) (Colon carcinoma laminin-binding protein) (Laminin receptor 1) (LamR) (Laminin-binding protein precursor p40) (LBP/p40) (Multidrug resistance-associated protein MGr1-Ag) (NEM/1CHD4) (Small ribosomal subunit protein uS2)	RPSA	4108.75		P11216	Glycogen phosphorylase, brain form (EC 2.4.1.1)
Q9BRK5	45 kDa calcium-binding protein (Cab45) (Stromal cell-derived factor 4) (SDF-4)	SDF4	11872.6		P09104	Gamma-enolase (EC 4.2.1.11) (2-phospho-D-glycerate hydro-lyase) (Enolase 2) (Neural enolase) (Neuron-specific enolase) (NSE)
P08195	4F2 cell-surface antigen heavy chain (4F2hc) (4F2 heavy chain antigen) (Lymphocyte activation antigen 4F2 large subunit) (Solute carrier family 3 member 2) (CD antigen CD98)	SLC3A2	5238.64		O75882	Attractin (DPPT-L) (Mahogany homolog)
P32754	4-hydroxyphenylpyruvate dioxygenase (EC 1.13.11.27) (4-hydroxyphenylpyruvic acid oxidase) (4HPPD) (HPD) (HPPDase)	HPD	409.479		P17174	Aspartate aminotransferase, cytoplasmic (cAspAT) (EC 2.6.1.1) (EC 2.6.1.3) (Cysteine aminotransferase, cytoplasmic) (Cysteine transaminase, cytoplasmic) (cCAT) (Glutamate oxaloacetate transaminase 1) (Transaminase A)
P10809	60 kDa heat shock protein, mitochondrial (EC 5.6.1.7) (60 kDa chaperonin) (Chaperonin 60) (CPN60) (Heat shock protein 60) (HSP-60) (Hsp60) (HuCHA60) (Mitochondrial matrix protein P1) (P60 lymphocyte protein)	HSPD1	3635.39		P22314	Ubiquitin-like modifier-activating enzyme 1 (EC 6.2.1.45) (Protein A1S9) (Ubiquitin-activating enzyme E1)
P05388	60S acidic ribosomal protein P0 (60S ribosomal protein L10E) (Large ribosomal subunit protein uL10)	RPLP0	4971.11		P61247	40S ribosomal protein S3a (Small ribosomal subunit protein eS1) (v-fos transformation effector protein) (Fte-1)
P61313	60S ribosomal protein L15 (Large ribosomal subunit protein eL15)	RPL15	3096.91		P15848	Arylsulfatase B (ASB) (EC 3.1.6.12) (N-acetylgalactosamine-4-sulfatase) (G4S)
P18621	60S ribosomal protein L17 (60S ribosomal protein L23) (Large ribosomal subunit protein uL22) (PD-1)	RPL17	4712.51		P14780	Matrix metalloproteinase-9 (MMP-9) (EC 3.4.24.35) (92 kDa gelatinase) (92 kDa type IV collagenase) (Gelatinase B) (GELB) [Cleaved into: 67 kDa matrix metalloproteinase-9; 82 kDa matrix metalloproteinase-9]
P35268	60S ribosomal protein L22 (EBER-associated protein) (EAP) (Epstein-Barr virus small RNA-associated protein) (Heparin-binding protein HBp15) (Large ribosomal subunit protein eL22)	RPL22	1998.48		P15085	Carboxypeptidase A1 (EC 3.4.17.1)
P46777	60S ribosomal protein L5 (Large ribosomal subunit protein uL18)	RPL5	7893.42		P15144	Aminopeptidase N (AP-N) (hAPN) (EC 3.4.11.2) (Alanyl aminopeptidase) (Aminopeptidase M) (AP-M) (Microsomal aminopeptidase) (Myeloid plasma membrane glycoprotein CD13) (gp150) (CD antigen CD13)
Q02878	60S ribosomal protein L6 (Large ribosomal subunit protein eL6) (Neoplasm-related protein C140) (Tax-responsive enhancer element-binding protein 107) (TaxREB107)	RPL6	2672.14		Q9BUD6	Spondin-2 (Differentially expressed in cancerous and non-cancerous lung cells 1) (DIL-1) (Mindin)
P18124	60S ribosomal protein L7 (Large ribosomal subunit protein uL30)	RPL7	1194.13		P12035	Keratin, type II cytoskeletal 3 (65 kDa cytokeratin) (Cytokeratin-3) (CK-3) (Keratin-3) (K3) (Type-II keratin Kb3)
P52209	6-phosphogluconate dehydrogenase, decarboxylating (EC 1.1.1.44)	PGD	12487.3		P08195	4F2 cell-surface antigen heavy chain (4F2hc) (4F2 heavy chain antigen) (Lymphocyte activation antigen 4F2 large subunit) (Solute carrier family 3 member 2) (CD antigen CD98)
P08253	72 kDa type IV collagenase (EC 3.4.24.24) (72 kDa gelatinase) (Gelatinase A) (Matrix metalloproteinase-2) (MMP-2) (TBE-1) [Cleaved into: PEX]	MMP2	88081		P02794	Ferritin heavy chain (Ferritin H subunit) (EC 1.16.3.1) (Cell proliferation-inducing gene 15 protein) [Cleaved into: Ferritin heavy chain, N-terminally processed]
Q76LX8	A disintegrin and metalloproteinase with thrombospondin motifs 13 (ADAM-TS 13) (ADAM-TS13) (ADAMTS-13) (EC 3.4.24.87) (von Willebrand factor-cleaving protease) (vWF-CP) (vWF-cleaving protease)	ADAMTS13	11437.4		P53367	Arfaptin-1 (ADP-ribosylation factor-interacting protein 1)
Q13510	Acid ceramidase (AC) (ACDase) (Acid CDase) (EC 3.5.1.23) (Acylsphingosine deacylase) (N-acylethanolamine hydrolase ASAH1) (EC 3.5.1.-) (N-acylsphingosine amidohydrolase) (Putative 32 kDa heart protein) (PHP32) [Cleaved into: Acid ceramidase subunit alpha; Acid ceramidase subunit beta]	ASAH1	61905.4		Q96HE7	ERO1-like protein alpha (ERO1-L) (ERO1-L-alpha) (EC 1.8.4.-) (Endoplasmic oxidoreductin-1-like protein) (Endoplasmic reticulum oxidoreductase alpha) (Oxidoreductin-1-L-alpha)
Q9BZP6	Acidic mammalian chitinase (AMCase) (EC 3.2.1.14) (Lung-specific protein TSA1902)	CHIA	8953.66		P48637	Glutathione synthetase (GSH synthetase) (GSH-S) (EC 6.3.2.3) (Glutathione synthase)
P68133	Actin, alpha skeletal muscle (EC 3.6.4.-) (Alpha-actin-1) [Cleaved into: Actin, alpha skeletal muscle, intermediate form]	ACTA1	1.8056		P63010	AP-2 complex subunit beta (AP105B) (Adaptor protein complex AP-2 subunit beta) (Adaptor-related protein complex 2 subunit beta) (Beta-2-adaptin) (Beta-adaptin) (Clathrin assembly protein complex 2 beta large chain) (Plasma membrane adaptor HA2/AP2 adaptin beta subunit)
P62736	Actin, aortic smooth muscle (EC 3.6.4.-) (Alpha-actin-2) (Cell growth-inhibiting gene 46 protein) [Cleaved into: Actin, aortic smooth muscle, intermediate form]	ACTA2	177941		P07437	Tubulin beta chain (Tubulin beta-5 chain)
P60709	Actin, cytoplasmic 1 (EC 3.6.4.-) (Beta-actin) [Cleaved into: Actin, cytoplasmic 1, N-terminally processed]	ACTB	818767		Q9NY33	Dipeptidyl peptidase 3 (EC 3.4.14.4) (Dipeptidyl aminopeptidase III) (Dipeptidyl arylamidase III) (Dipeptidyl peptidase III) (DPP III) (Enkephalinase B)
P61160	Actin-related protein 2 (Actin-like protein 2)	ACTR2	14221.9		P06737	Glycogen phosphorylase, liver form (EC 2.4.1.1)
O15143	Actin-related protein 2/3 complex subunit 1B (Arp2/3 complex 41 kDa subunit) (p41-ARC)	ARPC1B	7813.25		P00367	Glutamate dehydrogenase 1, mitochondrial (GDH 1) (EC 1.4.1.3)
O15144	Actin-related protein 2/3 complex subunit 2 (Arp2/3 complex 34 kDa subunit) (p34-ARC)	ARPC2	18152.5		Q16394	Exostosin-1 (EC 2.4.1.224) (EC 2.4.1.225) (Glucuronosyl-N-acetylglucosaminyl-proteoglycan/N-acetylglucosaminyl-proteoglycan 4-alpha-N-acetylglucosaminyltransferase) (Multiple exostoses protein 1) (Putative tumor suppressor protein EXT1)
P59998	Actin-related protein 2/3 complex subunit 4 (Arp2/3 complex 20 kDa subunit) (p20-ARC)	ARPC4	22400.8		P60981	Destrin (Actin-depolymerizing factor) (ADF)
P61158	Actin-related protein 3 (Actin-like protein 3)	ACTR3	2626.79		P34932	Heat shock 70 kDa protein 4 (HSP70RY) (Heat shock 70-related protein APG-2)
P23526	Adenosylhomocysteinase (AdoHcyase) (EC 3.13.2.1) (S-adenosyl-L-homocysteine hydrolase)	AHCY	12723.4		Q6UX71	Plexin domain-containing protein 2 (Tumor endothelial marker 7-related protein)
Q01518	Adenylyl cyclase-associated protein 1 (CAP 1)	CAP1	17420.3		P05783	Keratin, type I cytoskeletal 18 (Cell proliferation-inducing gene 46 protein) (Cytokeratin-18) (CK-18) (Keratin-18) (K18)
Q8IUX7	Adipocyte enhancer-binding protein 1 (AE-binding protein 1) (Aortic carboxypeptidase-like protein)	AEBP1	134026		Q14766	Latent-transforming growth factor beta-binding protein 1 (LTBP-1) (Transforming growth factor beta-1-binding protein 1) (TGF-beta1-BP-1)
Q9HDC9	Adipocyte plasma membrane-associated protein (Protein BSCv)	APMAP	126899		Q99497	Parkinson disease protein 7 (Maillard deglycase) (Oncogene DJ1) (Parkinsonism-associated deglycase) (Protein DJ-1) (DJ-1) (Protein/nucleic acid deglycase DJ-1) (EC 3.1.2.-, EC 3.5.1.-, EC 3.5.1.124)
P61204	ADP-ribosylation factor 3	ARF3	1523.09		P16152	Carbonyl reductase [NADPH] 1 (EC 1.1.1.184) (15-hydroxyprostaglandin dehydrogenase [NADP(+)]) (EC 1.1.1.196, EC 1.1.1.197) (20-beta-hydroxysteroid dehydrogenase) (Alcohol dehydrogenase [NAD(P)+] CBR1) (EC 1.1.1.71) (NADPH-dependent carbonyl reductase 1) (Prostaglandin 9-ketoreductase) (PG-9-KR) (Prostaglandin-E(2) 9-reductase) (EC 1.1.1.189) (Short chain dehydrogenase/reductase family 21C member …
P43652	Afamin (Alpha-albumin) (Alpha-Alb)	AFM	52154		P09622	Dihydrolipoyl dehydrogenase, mitochondrial (EC 1.8.1.4) (Dihydrolipoamide dehydrogenase) (Glycine cleavage system L protein)
P16112	Aggrecan core protein (Cartilage-specific proteoglycan core protein) (CSPCP) (Chondroitin sulfate proteoglycan core protein 1) (Chondroitin sulfate proteoglycan 1) [Cleaved into: Aggrecan core protein 2]	ACAN	23954.5		Q14204	Cytoplasmic dynein 1 heavy chain 1 (Cytoplasmic dynein heavy chain 1) (Dynein heavy chain, cytosolic)
O00468	Agrin [Cleaved into: Agrin N-terminal 110 kDa subunit; Agrin C-terminal 110 kDa subunit; Agrin C-terminal 90 kDa fragment (C90); Agrin C-terminal 22 kDa fragment (C22)]	AGRN	14940.5		Q13308	Inactive tyrosine-protein kinase 7 (Colon carcinoma kinase 4) (CCK-4) (Protein-tyrosine kinase 7) (Pseudo tyrosine kinase receptor 7) (Tyrosine-protein kinase-like 7)
P02768	Albumin	ALB	20587190		P15086	Carboxypeptidase B (EC 3.4.17.2) (Pancreas-specific protein) (PASP)
P11766	Alcohol dehydrogenase class-3 (EC 1.1.1.1) (Alcohol dehydrogenase 5) (Alcohol dehydrogenase class chi chain) (Alcohol dehydrogenase class-III) (Glutathione-dependent formaldehyde dehydrogenase) (FALDH) (FDH) (GSH-FDH) (EC 1.1.1.-) (S-(hydroxymethyl)glutathione dehydrogenase) (EC 1.1.1.284)	ADH5	14203.5		P15924	Desmoplakin (DP) (250/210 kDa paraneoplastic pemphigus antigen)
P00352	Aldehyde dehydrogenase 1A1 (EC 1.2.1.19) (EC 1.2.1.28) (EC 1.2.1.3) (EC 1.2.1.36) (3-deoxyglucosone dehydrogenase) (ALDH-E1) (ALHDII) (Aldehyde dehydrogenase family 1 member A1) (Aldehyde dehydrogenase, cytosolic) (Retinal dehydrogenase 1) (RALDH 1) (RalDH1)	ALDH1A1	4171.85		P61204	ADP-ribosylation factor 3
P15121	Aldo-keto reductase family 1 member B1 (EC 1.1.1.300) (EC 1.1.1.372) (EC 1.1.1.54) (Aldehyde reductase) (Aldose reductase) (AR) (EC 1.1.1.21)	AKR1B1	9504		Q16836	Hydroxyacyl-coenzyme A dehydrogenase, mitochondrial (HCDH) (EC 1.1.1.35) (Medium and short-chain L-3-hydroxyacyl-coenzyme A dehydrogenase) (Short-chain 3-hydroxyacyl-CoA dehydrogenase)
P01011	Alpha-1-antichymotrypsin (ACT) (Cell growth-inhibiting gene 24/25 protein) (Serpin A3) [Cleaved into: Alpha-1-antichymotrypsin His-Pro-less]	SERPINA3	647119		Q96HF1	Secreted frizzled-related protein 2 (FRP-2) (sFRP-2) (Secreted apoptosis-related protein 1) (SARP-1)
P04217	Alpha-1B-glycoprotein (Alpha-1-B glycoprotein)	A1BG	140299		P35237	Serpin B6 (Cytoplasmic antiproteinase) (CAP) (Peptidase inhibitor 6) (PI-6) (Placental thrombin inhibitor)
P08697	Alpha-2-antiplasmin (Alpha-2-AP) (Alpha-2-plasmin inhibitor) (Alpha-2-PI) (Serpin F2)	SERPINF2	314919		P13497	Bone morphogenetic protein 1 (BMP-1) (EC 3.4.24.19) (Mammalian tolloid protein) (mTld) (Procollagen C-proteinase) (PCP)
P02765	Alpha-2-HS-glycoprotein (Alpha-2-Z-globulin) (Ba-alpha-2-glycoprotein) (Fetuin-A) [Cleaved into: Alpha-2-HS-glycoprotein chain A; Alpha-2-HS-glycoprotein chain B]	AHSG	2.65328e+06		Q96KP4	Cytosolic non-specific dipeptidase (EC 3.4.13.18) (CNDP dipeptidase 2) (Glutamate carboxypeptidase-like protein 1) (Peptidase A) (Threonyl dipeptidase)
P01023	Alpha-2-macroglobulin (Alpha-2-M) (C3 and PZP-like alpha-2-macroglobulin domain-containing protein 5)	A2M	1.46482e+06		P0DMV8	Heat shock 70 kDa protein 1A (Heat shock 70 kDa protein 1) (HSP70-1) (HSP70.1)
P12814	Alpha-actinin-1 (Alpha-actinin cytoskeletal isoform) (F-actin cross-linking protein) (Non-muscle alpha-actinin-1)	ACTN1	76491.5		Q9BVA1	Tubulin beta-2B chain
O43707	Alpha-actinin-4 (Non-muscle alpha-actinin 4)	ACTN4	56091.2		P19338	Nucleolin (Protein C23)
P04745	Alpha-amylase 1A (EC 3.2.1.1) (1,4-alpha-D-glucan glucanohydrolase 1) (Salivary alpha-amylase)	AMY1A	12461.9		P20618	Proteasome subunit beta type-1 (Macropain subunit C5) (Multicatalytic endopeptidase complex subunit C5) (Proteasome component C5) (Proteasome gamma chain)
P06733	Alpha-enolase (EC 4.2.1.11) (2-phospho-D-glycerate hydro-lyase) (C-myc promoter-binding protein) (Enolase 1) (MBP-1) (MPB-1) (Non-neural enolase) (NNE) (Phosphopyruvate hydratase) (Plasminogen-binding protein)	ENO1	49090		P62701	40S ribosomal protein S4, X isoform (SCR10) (Single copy abundant mRNA protein) (Small ribosomal subunit protein eS4)
P02771	Alpha-fetoprotein (Alpha-1-fetoprotein) (Alpha-fetoglobulin)	AFP	996251		Q92734	Protein TFG (TRK-fused gene protein)
Q16706	Alpha-mannosidase 2 (EC 3.2.1.114) (Golgi alpha-mannosidase II) (AMan II) (Man II) (Mannosidase alpha class 2A member 1) (Mannosyl-oligosaccharide 1,3-1,6-alpha-mannosidase)	MAN2A1	3475.78		Q86UX7	Fermitin family homolog 3 (Kindlin-3) (MIG2-like protein) (Unc-112-related protein 2)
P54802	Alpha-N-acetylglucosaminidase (EC 3.2.1.50) (N-acetyl-alpha-glucosaminidase) (NAG) [Cleaved into: Alpha-N-acetylglucosaminidase 82 kDa form; Alpha-N-acetylglucosaminidase 77 kDa form]	NAGLU	19524		P17655	Calpain-2 catalytic subunit (EC 3.4.22.53) (Calcium-activated neutral proteinase 2) (CANP 2) (Calpain M-type) (Calpain large polypeptide L2) (Calpain-2 large subunit) (Millimolar-calpain) (M-calpain)
P15144	Aminopeptidase N (AP-N) (hAPN) (EC 3.4.11.2) (Alanyl aminopeptidase) (Aminopeptidase M) (AP-M) (Microsomal aminopeptidase) (Myeloid plasma membrane glycoprotein CD13) (gp150) (CD antigen CD13)	ANPEP	4522.29		P62195	26S proteasome regulatory subunit 8 (26S proteasome AAA-ATPase subunit RPT6) (Proteasome 26S subunit ATPase 5) (Proteasome subunit p45) (Thyroid hormone receptor-interacting protein 1) (TRIP1) (p45/SUG)
Q9UKU9	Angiopoietin-related protein 2 (Angiopoietin-like protein 2)	ANGPTL2	8593.46		P61160	Actin-related protein 2 (Actin-like protein 2)
P01019	Angiotensinogen (Serpin A8) [Cleaved into: Angiotensin-1 (Angiotensin 1-10) (Angiotensin I) (Ang I); Angiotensin-2 (Angiotensin 1-8) (Angiotensin II) (Ang II); Angiotensin-3 (Angiotensin 2-8) (Angiotensin III) (Ang III) (Des-Asp[1]-angiotensin II); Angiotensin-4 (Angiotensin 3-8) (Angiotensin IV) (Ang IV); Angiotensin 1-9; Angiotensin 1-7; Angiotensin 1-5; Angiotensin 1-4]	AGT	53379.7		P62937	Peptidyl-prolyl cis-trans isomerase A (PPIase A) (EC 5.2.1.8) (Cyclophilin A) (Cyclosporin A-binding protein) (Rotamase A) [Cleaved into: Peptidyl-prolyl cis-trans isomerase A, N-terminally processed]
Q8N9B4	Ankyrin repeat domain-containing protein 42	ANKRD42	21240.9		P15121	Aldo-keto reductase family 1 member B1 (EC 1.1.1.300) (EC 1.1.1.372) (EC 1.1.1.54) (Aldehyde reductase) (Aldose reductase) (AR) (EC 1.1.1.21)
P04083	Annexin A1 (Annexin I) (Annexin-1) (Calpactin II) (Calpactin-2) (Chromobindin-9) (Lipocortin I) (Phospholipase A2 inhibitory protein) (p35) [Cleaved into: Annexin Ac2-26]	ANXA1	57389.6		P62249	40S ribosomal protein S16 (Small ribosomal subunit protein uS9)
P07355	Annexin A2 (Annexin II) (Annexin-2) (Calpactin I heavy chain) (Calpactin-1 heavy chain) (Chromobindin-8) (Lipocortin II) (Placental anticoagulant protein IV) (PAP-IV) (Protein I) (p36)	ANXA2	166359		P46777	60S ribosomal protein L5 (Large ribosomal subunit protein uL18)
P09525	Annexin A4 (35-beta calcimedin) (Annexin IV) (Annexin-4) (Carbohydrate-binding protein p33/p41) (Chromobindin-4) (Endonexin I) (Lipocortin IV) (P32.5) (PP4-X) (Placental anticoagulant protein II) (PAP-II) (Protein II)	ANXA4	13322.2		Q13740	CD166 antigen (Activated leukocyte cell adhesion molecule) (CD antigen CD166)
P08758	Annexin A5 (Anchorin CII) (Annexin V) (Annexin-5) (Calphobindin I) (CPB-I) (Endonexin II) (Lipocortin V) (Placental anticoagulant protein 4) (PP4) (Placental anticoagulant protein I) (PAP-I) (Thromboplastin inhibitor) (Vascular anticoagulant-alpha) (VAC-alpha)	ANXA5	72135.8		P15104	Glutamine synthetase (GS) (EC 6.3.1.2) (Glutamate--ammonia ligase) (Palmitoyltransferase GLUL) (EC 2.3.1.225)
P08133	Annexin A6 (67 kDa calelectrin) (Annexin VI) (Annexin-6) (Calphobindin-II) (CPB-II) (Chromobindin-20) (Lipocortin VI) (Protein III) (p68) (p70)	ANXA6	8912.75		P07099	Epoxide hydrolase 1 (EC 3.3.2.9) (Epoxide hydratase) (Microsomal epoxide hydrolase) (mEH)
P01008	Antithrombin-III (ATIII) (Serpin C1)	SERPINC1	576787		Q13219	Pappalysin-1 (EC 3.4.24.79) (Insulin-like growth factor-dependent IGF-binding protein 4 protease) (IGF-dependent IGFBP-4 protease) (IGFBP-4ase) (Pregnancy-associated plasma protein A) (PAPP-A)
P63010	AP-2 complex subunit beta (AP105B) (Adaptor protein complex AP-2 subunit beta) (Adaptor-related protein complex 2 subunit beta) (Beta-2-adaptin) (Beta-adaptin) (Clathrin assembly protein complex 2 beta large chain) (Plasma membrane adaptor HA2/AP2 adaptin beta subunit)	AP2B1	7921.14		O14786	Neuropilin-1 (Vascular endothelial cell growth factor 165 receptor) (CD antigen CD304)
Q96CW1	AP-2 complex subunit mu (AP-2 mu chain) (Adaptin-mu2) (Adaptor protein complex AP-2 subunit mu) (Adaptor-related protein complex 2 subunit mu) (Clathrin assembly protein complex 2 mu medium chain) (Clathrin coat assembly protein AP50) (Clathrin coat-associated protein AP50) (HA2 50 kDa subunit) (Plasma membrane adaptor AP-2 50 kDa protein)	AP2M1	3253.89		O60701	UDP-glucose 6-dehydrogenase (UDP-Glc dehydrogenase) (UDP-GlcDH) (UDPGDH) (EC 1.1.1.22)
P04114	Apolipoprotein B-100 (Apo B-100) [Cleaved into: Apolipoprotein B-48 (Apo B-48)]	APOB	27225.9		Q99623	Prohibitin-2 (B-cell receptor-associated protein BAP37) (D-prohibitin) (Repressor of estrogen receptor activity)
P02649	Apolipoprotein E (Apo-E)	APOE	42844		P00491	Purine nucleoside phosphorylase (PNP) (EC 2.4.2.1) (Inosine phosphorylase) (Inosine-guanosine phosphorylase)
O95445	Apolipoprotein M (Apo-M) (ApoM) (Protein G3a)	APOM	87382.2		P09525	Annexin A4 (35-beta calcimedin) (Annexin IV) (Annexin-4) (Carbohydrate-binding protein p33/p41) (Chromobindin-4) (Endonexin I) (Lipocortin IV) (P32.5) (PP4-X) (Placental anticoagulant protein II) (PAP-II) (Protein II)
P53367	Arfaptin-1 (ADP-ribosylation factor-interacting protein 1)	ARFIP1	27412.6		P61313	60S ribosomal protein L15 (Large ribosomal subunit protein eL15)
P00966	Argininosuccinate synthase (EC 6.3.4.5) (Citrulline--aspartate ligase)	ASS1	2630.7		Q96CW1	AP-2 complex subunit mu (AP-2 mu chain) (Adaptin-mu2) (Adaptor protein complex AP-2 subunit mu) (Adaptor-related protein complex 2 subunit mu) (Clathrin assembly protein complex 2 mu medium chain) (Clathrin coat assembly protein AP50) (Clathrin coat-associated protein AP50) (HA2 50 kDa subunit) (Plasma membrane adaptor AP-2 50 kDa protein)
P15848	Arylsulfatase B (ASB) (EC 3.1.6.12) (N-acetylgalactosamine-4-sulfatase) (G4S)	ARSB	6061.58		Q9Y678	Coatomer subunit gamma-1 (Gamma-1-coat protein) (Gamma-1-COP)
P17174	Aspartate aminotransferase, cytoplasmic (cAspAT) (EC 2.6.1.1) (EC 2.6.1.3) (Cysteine aminotransferase, cytoplasmic) (Cysteine transaminase, cytoplasmic) (cCAT) (Glutamate oxaloacetate transaminase 1) (Transaminase A)	GOT1	3242.73		P28300	Protein-lysine 6-oxidase (EC 1.4.3.13) (Lysyl oxidase) [Cleaved into: Protein-lysine 6-oxidase, long form; Protein-lysine 6-oxidase, short form]
P14868	Aspartate--tRNA ligase, cytoplasmic (EC 6.1.1.12) (Aspartyl-tRNA synthetase) (AspRS) (Cell proliferation-inducing gene 40 protein)	DARS	4573.91		P16070	CD44 antigen (CDw44) (Epican) (Extracellular matrix receptor III) (ECMR-III) (GP90 lymphocyte homing/adhesion receptor) (HUTCH-I) (Heparan sulfate proteoglycan) (Hermes antigen) (Hyaluronate receptor) (Phagocytic glycoprotein 1) (PGP-1) (Phagocytic glycoprotein I) (PGP-I) (CD antigen CD44)
P25705	ATP synthase subunit alpha, mitochondrial (ATP synthase F1 subunit alpha)	ATP5F1A	5357.14		Q13509	Tubulin beta-3 chain (Tubulin beta-4 chain) (Tubulin beta-III)
P06576	ATP synthase subunit beta, mitochondrial (EC 7.1.2.2) (ATP synthase F1 subunit beta)	ATP5F1B	6682.43		Q9NVA2	Septin-11
P53396	ATP-citrate synthase (EC 2.3.3.8) (ATP-citrate (pro-S-)-lyase) (ACL) (Citrate cleavage enzyme)	ACLY	3851.26		P09960	Leukotriene A-4 hydrolase (LTA-4 hydrolase) (EC 3.3.2.6) (Leukotriene A(4) hydrolase) (Tripeptide aminopeptidase LTA4H) (EC 3.4.11.4)
O75882	Attractin (DPPT-L) (Mahogany homolog)	ATRN	5480.4		P48643	T-complex protein 1 subunit epsilon (TCP-1-epsilon) (CCT-epsilon)
P98160	Basement membrane-specific heparan sulfate proteoglycan core protein (HSPG) (Perlecan) (PLC) [Cleaved into: Endorepellin; LG3 peptide]	HSPG2	191473		P45877	Peptidyl-prolyl cis-trans isomerase C (PPIase C) (EC 5.2.1.8) (Cyclophilin C) (Rotamase C)
P15291	Beta-1,4-galactosyltransferase 1 (Beta-1,4-GalTase 1) (Beta4Gal-T1) (b4Gal-T1) (EC 2.4.1.-) (Beta-N-acetylglucosaminyl-glycolipid beta-1,4-galactosyltransferase) (Beta-N-acetylglucosaminylglycopeptide beta-1,4-galactosyltransferase) (EC 2.4.1.38) (Lactose synthase A protein) (EC 2.4.1.22) (N-acetyllactosamine synthase) (EC 2.4.1.90) (Nal synthase) (Neolactotriaosylceramide beta-1,4-galactosyltran…	B4GALT1	10778.6		O00468	Agrin [Cleaved into: Agrin N-terminal 110 kDa subunit; Agrin C-terminal 110 kDa subunit; Agrin C-terminal 90 kDa fragment (C90); Agrin C-terminal 22 kDa fragment (C22)]
P02749	Beta-2-glycoprotein 1 (APC inhibitor) (Activated protein C-binding protein) (Anticardiolipin cofactor) (Apolipoprotein H) (Apo-H) (Beta-2-glycoprotein I) (B2GPI) (Beta(2)GPI)	APOH	13492.8		P09382	Galectin-1 (Gal-1) (14 kDa laminin-binding protein) (HLBP14) (14 kDa lectin) (Beta-galactoside-binding lectin L-14-I) (Galaptin) (HBL) (HPL) (Lactose-binding lectin 1) (Lectin galactoside-binding soluble 1) (Putative MAPK-activating protein PM12) (S-Lac lectin 1)
P61769	Beta-2-microglobulin [Cleaved into: Beta-2-microglobulin form pI 5.3]	B2M	7478.54		P00352	Aldehyde dehydrogenase 1A1 (EC 1.2.1.19) (EC 1.2.1.28) (EC 1.2.1.3) (EC 1.2.1.36) (3-deoxyglucosone dehydrogenase) (ALDH-E1) (ALHDII) (Aldehyde dehydrogenase family 1 member A1) (Aldehyde dehydrogenase, cytosolic) (Retinal dehydrogenase 1) (RALDH 1) (RalDH1)
P52757	Beta-chimaerin (Beta-chimerin) (Rho GTPase-activating protein 3)	CHN2	599764		P47756	F-actin-capping protein subunit beta (CapZ beta)
P06865	Beta-hexosaminidase subunit alpha (EC 3.2.1.52) (Beta-N-acetylhexosaminidase subunit alpha) (Hexosaminidase subunit A) (N-acetyl-beta-glucosaminidase subunit alpha)	HEXA	57133		P09603	Macrophage colony-stimulating factor 1 (CSF-1) (M-CSF) (MCSF) (Lanimostim) [Cleaved into: Processed macrophage colony-stimulating factor 1]
P07686	Beta-hexosaminidase subunit beta (EC 3.2.1.52) (Beta-N-acetylhexosaminidase subunit beta) (Hexosaminidase subunit B) (Cervical cancer proto-oncogene 7 protein) (HCC-7) (N-acetyl-beta-glucosaminidase subunit beta) [Cleaved into: Beta-hexosaminidase subunit beta chain B; Beta-hexosaminidase subunit beta chain A]	HEXB	51228.3		Q06210	Glutamine--fructose-6-phosphate aminotransferase [isomerizing] 1 (EC 2.6.1.16) (D-fructose-6-phosphate amidotransferase 1) (Glutamine:fructose-6-phosphate amidotransferase 1) (GFAT 1) (GFAT1) (Hexosephosphate aminotransferase 1)
P21810	Biglycan (Bone/cartilage proteoglycan I) (PG-S1)	BGN	75317.1		Q9BZP6	Acidic mammalian chitinase (AMCase) (EC 3.2.1.14) (Lung-specific protein TSA1902)
P13497	Bone morphogenetic protein 1 (BMP-1) (EC 3.4.24.19) (Mammalian tolloid protein) (mTld) (Procollagen C-proteinase) (PCP)	BMP1	9050.27		P40227	T-complex protein 1 subunit zeta (TCP-1-zeta) (Acute morphine dependence-related protein 2) (CCT-zeta-1) (HTR3) (Tcp20)
Q9NZM4	BRD4-interacting chromatin-remodeling complex-associated protein (Glioma tumor suppressor candidate region gene 1 protein)	BICRA	23458		O75976	Carboxypeptidase D (EC 3.4.17.22) (Metallocarboxypeptidase D) (gp180)
Q9Y597	BTB/POZ domain-containing protein KCTD3 (Renal carcinoma antigen NY-REN-45)	KCTD3	2025.99		P40261	Nicotinamide N-methyltransferase (EC 2.1.1.1)
Q05682	Caldesmon (CDM)	CALD1	13962.1
P17655	Calpain-2 catalytic subunit (EC 3.4.22.53) (Calcium-activated neutral proteinase 2) (CANP 2) (Calpain M-type) (Calpain large polypeptide L2) (Calpain-2 large subunit) (Millimolar-calpain) (M-calpain)	CAPN2	11715.9
P27797	Calreticulin (CRP55) (Calregulin) (Endoplasmic reticulum resident protein 60) (ERp60) (HACBP) (grp60)	CALR	16098.9
O94985	Calsyntenin-1 (Alcadein-alpha) (Alc-alpha) (Alzheimer-related cadherin-like protein) (Non-classical cadherin XB31alpha) [Cleaved into: Soluble Alc-alpha (SAlc-alpha); CTF1-alpha (C-terminal fragment 1-alpha)]	CLSTN1	38696.3
O43852	Calumenin (Crocalbin) (IEF SSP 9302)	CALU	39351.2
P16152	Carbonyl reductase [NADPH] 1 (EC 1.1.1.184) (15-hydroxyprostaglandin dehydrogenase [NADP(+)]) (EC 1.1.1.196, EC 1.1.1.197) (20-beta-hydroxysteroid dehydrogenase) (Alcohol dehydrogenase [NAD(P)+] CBR1) (EC 1.1.1.71) (NADPH-dependent carbonyl reductase 1) (Prostaglandin 9-ketoreductase) (PG-9-KR) (Prostaglandin-E(2) 9-reductase) (EC 1.1.1.189) (Short chain dehydrogenase/reductase family 21C member …	CBR1	5174.17
P15085	Carboxypeptidase A1 (EC 3.4.17.1)	CPA1	2711.19
Q9UI42	Carboxypeptidase A4 (EC 3.4.17.-) (Carboxypeptidase A3)	CPA4	51178
P15086	Carboxypeptidase B (EC 3.4.17.2) (Pancreas-specific protein) (PASP)	CPB1	10716.1
O75976	Carboxypeptidase D (EC 3.4.17.22) (Metallocarboxypeptidase D) (gp180)	CPD	945.12
P16870	Carboxypeptidase E (CPE) (EC 3.4.17.10) (Carboxypeptidase H) (CPH) (Enkephalin convertase) (Prohormone-processing carboxypeptidase)	CPE	105536
Q9Y646	Carboxypeptidase Q (EC 3.4.17.-) (Lysosomal dipeptidase) (Plasma glutamate carboxypeptidase)	CPQ	30879.1
P49747	Cartilage oligomeric matrix protein (COMP) (Thrombospondin-5) (TSP5)	COMP	331731
P07858	Cathepsin B (EC 3.4.22.1) (APP secretase) (APPS) (Cathepsin B1) [Cleaved into: Cathepsin B light chain; Cathepsin B heavy chain]	CTSB	37640.6
P07339	Cathepsin D (EC 3.4.23.5) [Cleaved into: Cathepsin D light chain; Cathepsin D heavy chain]	CTSD	219568
Q9UBX1	Cathepsin F (CATSF) (EC 3.4.22.41)	CTSF	4198.43
P43235	Cathepsin K (EC 3.4.22.38) (Cathepsin O) (Cathepsin O2) (Cathepsin X)	CTSK	54656.9
Q9UBR2	Cathepsin Z (EC 3.4.18.1) (Cathepsin P) (Cathepsin X)	CTSZ	20689.8
P11717	Cation-independent mannose-6-phosphate receptor (CI Man-6-P receptor) (CI-MPR) (M6PR) (300 kDa mannose 6-phosphate receptor) (MPR 300) (Insulin-like growth factor 2 receptor) (Insulin-like growth factor II receptor) (IGF-II receptor) (M6P/IGF2 receptor) (M6P/IGF2R) (CD antigen CD222)	IGF2R	10342.9
P29279	CCN family member 2 (Cellular communication network factor 2) (Connective tissue growth factor) (Hypertrophic chondrocyte-specific protein 24) (Insulin-like growth factor-binding protein 8) (IBP-8) (IGF-binding protein 8) (IGFBP-8)	CCN2	16703.3
P48745	CCN family member 3 (Cellular communication network factor 3) (Insulin-like growth factor-binding protein 9) (IBP-9) (IGF-binding protein 9) (IGFBP-9) (Nephro blastoma-overexpressed gene protein homolog) (Protein NOV homolog) (NovH)	CCN3	18797.1
Q6YHK3	CD109 antigen (150 kDa TGF-beta-1-binding protein) (C3 and PZP-like alpha-2-macroglobulin domain-containing protein 7) (Platelet-specific Gov antigen) (p180) (r150) (CD antigen CD109)	CD109	21089.7
Q13740	CD166 antigen (Activated leukocyte cell adhesion molecule) (CD antigen CD166)	ALCAM	1314.02
P16070	CD44 antigen (CDw44) (Epican) (Extracellular matrix receptor III) (ECMR-III) (GP90 lymphocyte homing/adhesion receptor) (HUTCH-I) (Heparan sulfate proteoglycan) (Hermes antigen) (Hyaluronate receptor) (Phagocytic glycoprotein 1) (PGP-1) (Phagocytic glycoprotein I) (PGP-I) (CD antigen CD44)	CD44	34042.8
P08962	CD63 antigen (Granulophysin) (Lysosomal-associated membrane protein 3) (LAMP-3) (Lysosome integral membrane protein 1) (Limp1) (Melanoma-associated antigen ME491) (OMA81H) (Ocular melanoma-associated antigen) (Tetraspanin-30) (Tspan-30) (CD antigen CD63)	CD63	10882.4
P00450	Ceruloplasmin (EC 1.16.3.1) (Ferroxidase)	CP	5758.26
P36222	Chitinase-3-like protein 1 (39 kDa synovial protein) (Cartilage glycoprotein 39) (CGP-39) (GP-39) (hCGP-39) (YKL-40)	CHI3L1	13456.4
Q9Y696	Chloride intracellular channel protein 4 (Intracellular chloride ion channel protein p64H1)	CLIC4	14855.1
Q00610	Clathrin heavy chain 1 (Clathrin heavy chain on chromosome 17) (CLH-17)	CLTC	7254.26
P10909	Clusterin (Aging-associated gene 4 protein) (Apolipoprotein J) (Apo-J) (Complement cytolysis inhibitor) (CLI) (Complement-associated protein SP-40,40) (Ku70-binding protein 1) (NA1/NA2) (Sulfated glycoprotein 2) (SGP-2) (Testosterone-repressed prostate message 2) (TRPM-2) [Cleaved into: Clusterin beta chain (ApoJalpha) (Complement cytolysis inhibitor a chain); Clusterin alpha chain (ApoJbeta) (Co…	CLU	35664
P12259	Coagulation factor V (Activated protein C cofactor) (Proaccelerin, labile factor) [Cleaved into: Coagulation factor V heavy chain; Coagulation factor V light chain]	F5	17692.3
P00742	Coagulation factor X (EC 3.4.21.6) (Stuart factor) (Stuart-Prower factor) [Cleaved into: Factor X light chain; Factor X heavy chain; Activated factor Xa heavy chain]	F10	5417.51
P53621	Coatomer subunit alpha (Alpha-coat protein) (Alpha-COP) (HEP-COP) (HEPCOP) [Cleaved into: Xenin (Xenopsin-related peptide); Proxenin]	COPA	6092.93
Q9Y678	Coatomer subunit gamma-1 (Gamma-1-coat protein) (Gamma-1-COP)	COPG1	983.77
P23528	Cofilin-1 (18 kDa phosphoprotein) (p18) (Cofilin, non-muscle isoform)	CFL1	21488.7
Q76M96	Coiled-coil domain-containing protein 80 (Down-regulated by oncogenes protein 1) (Up-regulated in BRS-3 deficient mouse homolog)	CCDC80	96781.9
P02452	Collagen alpha-1(I) chain (Alpha-1 type I collagen)	COL1A1	1.88903e+06
P02461	Collagen alpha-1(III) chain	COL3A1	124695
P02462	Collagen alpha-1(IV) chain [Cleaved into: Arresten]	COL4A1	2095.15
P20849	Collagen alpha-1(IX) chain	COL9A1	5949.65
P20908	Collagen alpha-1(V) chain	COL5A1	16289.2
P12109	Collagen alpha-1(VI) chain	COL6A1	1.30806e+06
Q99715	Collagen alpha-1(XII) chain	COL12A1	73038.1
Q05707	Collagen alpha-1(XIV) chain (Undulin)	COL14A1	2491.78
P39059	Collagen alpha-1(XV) chain [Cleaved into: Restin (Endostatin-XV) (Related to endostatin) (Restin-I); Restin-2 (Restin-II); Restin-3 (Restin-III); Restin-4 (Restin-IV)]	COL15A1	42193.9
P39060	Collagen alpha-1(XVIII) chain [Cleaved into: Endostatin; Non-collagenous domain 1 (NC1)]	COL18A1	7190.07
P08123	Collagen alpha-2(I) chain (Alpha-2 type I collagen)	COL1A2	831044
P08572	Collagen alpha-2(IV) chain [Cleaved into: Canstatin]	COL4A2	33389.1
P05997	Collagen alpha-2(V) chain	COL5A2	16546.7
P12110	Collagen alpha-2(VI) chain	COL6A2	49525.4
P12111	Collagen alpha-3(VI) chain	COL6A3	50698.7
Q96CG8	Collagen triple helix repeat-containing protein 1	CTHRC1	11605.1
Q9BXJ0	Complement C1q tumor necrosis factor-related protein 5	C1QTNF5	49487.3
P00736	Complement C1r subcomponent (EC 3.4.21.41) (Complement component 1 subcomponent r) [Cleaved into: Complement C1r subcomponent heavy chain; Complement C1r subcomponent light chain]	C1R	79025.8
P09871	Complement C1s subcomponent (EC 3.4.21.42) (C1 esterase) (Complement component 1 subcomponent s) [Cleaved into: Complement C1s subcomponent heavy chain; Complement C1s subcomponent light chain]	C1S	108222
P06681	Complement C2 (EC 3.4.21.43) (C3/C5 convertase) [Cleaved into: Complement C2b fragment; Complement C2a fragment]	C2	56946.7
P01024	Complement C3 (C3 and PZP-like alpha-2-macroglobulin domain-containing protein 1) [Cleaved into: Complement C3 beta chain; C3-beta-c (C3bc); Complement C3 alpha chain; C3a anaphylatoxin; Acylation stimulating protein (ASP) (C3adesArg); Complement C3b alpha' chain; Complement C3c alpha' chain fragment 1; Complement C3dg fragment; Complement C3g fragment; Complement C3d fragment; Complement C3f fra…	C3	366936
P0C0L4	Complement C4-A (Acidic complement C4) (C3 and PZP-like alpha-2-macroglobulin domain-containing protein 2) [Cleaved into: Complement C4 beta chain; Complement C4-A alpha chain; C4a anaphylatoxin; C4b-A; C4d-A; Complement C4 gamma chain]	C4A	139865
P01031	Complement C5 (C3 and PZP-like alpha-2-macroglobulin domain-containing protein 4) [Cleaved into: Complement C5 beta chain; Complement C5 alpha chain; C5a anaphylatoxin; Complement C5 alpha' chain]	C5	39787.7
P10643	Complement component C7	C7	34956.6
P02748	Complement component C9 [Cleaved into: Complement component C9a; Complement component C9b]	C9	25853.5
P00751	Complement factor B (EC 3.4.21.47) (C3/C5 convertase) (Glycine-rich beta glycoprotein) (GBG) (PBF2) (Properdin factor B) [Cleaved into: Complement factor B Ba fragment; Complement factor B Bb fragment]	CFB	26332.4
P00746	Complement factor D (EC 3.4.21.46) (Adipsin) (C3 convertase activator) (Properdin factor D)	CFD	9788.77
P08603	Complement factor H (H factor 1)	CFH	54174.9
P05156	Complement factor I (EC 3.4.21.45) (C3B/C4B inactivator) [Cleaved into: Complement factor I heavy chain; Complement factor I light chain]	CFI	13250
Q9ULV4	Coronin-1C (Coronin-3) (hCRNN4)	CORO1C	6248.42
Q9UBG0	C-type mannose receptor 2 (C-type lectin domain family 13 member E) (Endocytic receptor 180) (Macrophage mannose receptor 2) (Urokinase-type plasminogen activator receptor-associated protein) (UPAR-associated protein) (Urokinase receptor-associated protein) (CD antigen CD280)	MRC2	3215.71
P01034	Cystatin-C (Cystatin-3) (Gamma-trace) (Neuroendocrine basic polypeptide) (Post-gamma-globulin)	CST3	5442.81
O75462	Cytokine receptor-like factor 1 (Cytokine-like factor 1) (CLF-1) (ZcytoR5)	CRLF1	19616.2
Q14204	Cytoplasmic dynein 1 heavy chain 1 (Cytoplasmic dynein heavy chain 1) (Dynein heavy chain, cytosolic)	DYNC1H1	3182.82
Q96KP4	Cytosolic non-specific dipeptidase (EC 3.4.13.18) (CNDP dipeptidase 2) (Glutamate carboxypeptidase-like protein 1) (Peptidase A) (Threonyl dipeptidase)	CNDP2	1708.45
P07585	Decorin (Bone proteoglycan II) (PG-S2) (PG40)	DCN	437062
P81605	Dermcidin (EC 3.4.-.-) (Preproteolysin) [Cleaved into: Survival-promoting peptide; DCD-1]	DCD	10158.8
P15924	Desmoplakin (DP) (250/210 kDa paraneoplastic pemphigus antigen)	DSP	7229.57
P60981	Destrin (Actin-depolymerizing factor) (ADF)	DSTN	14369.2
P09622	Dihydrolipoyl dehydrogenase, mitochondrial (EC 1.8.1.4) (Dihydrolipoamide dehydrogenase) (Glycine cleavage system L protein)	DLD	1969.69
Q16555	Dihydropyrimidinase-related protein 2 (DRP-2) (Collapsin response mediator protein 2) (CRMP-2) (N2A3) (Unc-33-like phosphoprotein 2) (ULIP-2)	DPYSL2	37233.2
P53634	Dipeptidyl peptidase 1 (EC 3.4.14.1) (Cathepsin C) (Cathepsin J) (Dipeptidyl peptidase I) (DPP-I) (DPPI) (Dipeptidyl transferase) [Cleaved into: Dipeptidyl peptidase 1 exclusion domain chain (Dipeptidyl peptidase I exclusion domain chain); Dipeptidyl peptidase 1 heavy chain (Dipeptidyl peptidase I heavy chain); Dipeptidyl peptidase 1 light chain (Dipeptidyl peptidase I light chain)]	CTSC	14446.7
Q9NY33	Dipeptidyl peptidase 3 (EC 3.4.14.4) (Dipeptidyl aminopeptidase III) (Dipeptidyl arylamidase III) (Dipeptidyl peptidase III) (DPP III) (Enkephalinase B)	DPP3	1633.5
P27487	Dipeptidyl peptidase 4 (EC 3.4.14.5) (ADABP) (Adenosine deaminase complexing protein 2) (ADCP-2) (Dipeptidyl peptidase IV) (DPP IV) (T-cell activation antigen CD26) (TP103) (CD antigen CD26) [Cleaved into: Dipeptidyl peptidase 4 membrane form (Dipeptidyl peptidase IV membrane form); Dipeptidyl peptidase 4 soluble form (Dipeptidyl peptidase IV soluble form)]	DPP4	4943.78
Q13217	DnaJ homolog subfamily C member 3 (Endoplasmic reticulum DNA J domain-containing protein 6) (ER-resident protein ERdj6) (ERdj6) (Interferon-induced, double-stranded RNA-activated protein kinase inhibitor) (Protein kinase inhibitor of 58 kDa) (Protein kinase inhibitor p58)	DNAJC3	1222.48
Q96JB1	Dynein axonemal heavy chain 8 (Axonemal beta dynein heavy chain 8) (Ciliary dynein heavy chain 8)	DNAH8	174791
Q12805	EGF-containing fibulin-like extracellular matrix protein 1 (Extracellular protein S1-5) (Fibrillin-like protein) (Fibulin-3) (FIBL-3)	EFEMP1	699800
O95967	EGF-containing fibulin-like extracellular matrix protein 2 (Fibulin-4) (FIBL-4) (Protein UPH1)	EFEMP2	5221.47
P68104	Elongation factor 1-alpha 1 (EF-1-alpha-1) (Elongation factor Tu) (EF-Tu) (Eukaryotic elongation factor 1 A-1) (eEF1A-1) (Leukocyte receptor cluster member 7)	EEF1A1	119948
P26641	Elongation factor 1-gamma (EF-1-gamma) (eEF-1B gamma)	EEF1G	8306.82
P13639	Elongation factor 2 (EF-2)	EEF2	20622.3
Q9Y6C2	EMILIN-1 (Elastin microfibril interface-located protein 1) (Elastin microfibril interfacer 1)	EMILIN1	12835.3
Q9BXX0	EMILIN-2 (Elastin microfibril interface-located protein 2) (Elastin microfibril interfacer 2) (Protein FOAP-10)	EMILIN2	11634.4
P11021	Endoplasmic reticulum chaperone BiP (EC 3.6.4.10) (78 kDa glucose-regulated protein) (GRP-78) (Binding-immunoglobulin protein) (BiP) (Heat shock protein 70 family protein 5) (HSP70 family protein 5) (Heat shock protein family A member 5) (Immunoglobulin heavy chain-binding protein)	HSPA5	25859.6
P14625	Endoplasmin (94 kDa glucose-regulated protein) (GRP-94) (Heat shock protein 90 kDa beta member 1) (Tumor rejection antigen 1) (gp96 homolog)	HSP90B1	39219.2
Q9UNN8	Endothelial protein C receptor (Activated protein C receptor) (APC receptor) (Endothelial cell protein C receptor) (CD antigen CD201)	PROCR	5861.18
P07099	Epoxide hydrolase 1 (EC 3.3.2.9) (Epoxide hydratase) (Microsomal epoxide hydrolase) (mEH)	EPHX1	1160.73
Q96HE7	ERO1-like protein alpha (ERO1-L) (ERO1-L-alpha) (EC 1.8.4.-) (Endoplasmic oxidoreductin-1-like protein) (Endoplasmic reticulum oxidoreductase alpha) (Oxidoreductin-1-L-alpha)	ERO1A	101887
P60842	Eukaryotic initiation factor 4A-I (eIF-4A-I) (eIF4A-I) (EC 3.6.4.13) (ATP-dependent RNA helicase eIF4A-1)	EIF4A1	6438.38
P63241	Eukaryotic translation initiation factor 5A-1 (eIF-5A-1) (eIF-5A1) (Eukaryotic initiation factor 5A isoform 1) (eIF-5A) (Rev-binding factor) (eIF-4D)	EIF5A	4152.55
Q16394	Exostosin-1 (EC 2.4.1.224) (EC 2.4.1.225) (Glucuronosyl-N-acetylglucosaminyl-proteoglycan/N-acetylglucosaminyl-proteoglycan 4-alpha-N-acetylglucosaminyltransferase) (Multiple exostoses protein 1) (Putative tumor suppressor protein EXT1)	EXT1	8964.33
Q16610	Extracellular matrix protein 1 (Secretory component p85)	ECM1	54048.9
P08294	Extracellular superoxide dismutase [Cu-Zn] (EC-SOD) (EC 1.15.1.1)	SOD3	192168
P52907	F-actin-capping protein subunit alpha-1 (CapZ alpha-1)	CAPZA1	6256.06
P47755	F-actin-capping protein subunit alpha-2 (CapZ alpha-2)	CAPZA2	9699.18
P47756	F-actin-capping protein subunit beta (CapZ beta)	CAPZB	1734.26
Q16658	Fascin (55 kDa actin-bundling protein) (Singed-like protein) (p55)	FSCN1	5581.45
Q86UX7	Fermitin family homolog 3 (Kindlin-3) (MIG2-like protein) (Unc-112-related protein 2)	FERMT3	31055.9
P02794	Ferritin heavy chain (Ferritin H subunit) (EC 1.16.3.1) (Cell proliferation-inducing gene 15 protein) [Cleaved into: Ferritin heavy chain, N-terminally processed]	FTH1	10274.4
P35555	Fibrillin-1 [Cleaved into: Asprosin]	FBN1	54919.6
P02671	Fibrinogen alpha chain [Cleaved into: Fibrinopeptide A; Fibrinogen alpha chain]	FGA	7541.75
P02675	Fibrinogen beta chain [Cleaved into: Fibrinopeptide B; Fibrinogen beta chain]	FGB	25261.7
Q06828	Fibromodulin (FM) (Collagen-binding 59 kDa protein) (Keratan sulfate proteoglycan fibromodulin) (KSPG fibromodulin)	FMOD	57013.4
P02751	Fibronectin (FN) (Cold-insoluble globulin) (CIG) [Cleaved into: Anastellin; Ugl-Y1; Ugl-Y2; Ugl-Y3]	FN1	2711416
P23142	Fibulin-1 (FIBL-1)	FBLN1	115947
P98095	Fibulin-2 (FIBL-2)	FBLN2	232832
Q9UBX5	Fibulin-5 (FIBL-5) (Developmental arteries and neural crest EGF-like protein) (Dance) (Urine p50 protein) (UP50)	FBLN5	16934.7
P21333	Filamin-A (FLN-A) (Actin-binding protein 280) (ABP-280) (Alpha-filamin) (Endothelial actin-binding protein) (Filamin-1) (Non-muscle filamin)	FLNA	61917.2
O75369	Filamin-B (FLN-B) (ABP-278) (ABP-280 homolog) (Actin-binding-like protein) (Beta-filamin) (Filamin homolog 1) (Fh1) (Filamin-3) (Thyroid autoantigen) (Truncated actin-binding protein) (Truncated ABP)	FLNB	6324.58
Q14315	Filamin-C (FLN-C) (FLNc) (ABP-280-like protein) (ABP-L) (Actin-binding-like protein) (Filamin-2) (Gamma-filamin)	FLNC	16455.3
Q12841	Follistatin-related protein 1 (Follistatin-like protein 1)	FSTL1	42379.8
P04075	Fructose-bisphosphate aldolase A (EC 4.1.2.13) (Lung cancer antigen NY-LU-1) (Muscle-type aldolase)	ALDOA	51850.1
P09382	Galectin-1 (Gal-1) (14 kDa laminin-binding protein) (HLBP14) (14 kDa lectin) (Beta-galactoside-binding lectin L-14-I) (Galaptin) (HBL) (HPL) (Lactose-binding lectin 1) (Lectin galactoside-binding soluble 1) (Putative MAPK-activating protein PM12) (S-Lac lectin 1)	LGALS1	13260.9
Q08380	Galectin-3-binding protein (Basement membrane autoantigen p105) (Lectin galactoside-binding soluble 3-binding protein) (Mac-2-binding protein) (MAC2BP) (Mac-2 BP) (Tumor-associated antigen 90K)	LGALS3BP	156424
P09104	Gamma-enolase (EC 4.2.1.11) (2-phospho-D-glycerate hydro-lyase) (Enolase 2) (Neural enolase) (Neuron-specific enolase) (NSE)	ENO2	21880.2
P06396	Gelsolin (AGEL) (Actin-depolymerizing factor) (ADF) (Brevin)	GSN	478900
P07093	Glia-derived nexin (GDN) (Peptidase inhibitor 7) (PI-7) (Protease nexin 1) (PN-1) (Protease nexin I) (Serpin E2)	SERPINE2	112643
P06744	Glucose-6-phosphate isomerase (GPI) (EC 5.3.1.9) (Autocrine motility factor) (AMF) (Neuroleukin) (NLK) (Phosphoglucose isomerase) (PGI) (Phosphohexose isomerase) (PHI) (Sperm antigen 36) (SA-36)	GPI	13183
P00367	Glutamate dehydrogenase 1, mitochondrial (GDH 1) (EC 1.4.1.3)	GLUD1	6498.54
P15104	Glutamine synthetase (GS) (EC 6.3.1.2) (Glutamate--ammonia ligase) (Palmitoyltransferase GLUL) (EC 2.3.1.225)	GLUL	87787.1
Q06210	Glutamine--fructose-6-phosphate aminotransferase [isomerizing] 1 (EC 2.6.1.16) (D-fructose-6-phosphate amidotransferase 1) (Glutamine:fructose-6-phosphate amidotransferase 1) (GFAT 1) (GFAT1) (Hexosephosphate aminotransferase 1)	GFPT1	5884.54
P78417	Glutathione S-transferase omega-1 (GSTO-1) (EC 2.5.1.18) (Glutathione S-transferase omega 1-1) (GSTO 1-1) (Glutathione-dependent dehydroascorbate reductase) (EC 1.8.5.1) (Monomethylarsonic acid reductase) (MMA(V) reductase) (EC 1.20.4.2) (S-(Phenacyl)glutathione reductase) (SPG-R)	GSTO1	6902.54
P09211	Glutathione S-transferase P (EC 2.5.1.18) (GST class-pi) (GSTP1-1)	GSTP1	7159.16
P48637	Glutathione synthetase (GSH synthetase) (GSH-S) (EC 6.3.2.3) (Glutathione synthase)	GSS	2479.69
P04406	Glyceraldehyde-3-phosphate dehydrogenase (GAPDH) (EC 1.2.1.12) (Peptidyl-cysteine S-nitrosylase GAPDH) (EC 2.6.99.-)	GAPDH	19006.9
P11216	Glycogen phosphorylase, brain form (EC 2.4.1.1)	PYGB	3544.72
P06737	Glycogen phosphorylase, liver form (EC 2.4.1.1)	PYGL	6694.29
P35052	Glypican-1 [Cleaved into: Secreted glypican-1]	GPC1	86315.4
Q14393	Growth arrest-specific protein 6 (GAS-6) (AXL receptor tyrosine kinase ligand)	GAS6	9859.78
P62826	GTP-binding nuclear protein Ran (EC 3.6.5.-) (Androgen receptor-associated protein 24) (GTPase Ran) (Ras-like protein TC4) (Ras-related nuclear protein)	RAN	10720.3
P04899	Guanine nucleotide-binding protein G(i) subunit alpha-2 (Adenylate cyclase-inhibiting G alpha protein)	GNAI2	3519.79
P62879	Guanine nucleotide-binding protein G(I)/G(S)/G(T) subunit beta-2 (G protein subunit beta-2) (Transducin beta chain 2)	GNB2	7729.88
P0DMV8	Heat shock 70 kDa protein 1A (Heat shock 70 kDa protein 1) (HSP70-1) (HSP70.1)	HSPA1A	9853.96
P34932	Heat shock 70 kDa protein 4 (HSP70RY) (Heat shock 70-related protein APG-2)	HSPA4	50778.6
P11142	Heat shock cognate 71 kDa protein (EC 3.6.4.10) (Heat shock 70 kDa protein 8) (Lipopolysaccharide-associated protein 1) (LAP-1) (LPS-associated protein 1)	HSPA8	33387
P04792	Heat shock protein beta-1 (HspB1) (28 kDa heat shock protein) (Estrogen-regulated 24 kDa protein) (Heat shock 27 kDa protein) (HSP 27) (Stress-responsive protein 27) (SRP27)	HSPB1	10647.9
P07900	Heat shock protein HSP 90-alpha (EC 3.6.4.10) (Heat shock 86 kDa) (HSP 86) (HSP86) (Lipopolysaccharide-associated protein 2) (LAP-2) (LPS-associated protein 2) (Renal carcinoma antigen NY-REN-38)	HSP90AA1	12859.4
P08238	Heat shock protein HSP 90-beta (HSP 90) (Heat shock 84 kDa) (HSP 84) (HSP84)	HSP90AB1	40688.1
P69905	Hemoglobin subunit alpha (Alpha-globin) (Hemoglobin alpha chain) [Cleaved into: Hemopressin]	HBA1	252710
P02042	Hemoglobin subunit delta (Delta-globin) (Hemoglobin delta chain)	HBD	152753
P02790	Hemopexin (Beta-1B-glycoprotein)	HPX	17426.2
P05546	Heparin cofactor 2 (Heparin cofactor II) (HC-II) (Protease inhibitor leuserpin-2) (HLS2) (Serpin D1)	SERPIND1	20836.4
P14210	Hepatocyte growth factor (Hepatopoietin-A) (Scatter factor) (SF) [Cleaved into: Hepatocyte growth factor alpha chain; Hepatocyte growth factor beta chain]	HGF	113157
P09651	Heterogeneous nuclear ribonucleoprotein A1 (hnRNP A1) (Helix-destabilizing protein) (Single-strand RNA-binding protein) (hnRNP core protein A1) [Cleaved into: Heterogeneous nuclear ribonucleoprotein A1, N-terminally processed]	HNRNPA1	30626.9
P22626	Heterogeneous nuclear ribonucleoproteins A2/B1 (hnRNP A2/B1)	HNRNPA2B1	7965.29
P04908	Histone H2A type 1-B/E (Histone H2A.2) (Histone H2A/a) (Histone H2A/m)	HIST1H2AB	34499.5
P06899	Histone H2B type 1-J (Histone H2B.1) (Histone H2B.r) (H2B/r)	HIST1H2BJ	22592.9
P68431	Histone H3.1 (Histone H3/a) (Histone H3/b) (Histone H3/c) (Histone H3/d) (Histone H3/f) (Histone H3/h) (Histone H3/i) (Histone H3/j) (Histone H3/k) (Histone H3/l)	H3C1	10334.7
P62805	Histone H4	H4C1	49195.6
Q14520	Hyaluronan-binding protein 2 (EC 3.4.21.-) (Factor VII-activating protease) (Factor seven-activating protease) (FSAP) (Hepatocyte growth factor activator-like protein) (Plasma hyaluronan-binding protein) [Cleaved into: Hyaluronan-binding protein 2 50 kDa heavy chain; Hyaluronan-binding protein 2 50 kDa heavy chain alternate form; Hyaluronan-binding protein 2 27 kDa light chain; Hyaluronan-binding…	HABP2	2911.87
Q16836	Hydroxyacyl-coenzyme A dehydrogenase, mitochondrial (HCDH) (EC 1.1.1.35) (Medium and short-chain L-3-hydroxyacyl-coenzyme A dehydrogenase) (Short-chain 3-hydroxyacyl-CoA dehydrogenase)	HADH	44256.4
A0A075B6P5	Immunoglobulin kappa variable 2-28	IGKV2-28	93890.4
B9A064	Immunoglobulin lambda-like polypeptide 5 (G lambda-1) (Germline immunoglobulin lambda 1)	IGLL5	253525
O14498	Immunoglobulin superfamily containing leucine-rich repeat protein	ISLR	12939.6
Q14974	Importin subunit beta-1 (Importin-90) (Karyopherin subunit beta-1) (Nuclear factor p97) (Pore targeting complex 97 kDa subunit) (PTAC97)	KPNB1	2961.94
Q6UXH9	Inactive serine protease PAMR1 (Peptidase domain-containing protein associated with muscle regeneration 1) (Regeneration-associated muscle protease homolog)	PAMR1	21052.6
Q13308	Inactive tyrosine-protein kinase 7 (Colon carcinoma kinase 4) (CCK-4) (Protein-tyrosine kinase 7) (Pseudo tyrosine kinase receptor 7) (Tyrosine-protein kinase-like 7)	PTK7	3087.03
P08476	Inhibin beta A chain (Activin beta-A chain) (Erythroid differentiation protein) (EDF)	INHBA	24613.1
P17936	Insulin-like growth factor-binding protein 3 (IBP-3) (IGF-binding protein 3) (IGFBP-3)	IGFBP3	5978.76
P24593	Insulin-like growth factor-binding protein 5 (IBP-5) (IGF-binding protein 5) (IGFBP-5)	IGFBP5	98059.9
Q16270	Insulin-like growth factor-binding protein 7 (IBP-7) (IGF-binding protein 7) (IGFBP-7) (IGFBP-rP1) (MAC25 protein) (PGI2-stimulating factor) (Prostacyclin-stimulating factor) (Tumor-derived adhesion factor) (TAF)	IGFBP7	458236
P05556	Integrin beta-1 (Fibronectin receptor subunit beta) (Glycoprotein IIa) (GPIIA) (VLA-4 subunit beta) (CD antigen CD29)	ITGB1	64001.5
P19827	Inter-alpha-trypsin inhibitor heavy chain H1 (ITI heavy chain H1) (ITI-HC1) (Inter-alpha-inhibitor heavy chain 1) (Inter-alpha-trypsin inhibitor complex component III) (Serum-derived hyaluronan-associated protein) (SHAP)	ITIH1	43823.7
P19823	Inter-alpha-trypsin inhibitor heavy chain H2 (ITI heavy chain H2) (ITI-HC2) (Inter-alpha-inhibitor heavy chain 2) (Inter-alpha-trypsin inhibitor complex component II) (Serum-derived hyaluronan-associated protein) (SHAP)	ITIH2	669208
Q06033	Inter-alpha-trypsin inhibitor heavy chain H3 (ITI heavy chain H3) (ITI-HC3) (Inter-alpha-inhibitor heavy chain 3) (Serum-derived hyaluronan-associated protein) (SHAP)	ITIH3	85861
Q14624	Inter-alpha-trypsin inhibitor heavy chain H4 (ITI heavy chain H4) (ITI-HC4) (Inter-alpha-inhibitor heavy chain 4) (Inter-alpha-trypsin inhibitor family heavy chain-related protein) (IHRP) (Plasma kallikrein sensitive glycoprotein 120) (Gp120) (PK-120) [Cleaved into: 70 kDa inter-alpha-trypsin inhibitor heavy chain H4; 35 kDa inter-alpha-trypsin inhibitor heavy chain H4]	ITIH4	172271
P05231	Interleukin-6 (IL-6) (B-cell stimulatory factor 2) (BSF-2) (CTL differentiation factor) (CDF) (Hybridoma growth factor) (Interferon beta-2) (IFN-beta-2)	IL6	7461.91
O75874	Isocitrate dehydrogenase [NADP] cytoplasmic (IDH) (IDH1) (EC 1.1.1.42) (Cytosolic NADP-isocitrate dehydrogenase) (IDPc) (NADP(+)-specific ICDH) (Oxalosuccinate decarboxylase)	IDH1	14755
Q9UH77	Kelch-like protein 3	KLHL3	47112.2
P13645	Keratin, type I cytoskeletal 10 (Cytokeratin-10) (CK-10) (Keratin-10) (K10)	KRT10	651787
P13646	Keratin, type I cytoskeletal 13 (Cytokeratin-13) (CK-13) (Keratin-13) (K13)	KRT13	95901.4
P02533	Keratin, type I cytoskeletal 14 (Cytokeratin-14) (CK-14) (Keratin-14) (K14)	KRT14	1.17441e+06
P05783	Keratin, type I cytoskeletal 18 (Cell proliferation-inducing gene 46 protein) (Cytokeratin-18) (CK-18) (Keratin-18) (K18)	KRT18	2017.58
P35527	Keratin, type I cytoskeletal 9 (Cytokeratin-9) (CK-9) (Keratin-9) (K9)	KRT9	635468
P04264	Keratin, type II cytoskeletal 1 (67 kDa cytokeratin) (Cytokeratin-1) (CK-1) (Hair alpha protein) (Keratin-1) (K1) (Type-II keratin Kb1)	KRT1	1.25904e+06
P35908	Keratin, type II cytoskeletal 2 epidermal (Cytokeratin-2e) (CK-2e) (Epithelial keratin-2e) (Keratin-2 epidermis) (Keratin-2e) (K2e) (Type-II keratin Kb2)	KRT2	267218
P12035	Keratin, type II cytoskeletal 3 (65 kDa cytokeratin) (Cytokeratin-3) (CK-3) (Keratin-3) (K3) (Type-II keratin Kb3)	KRT3	30508.5
P13647	Keratin, type II cytoskeletal 5 (58 kDa cytokeratin) (Cytokeratin-5) (CK-5) (Keratin-5) (K5) (Type-II keratin Kb5)	KRT5	76850.3
P02538	Keratin, type II cytoskeletal 6A (Cytokeratin-6A) (CK-6A) (Cytokeratin-6D) (CK-6D) (Keratin-6A) (K6A) (Type-II keratin Kb6) (allergen Hom s 5)	KRT6A	179656
Q5T749	Keratinocyte proline-rich protein (hKPRP)	KPRP	19724.5
P01042	Kininogen-1 (Alpha-2-thiol proteinase inhibitor) (Fitzgerald factor) (High molecular weight kininogen) (HMWK) (Williams-Fitzgerald-Flaujeac factor) [Cleaved into: Kininogen-1 heavy chain; T-kinin (Ile-Ser-Bradykinin); Bradykinin (Kallidin I); Lysyl-bradykinin (Kallidin II); Kininogen-1 light chain; Low molecular weight growth-promoting factor]	KNG1	37614.3
Q08431	Lactadherin (Breast epithelial antigen BA46) (HMFG) (MFGM) (Milk fat globule-EGF factor 8) (MFG-E8) (SED1) [Cleaved into: Lactadherin short form; Medin]	MFGE8	71182.3
P02788	Lactotransferrin (Lactoferrin) (EC 3.4.21.-) (Growth-inhibiting protein 12) (Talalactoferrin) [Cleaved into: Lactoferricin-H (Lfcin-H); Kaliocin-1; Lactoferroxin-A; Lactoferroxin-B; Lactoferroxin-C]	LTF	2242097
Q16363	Laminin subunit alpha-4 (Laminin-14 subunit alpha) (Laminin-8 subunit alpha) (Laminin-9 subunit alpha)	LAMA4	12941.1
P07942	Laminin subunit beta-1 (Laminin B1 chain) (Laminin-1 subunit beta) (Laminin-10 subunit beta) (Laminin-12 subunit beta) (Laminin-2 subunit beta) (Laminin-6 subunit beta) (Laminin-8 subunit beta)	LAMB1	33736.7
P55268	Laminin subunit beta-2 (Laminin B1s chain) (Laminin-11 subunit beta) (Laminin-14 subunit beta) (Laminin-15 subunit beta) (Laminin-3 subunit beta) (Laminin-4 subunit beta) (Laminin-7 subunit beta) (Laminin-9 subunit beta) (S-laminin subunit beta) (S-LAM beta)	LAMB2	12328.2
P11047	Laminin subunit gamma-1 (Laminin B2 chain) (Laminin-1 subunit gamma) (Laminin-10 subunit gamma) (Laminin-11 subunit gamma) (Laminin-2 subunit gamma) (Laminin-3 subunit gamma) (Laminin-4 subunit gamma) (Laminin-6 subunit gamma) (Laminin-7 subunit gamma) (Laminin-8 subunit gamma) (Laminin-9 subunit gamma) (S-laminin subunit gamma) (S-LAM gamma)	LAMC1	31372.9
Q14766	Latent-transforming growth factor beta-binding protein 1 (LTBP-1) (Transforming growth factor beta-1-binding protein 1) (TGF-beta1-BP-1)	LTBP1	1710.83
Q14767	Latent-transforming growth factor beta-binding protein 2 (LTBP-2)	LTBP2	26109.8
Q99538	Legumain (EC 3.4.22.34) (Asparaginyl endopeptidase) (Protease, cysteine 1)	LGMN	10400.4
P09960	Leukotriene A-4 hydrolase (LTA-4 hydrolase) (EC 3.3.2.6) (Leukotriene A(4) hydrolase) (Tripeptide aminopeptidase LTA4H) (EC 3.4.11.4)	LTA4H	5888.65
P00338	L-lactate dehydrogenase A chain (LDH-A) (EC 1.1.1.27) (Cell proliferation-inducing gene 19 protein) (LDH muscle subunit) (LDH-M) (Renal carcinoma antigen NY-REN-59)	LDHA	203164
P07195	L-lactate dehydrogenase B chain (LDH-B) (EC 1.1.1.27) (LDH heart subunit) (LDH-H) (Renal carcinoma antigen NY-REN-46)	LDHB	57511.3
P51884	Lumican (Keratan sulfate proteoglycan lumican) (KSPG lumican)	LUM	296409
O00754	Lysosomal alpha-mannosidase (Laman) (EC 3.2.1.24) (Lysosomal acid alpha-mannosidase) (Mannosidase alpha class 2B member 1) (Mannosidase alpha-B) [Cleaved into: Lysosomal alpha-mannosidase A peptide; Lysosomal alpha-mannosidase B peptide; Lysosomal alpha-mannosidase C peptide; Lysosomal alpha-mannosidase D peptide; Lysosomal alpha-mannosidase E peptide]	MAN2B1	23664.2
P10619	Lysosomal protective protein (EC 3.4.16.5) (Carboxypeptidase C) (Carboxypeptidase L) (Cathepsin A) (Protective protein cathepsin A) (PPCA) (Protective protein for beta-galactosidase) [Cleaved into: Lysosomal protective protein 32 kDa chain; Lysosomal protective protein 20 kDa chain]	CTSA	6182.76
P11279	Lysosome-associated membrane glycoprotein 1 (LAMP-1) (Lysosome-associated membrane protein 1) (CD107 antigen-like family member A) (CD antigen CD107a)	LAMP1	15784.6
Q9Y4K0	Lysyl oxidase homolog 2 (EC 1.4.3.13) (Lysyl oxidase-like protein 2) (Lysyl oxidase-related protein 2) (Lysyl oxidase-related protein WS9-14)	LOXL2	18047
Q96JB6	Lysyl oxidase homolog 4 (EC 1.4.3.-) (Lysyl oxidase-like protein 4) (Lysyl oxidase-related protein C)	LOXL4	3883.74
P09603	Macrophage colony-stimulating factor 1 (CSF-1) (M-CSF) (MCSF) (Lanimostim) [Cleaved into: Processed macrophage colony-stimulating factor 1]	CSF1	40057.4
P40925	Malate dehydrogenase, cytoplasmic (EC 1.1.1.37) (Aromatic alpha-keto acid reductase) (KAR) (EC 1.1.1.96) (Cytosolic malate dehydrogenase)	MDH1	15138.8
P40926	Malate dehydrogenase, mitochondrial (EC 1.1.1.37)	MDH2	6851.79
Q7Z304	MAM domain-containing protein 2 (MAM domain-containing proteoglycan) (Mamcan)	MAMDC2	14114.8
P33908	Mannosyl-oligosaccharide 1,2-alpha-mannosidase IA (EC 3.2.1.113) (Man(9)-alpha-mannosidase) (Man9-mannosidase) (Mannosidase alpha class 1A member 1) (Processing alpha-1,2-mannosidase IA) (Alpha-1,2-mannosidase IA)	MAN1A1	11684.9
P14780	Matrix metalloproteinase-9 (MMP-9) (EC 3.4.24.35) (92 kDa gelatinase) (92 kDa type IV collagenase) (Gelatinase B) (GELB) [Cleaved into: 67 kDa matrix metalloproteinase-9; 82 kDa matrix metalloproteinase-9]	MMP9	8723.08
P01033	Metalloproteinase inhibitor 1 (Erythroid-potentiating activity) (EPA) (Fibroblast collagenase inhibitor) (Collagenase inhibitor) (Tissue inhibitor of metalloproteinases 1) (TIMP-1)	TIMP1	677713
P16035	Metalloproteinase inhibitor 2 (CSC-21K) (Tissue inhibitor of metalloproteinases 2) (TIMP-2)	TIMP2	31068
P55083	Microfibril-associated glycoprotein 4	MFAP4	3.19639e+06
P26038	Moesin (Membrane-organizing extension spike protein)	MSN	82080.4
Q8WXI7	Mucin-16 (MUC-16) (Ovarian cancer-related tumor marker CA125) (CA-125) (Ovarian carcinoma antigen CA125)	MUC16	7277.94
P35579	Myosin-9 (Cellular myosin heavy chain, type A) (Myosin heavy chain 9) (Myosin heavy chain, non-muscle IIa) (Non-muscle myosin heavy chain A) (NMMHC-A) (Non-muscle myosin heavy chain IIa) (NMMHC II-a) (NMMHC-IIA)	MYH9	28403
P15586	N-acetylglucosamine-6-sulfatase (EC 3.1.6.14) (Glucosamine-6-sulfatase) (G6S)	GNS	50578.9
P00387	NADH-cytochrome b5 reductase 3 (B5R) (Cytochrome b5 reductase) (EC 1.6.2.2) (Diaphorase-1)	CYB5R3	2163.91
P13591	Neural cell adhesion molecule 1 (N-CAM-1) (NCAM-1) (CD antigen CD56)	NCAM1	12548.9
Q09666	Neuroblast differentiation-associated protein AHNAK (Desmoyokin)	AHNAK	10274.5
O14786	Neuropilin-1 (Vascular endothelial cell growth factor 165 receptor) (CD antigen CD304)	NRP1	2993.23
Q14697	Neutral alpha-glucosidase AB (EC 3.2.1.207) (Alpha-glucosidase 2) (Glucosidase II subunit alpha)	GANAB	11491.2
P40261	Nicotinamide N-methyltransferase (EC 2.1.1.1)	NNMT	4485.45
P14543	Nidogen-1 (NID-1) (Entactin)	NID1	15930.3
Q14112	Nidogen-2 (NID-2) (Osteonidogen)	NID2	18631.5
Q02818	Nucleobindin-1 (CALNUC)	NUCB1	29398.9
P19338	Nucleolin (Protein C23)	NCL	11664.8
P06748	Nucleophosmin (NPM) (Nucleolar phosphoprotein B23) (Nucleolar protein NO38) (Numatrin)	NPM1	3666.92
P15531	Nucleoside diphosphate kinase A (NDK A) (NDP kinase A) (EC 2.7.4.6) (Granzyme A-activated DNase) (GAAD) (Metastasis inhibition factor nm23) (NM23-H1) (Tumor metastatic process-associated protein)	NME1	26205.5
Q9NRN5	Olfactomedin-like protein 3 (HNOEL-iso) (hOLF44)	OLFML3	37199.5
O95497	Pantetheinase (EC 3.5.1.92) (Pantetheine hydrolase) (Tiff66) (Vascular non-inflammatory molecule 1) (Vanin-1)	VNN1	8401.6
O95498	Pantetheine hydrolase VNN2 (EC 3.5.1.92) (Glycosylphosphatidyl inositol-anchored protein GPI-80) (Protein FOAP-4) (Vascular non-inflammatory molecule 2) (Vanin-2)	VNN2	2309.65
Q13219	Pappalysin-1 (EC 3.4.24.79) (Insulin-like growth factor-dependent IGF-binding protein 4 protease) (IGF-dependent IGFBP-4 protease) (IGFBP-4ase) (Pregnancy-associated plasma protein A) (PAPP-A)	PAPPA	4259.45
Q99497	Parkinson disease protein 7 (Maillard deglycase) (Oncogene DJ1) (Parkinsonism-associated deglycase) (Protein DJ-1) (DJ-1) (Protein/nucleic acid deglycase DJ-1) (EC 3.1.2.-, EC 3.5.1.-, EC 3.5.1.124)	PARK7	7409.12
P26022	Pentraxin-related protein PTX3 (Pentaxin-related protein PTX3) (Tumor necrosis factor alpha-induced protein 5) (TNF alpha-induced protein 5) (Tumor necrosis factor-inducible gene 14 protein) (TSG-14)	PTX3	433891
P19021	Peptidyl-glycine alpha-amidating monooxygenase (PAM) [Includes: Peptidylglycine alpha-hydroxylating monooxygenase (PHM) (EC 1.14.17.3); Peptidyl-alpha-hydroxyglycine alpha-amidating lyase (EC 4.3.2.5) (Peptidylamidoglycolate lyase) (PAL)]	PAM	13608.2
P62937	Peptidyl-prolyl cis-trans isomerase A (PPIase A) (EC 5.2.1.8) (Cyclophilin A) (Cyclosporin A-binding protein) (Rotamase A) [Cleaved into: Peptidyl-prolyl cis-trans isomerase A, N-terminally processed]	PPIA	74013.8
P23284	Peptidyl-prolyl cis-trans isomerase B (PPIase B) (EC 5.2.1.8) (CYP-S1) (Cyclophilin B) (Rotamase B) (S-cyclophilin) (SCYLP)	PPIB	41014.6
P45877	Peptidyl-prolyl cis-trans isomerase C (PPIase C) (EC 5.2.1.8) (Cyclophilin C) (Rotamase C)	PPIC	27398
Q15063	Periostin (PN) (Osteoblast-specific factor 2) (OSF-2)	POSTN	132065
Q92626	Peroxidasin homolog (EC 1.11.2.-) (Melanoma-associated antigen MG50) (Peroxidasin 1) (hsPxd01) (Vascular peroxidase 1) (p53-responsive gene 2 protein) [Cleaved into: PXDN active fragment]	PXDN	43739.1
Q06830	Peroxiredoxin-1 (EC 1.11.1.24) (Natural killer cell-enhancing factor A) (NKEF-A) (Proliferation-associated gene protein) (PAG) (Thioredoxin peroxidase 2) (Thioredoxin-dependent peroxide reductase 2) (Thioredoxin-dependent peroxiredoxin 1)	PRDX1	27431.7
P32119	Peroxiredoxin-2 (EC 1.11.1.24) (Natural killer cell-enhancing factor B) (NKEF-B) (PRP) (Thiol-specific antioxidant protein) (TSA) (Thioredoxin peroxidase 1) (Thioredoxin-dependent peroxide reductase 1) (Thioredoxin-dependent peroxiredoxin 2)	PRDX2	5796.94
Q13162	Peroxiredoxin-4 (EC 1.11.1.24) (Antioxidant enzyme AOE372) (AOE37-2) (Peroxiredoxin IV) (Prx-IV) (Thioredoxin peroxidase AO372) (Thioredoxin-dependent peroxide reductase A0372) (Thioredoxin-dependent peroxiredoxin 4)	PRDX4	44893.5
P30041	Peroxiredoxin-6 (EC 1.11.1.27) (1-Cys peroxiredoxin) (1-Cys PRX) (24 kDa protein) (Acidic calcium-independent phospholipase A2) (aiPLA2) (EC 3.1.1.4) (Antioxidant protein 2) (Glutathione-dependent peroxiredoxin) (Liver 2D page spot 40) (Lysophosphatidylcholine acyltransferase 5) (LPC acyltransferase 5) (LPCAT-5) (Lyso-PC acyltransferase 5) (EC 2.3.1.23) (Non-selenium glutathione peroxidase) (NSGP…	PRDX6	12127.9
Q03181	Peroxisome proliferator-activated receptor delta (PPAR-delta) (NUCI) (Nuclear hormone receptor 1) (NUC1) (Nuclear receptor subfamily 1 group C member 2) (Peroxisome proliferator-activated receptor beta) (PPAR-beta)	PPARD	109575
P30086	Phosphatidylethanolamine-binding protein 1 (PEBP-1) (HCNPpp) (Neuropolypeptide h3) (Prostatic-binding protein) (Raf kinase inhibitor protein) (RKIP) [Cleaved into: Hippocampal cholinergic neurostimulating peptide (HCNP)]	PEBP1	3245.28
P00558	Phosphoglycerate kinase 1 (EC 2.7.2.3) (Cell migration-inducing gene 10 protein) (Primer recognition protein 2) (PRP 2)	PGK1	14365.8
P18669	Phosphoglycerate mutase 1 (EC 5.4.2.11) (EC 5.4.2.4) (BPG-dependent PGAM 1) (Phosphoglycerate mutase isozyme B) (PGAM-B)	PGAM1	13778.8
P55058	Phospholipid transfer protein (Lipid transfer protein II)	PLTP	81006.2
P36955	Pigment epithelium-derived factor (PEDF) (Cell proliferation-inducing gene 35 protein) (EPC-1) (Serpin F1)	SERPINF1	69610.8
P05155	Plasma protease C1 inhibitor (C1 Inh) (C1Inh) (C1 esterase inhibitor) (C1-inhibiting factor) (Serpin G1)	SERPING1	481344
P00747	Plasminogen (EC 3.4.21.7) [Cleaved into: Plasmin heavy chain A; Activation peptide; Angiostatin; Plasmin heavy chain A, short form; Plasmin light chain B]	PLG	79858.4
P05121	Plasminogen activator inhibitor 1 (PAI) (PAI-1) (Endothelial plasminogen activator inhibitor) (Serpin E1)	SERPINE1	74605.7
P05120	Plasminogen activator inhibitor 2 (PAI-2) (Monocyte Arg-serpin) (Placental plasminogen activator inhibitor) (Serpin B2) (Urokinase inhibitor)	SERPINB2	11765.4
P13797	Plastin-3 (T-plastin)	PLS3	35633.8
Q15198	Platelet-derived growth factor receptor-like protein (PDGFR-like protein) (PDGF receptor beta-like tumor suppressor)	PDGFRL	3012.86
Q15149	Plectin (PCN) (PLTN) (Hemidesmosomal protein 1) (HD1) (Plectin-1)	PLEC	3032.63
Q6UX71	Plexin domain-containing protein 2 (Tumor endothelial marker 7-related protein)	PLXDC2	12626
Q7Z5L7	Podocan	PODN	24515
P0CG47	Polyubiquitin-B [Cleaved into: Ubiquitin]	UBB	44859.5
P20742	Pregnancy zone protein (C3 and PZP-like alpha-2-macroglobulin domain-containing protein 6)	PZP	196804
P02545	Prelamin-A/C [Cleaved into: Lamin-A/C (70 kDa lamin) (Renal carcinoma antigen NY-REN-32)]	LMNA	26124.6
Q15113	Procollagen C-endopeptidase enhancer 1 (Procollagen COOH-terminal proteinase enhancer 1) (PCPE-1) (Procollagen C-proteinase enhancer 1) (Type 1 procollagen C-proteinase enhancer protein) (Type I procollagen COOH-terminal proteinase enhancer)	PCOLCE	47871.1
Q02809	Procollagen-lysine,2-oxoglutarate 5-dioxygenase 1 (EC 1.14.11.4) (Lysyl hydroxylase 1) (LH1)	PLOD1	23263.6
O00469	Procollagen-lysine,2-oxoglutarate 5-dioxygenase 2 (EC 1.14.11.4) (Lysyl hydroxylase 2) (LH2)	PLOD2	5129.93
P07737	Profilin-1 (Epididymis tissue protein Li 184a) (Profilin I)	PFN1	21385.7
P28799	Progranulin (PGRN) (Acrogranin) (Epithelin precursor) (Glycoprotein of 88 Kda) (GP88) (Glycoprotein 88) (Granulin precursor) (PC cell-derived growth factor) (PCDGF) (Proepithelin) (PEPI) [Cleaved into: Paragranulin; Granulin-1 (Granulin G); Granulin-2 (Granulin F); Granulin-3 (Epithelin-2) (Granulin B); Granulin-4 (Epithelin-1) (Granulin A); Granulin-5 (Granulin C); Granulin-6 (Granulin D); Granu…	GRN	18067
P35232	Prohibitin 1	PHB	16548
Q99623	Prohibitin-2 (B-cell receptor-associated protein BAP37) (D-prohibitin) (Repressor of estrogen receptor activity)	PHB2	6490.35
Q07954	Prolow-density lipoprotein receptor-related protein 1 (LRP-1) (Alpha-2-macroglobulin receptor) (A2MR) (Apolipoprotein E receptor) (APOER) (CD antigen CD91) [Cleaved into: Low-density lipoprotein receptor-related protein 1 85 kDa subunit (LRP-85); Low-density lipoprotein receptor-related protein 1 515 kDa subunit (LRP-515); Low-density lipoprotein receptor-related protein 1 intracellular domain (L…	LRP1	9311.25
Q12884	Prolyl endopeptidase FAP (EC 3.4.21.26) (170 kDa melanoma membrane-bound gelatinase) (Dipeptidyl peptidase FAP) (EC 3.4.14.5) (Fibroblast activation protein alpha) (FAPalpha) (Gelatine degradation protease FAP) (EC 3.4.21.-) (Integral membrane serine protease) (Post-proline cleaving enzyme) (Serine integral membrane protease) (SIMP) (Surface-expressed protease) (Seprase) [Cleaved into: Antiplasmi…	FAP	9012.82
P07602	Prosaposin (Proactivator polypeptide) [Cleaved into: Saposin-A (Protein A); Saposin-B-Val; Saposin-B (Cerebroside sulfate activator) (CSAct) (Dispersin) (Sphingolipid activator protein 1) (SAP-1) (Sulfatide/GM1 activator); Saposin-C (A1 activator) (Co-beta-glucosidase) (Glucosylceramidase activator) (Sphingolipid activator protein 2) (SAP-2); Saposin-D (Component C) (Protein C)]	PSAP	114337
Q9H7Z7	Prostaglandin E synthase 2 (EC 5.3.99.3) (Membrane-associated prostaglandin E synthase-2) (mPGE synthase-2) (Microsomal prostaglandin E synthase 2) (mPGES-2) (Prostaglandin-H(2) E-isomerase) [Cleaved into: Prostaglandin E synthase 2 truncated form]	PTGES2	8257.77
P41222	Prostaglandin-H2 D-isomerase (EC 5.3.99.2) (Beta-trace protein) (Cerebrin-28) (Glutathione-independent PGD synthase) (Lipocalin-type prostaglandin-D synthase) (L-PGDS) (Prostaglandin-D2 synthase) (PGD2 synthase) (PGDS) (PGDS2)	PTGDS	54030.2
P25786	Proteasome subunit alpha type-1 (30 kDa prosomal protein) (PROS-30) (Macropain subunit C2) (Multicatalytic endopeptidase complex subunit C2) (Proteasome component C2) (Proteasome nu chain)	PSMA1	19839.1
P25788	Proteasome subunit alpha type-3 (Macropain subunit C8) (Multicatalytic endopeptidase complex subunit C8) (Proteasome component C8)	PSMA3	13214.1
O14818	Proteasome subunit alpha type-7 (Proteasome subunit RC6-1) (Proteasome subunit XAPC7)	PSMA7	14849.5
P20618	Proteasome subunit beta type-1 (Macropain subunit C5) (Multicatalytic endopeptidase complex subunit C5) (Proteasome component C5) (Proteasome gamma chain)	PSMB1	8928.78
P49720	Proteasome subunit beta type-3 (Proteasome chain 13) (Proteasome component C10-II) (Proteasome theta chain)	PSMB3	3721.75
P28072	Proteasome subunit beta type-6 (EC 3.4.25.1) (Macropain delta chain) (Multicatalytic endopeptidase complex delta chain) (Proteasome delta chain) (Proteasome subunit Y)	PSMB6	4495.55
P02760	Protein AMBP (Protein HC) [Cleaved into: Alpha-1-microglobulin (EC 1.6.2.-) (Alpha-1 microglycoprotein) (Complex-forming glycoprotein heterogeneous in charge); Inter-alpha-trypsin inhibitor light chain (ITI-LC) (Bikunin) (EDC1) (HI-30) (Uronic-acid-rich protein); Trypstatin]	AMBP	61961.5
P07237	Protein disulfide-isomerase (PDI) (EC 5.3.4.1) (Cellular thyroid hormone-binding protein) (Prolyl 4-hydroxylase subunit beta) (p55)	P4HB	33492.9
P30101	Protein disulfide-isomerase A3 (EC 5.3.4.1) (58 kDa glucose-regulated protein) (58 kDa microsomal protein) (p58) (Disulfide isomerase ER-60) (Endoplasmic reticulum resident protein 57) (ER protein 57) (ERp57) (Endoplasmic reticulum resident protein 60) (ER protein 60) (ERp60)	PDIA3	28997.7
Q15084	Protein disulfide-isomerase A6 (EC 5.3.4.1) (Endoplasmic reticulum protein 5) (ER protein 5) (ERp5) (Protein disulfide isomerase P5) (Thioredoxin domain-containing protein 7)	PDIA6	9300.42
A6ND36	Protein FAM83G (Protein associated with SMAD1)	FAM83G	21511.1
P06703	Protein S100-A6 (Calcyclin) (Growth factor-inducible protein 2A9) (MLN 4) (Prolactin receptor-associated protein) (PRA) (S100 calcium-binding protein A6)	S100A6	29280.9
Q92734	Protein TFG (TRK-fused gene protein)	TFG	2473.38
Q9UK55	Protein Z-dependent protease inhibitor (PZ-dependent protease inhibitor) (PZI) (Serpin A10)	SERPINA10	22452.9
P28300	Protein-lysine 6-oxidase (EC 1.4.3.13) (Lysyl oxidase) [Cleaved into: Protein-lysine 6-oxidase, long form; Protein-lysine 6-oxidase, short form]	LOX	7796.67
Q92954	Proteoglycan 4 (Lubricin) (Megakaryocyte-stimulating factor) (Superficial zone proteoglycan) [Cleaved into: Proteoglycan 4 C-terminal part]	PRG4	4196.75
P00734	Prothrombin (EC 3.4.21.5) (Coagulation factor II) [Cleaved into: Activation peptide fragment 1; Activation peptide fragment 2; Thrombin light chain; Thrombin heavy chain]	F2	39742.7
P00491	Purine nucleoside phosphorylase (PNP) (EC 2.4.2.1) (Inosine phosphorylase) (Inosine-guanosine phosphorylase)	PNP	6641.92
P55786	Puromycin-sensitive aminopeptidase (PSA) (EC 3.4.11.14) (Cytosol alanyl aminopeptidase) (AAP-S)	NPEPPS	4397.9
Q8NHP8	Putative phospholipase B-like 2 (EC 3.1.1.-) (76 kDa protein) (p76) (LAMA-like protein 2) (Lamina ancestor homolog 2) (Phospholipase B domain-containing protein 2) [Cleaved into: Putative phospholipase B-like 2 32 kDa form; Putative phospholipase B-like 2 45 kDa form]	PLBD2	84133.8
P14618	Pyruvate kinase PKM (EC 2.7.1.40) (Cytosolic thyroid hormone-binding protein) (CTHBP) (Opa-interacting protein 3) (OIP-3) (Pyruvate kinase 2/3) (Pyruvate kinase muscle isozyme) (Threonine-protein kinase PKM2) (EC 2.7.11.1) (Thyroid hormone-binding protein 1) (THBP1) (Tumor M2-PK) (Tyrosine-protein kinase PKM2) (EC 2.7.10.2) (p58)	PKM	105629
P50395	Rab GDP dissociation inhibitor beta (Rab GDI beta) (Guanosine diphosphate dissociation inhibitor 2) (GDI-2)	GDI2	17188.3
P46940	Ras GTPase-activating-like protein IQGAP1 (p195)	IQGAP1	7195.39
P51149	Ras-related protein Rab-7a (EC 3.6.5.2)	RAB7A	10634.5
P63244	Receptor of activated protein C kinase 1 (Cell proliferation-inducing gene 21 protein) (Guanine nucleotide-binding protein subunit beta-2-like 1) (Guanine nucleotide-binding protein subunit beta-like protein 12.3) (Human lung cancer oncogene 7 protein) (HLC-7) (Receptor for activated C kinase) (Small ribosomal subunit protein RACK1) [Cleaved into: Receptor of activated protein C kinase 1, N-termi…	RACK1	3851.84
O95197	Reticulon-3 (Homolog of ASY protein) (HAP) (Neuroendocrine-specific protein-like 2) (NSP-like protein 2) (Neuroendocrine-specific protein-like II) (NSP-like protein II) (NSPLII)	RTN3	40082.5
Q9NQC3	Reticulon-4 (Foocen) (Neurite outgrowth inhibitor) (Nogo protein) (Neuroendocrine-specific protein) (NSP) (Neuroendocrine-specific protein C homolog) (RTN-x) (Reticulon-5)	RTN4	22184.4
Q9HB40	Retinoid-inducible serine carboxypeptidase (EC 3.4.16.-) (Serine carboxypeptidase 1)	SCPEP1	12160.2
P02753	Retinol-binding protein 4 (Plasma retinol-binding protein) (PRBP) (RBP) [Cleaved into: Plasma retinol-binding protein(1-182); Plasma retinol-binding protein(1-181); Plasma retinol-binding protein(1-179); Plasma retinol-binding protein(1-176)]	RBP4	13472.1
P52565	Rho GDP-dissociation inhibitor 1 (Rho GDI 1) (Rho-GDI alpha)	ARHGDIA	7825.56
P34096	Ribonuclease 4 (RNase 4) (EC 3.1.27.-)	RNASE4	5835.37
P13489	Ribonuclease inhibitor (Placental ribonuclease inhibitor) (Placental RNase inhibitor) (Ribonuclease/angiogenin inhibitor 1) (RAI)	RNH1	4666.04
Q9NRX1	RNA-binding protein PNO1 (Partner of NOB1)	PNO1	193141
Q96HF1	Secreted frizzled-related protein 2 (FRP-2) (sFRP-2) (Secreted apoptosis-related protein 1) (SARP-1)	SFRP2	5952.92
O75326	Semaphorin-7A (CDw108) (JMH blood group antigen) (John-Milton-Hargen human blood group Ag) (Semaphorin-K1) (Sema K1) (Semaphorin-L) (Sema L) (CD antigen CD108)	SEMA7A	29030.9
Q9NVA2	Septin-11	SEPTIN11	3096.56
Q92743	Serine protease HTRA1 (EC 3.4.21.-) (High-temperature requirement A serine peptidase 1) (L56) (Serine protease 11)	HTRA1	140838
P02787	Serotransferrin (Transferrin) (Beta-1 metal-binding globulin) (Siderophilin)	TF	11663.7
P35237	Serpin B6 (Cytoplasmic antiproteinase) (CAP) (Peptidase inhibitor 6) (PI-6) (Placental thrombin inhibitor)	SERPINB6	4310.84
P50454	Serpin H1 (47 kDa heat shock protein) (Arsenic-transactivated protein 3) (AsTP3) (Cell proliferation-inducing gene 14 protein) (Collagen-binding protein) (Colligin) (Rheumatoid arthritis-related antigen RA-A47)	SERPINH1	23399.9
P09486	SPARC (Basement-membrane protein 40) (BM-40) (Osteonectin) (ON) (Secreted protein acidic and rich in cysteine)	SPARC	641178
Q13813	Spectrin alpha chain, non-erythrocytic 1 (Alpha-II spectrin) (Fodrin alpha chain) (Spectrin, non-erythroid alpha subunit)	SPTAN1	4904.95
Q01082	Spectrin beta chain, non-erythrocytic 1 (Beta-II spectrin) (Fodrin beta chain) (Spectrin, non-erythroid beta chain 1)	SPTBN1	26796.5
Q9BUD6	Spondin-2 (Differentially expressed in cancerous and non-cancerous lung cells 1) (DIL-1) (Mindin)	SPON2	11963.1
Q7KZF4	Staphylococcal nuclease domain-containing protein 1 (EC 3.1.31.1) (100 kDa coactivator) (EBNA2 coactivator p100) (Tudor domain-containing protein 11) (p100 co-activator)	SND1	13122.1
P08254	Stromelysin-1 (SL-1) (EC 3.4.24.17) (Matrix metalloproteinase-3) (MMP-3) (Transin-1)	MMP3	272959
O00391	Sulfhydryl oxidase 1 (hQSOX) (EC 1.8.3.2) (Quiescin Q6)	QSOX1	88854.4
P04179	Superoxide dismutase [Mn], mitochondrial (EC 1.15.1.1)	SOD2	29677
P78539	Sushi repeat-containing protein SRPX	SRPX	8961.98
Q4LDE5	Sushi, von Willebrand factor type A, EGF and pentraxin domain-containing protein 1 (CCP module-containing protein 22) (Polydom) (Selectin-like osteoblast-derived protein) (SEL-OB) (Serologically defined breast cancer antigen NY-BR-38)	SVEP1	35709.6
Q9Y490	Talin-1	TLN1	6367.23
Q7Z7G0	Target of Nesh-SH3 (Tarsh) (ABI gene family member 3-binding protein) (Nesh-binding protein) (NeshBP)	ABI3BP	33244.2
P78371	T-complex protein 1 subunit beta (TCP-1-beta) (CCT-beta)	CCT2	3538
P48643	T-complex protein 1 subunit epsilon (TCP-1-epsilon) (CCT-epsilon)	CCT5	1953.05
P50990	T-complex protein 1 subunit theta (TCP-1-theta) (CCT-theta) (Chaperonin containing T-complex polypeptide 1 subunit 8) (Renal carcinoma antigen NY-REN-15)	CCT8	6211.39
P40227	T-complex protein 1 subunit zeta (TCP-1-zeta) (Acute morphine dependence-related protein 2) (CCT-zeta-1) (HTR3) (Tcp20)	CCT6A	4410.49
P24821	Tenascin (TN) (Cytotactin) (GMEM) (GP 150-225) (Glioma-associated-extracellular matrix antigen) (Hexabrachion) (JI) (Myotendinous antigen) (Neuronectin) (Tenascin-C) (TN-C)	TNC	26644.9
P22105	Tenascin-X (TN-X) (Hexabrachion-like protein)	TNXB	74173.8
Q08629	Testican-1 (Protein SPOCK)	SPOCK1	8907.6
P05452	Tetranectin (TN) (C-type lectin domain family 3 member B) (Plasminogen kringle 4-binding protein)	CLEC3B	35612.8
Q8NBS9	Thioredoxin domain-containing protein 5 (EC 1.8.4.-) (EC 5.3.4.1) (Endoplasmic reticulum resident protein 46) (ER protein 46) (ERp46) (Thioredoxin-like protein p46)	TXNDC5	3491.32
Q16881	Thioredoxin reductase 1, cytoplasmic (TR) (EC 1.8.1.9) (Gene associated with retinoic and interferon-induced mortality 12 protein) (GRIM-12) (Gene associated with retinoic and IFN-induced mortality 12 protein) (KM-102-derived reductase-like factor) (Peroxidase TXNRD1) (EC 1.11.1.2) (Thioredoxin reductase TR1)	TXNRD1	17189.9
P07996	Thrombospondin-1 (Glycoprotein G)	THBS1	804629
P35442	Thrombospondin-2	THBS2	120334
P35443	Thrombospondin-4	THBS4	3652.48
O00142	Thymidine kinase 2, mitochondrial (EC 2.7.1.21) (2'-deoxyuridine kinase TK2) (EC 2.7.1.74) (Deoxycytidine kinase TK2) (EC 2.7.1.-) (Mt-TK)	TK2	164276
P01266	Thyroglobulin (Tg)	TG	5728.1
P05543	Thyroxine-binding globulin (Serpin A7) (T4-binding globulin)	SERPINA7	1666.36
P04066	Tissue alpha-L-fucosidase (EC 3.2.1.51) (Alpha-L-fucosidase I) (Alpha-L-fucoside fucohydrolase 1) (Alpha-L-fucosidase 1)	FUCA1	8790.55
Q8WZ42	Titin (EC 2.7.11.1) (Connectin) (Rhabdomyosarcoma antigen MU-RMS-40.14)	TTN	1331.39
P37837	Transaldolase (EC 2.2.1.2)	TALDO1	5870.93
Q15582	Transforming growth factor-beta-induced protein ig-h3 (Beta ig-h3) (Kerato-epithelin) (RGD-containing collagen-associated protein) (RGD-CAP)	TGFBI	81123.1
Q01995	Transgelin (22 kDa actin-binding protein) (Protein WS3-10) (Smooth muscle protein 22-alpha) (SM22-alpha)	TAGLN	14456
P55072	Transitional endoplasmic reticulum ATPase (TER ATPase) (EC 3.6.4.6) (15S Mg(2+)-ATPase p97 subunit) (Valosin-containing protein) (VCP)	VCP	4677.06
P29401	Transketolase (TK) (EC 2.2.1.1)	TKT	30305.6
Q14956	Transmembrane glycoprotein NMB (Hematopoietic growth factor inducible neurokinin-1 type)	GPNMB	21909.1
P60174	Triosephosphate isomerase (TIM) (EC 5.3.1.1) (Methylglyoxal synthase) (EC 4.2.3.3) (Triose-phosphate isomerase)	TPI1	35366.6
O14773	Tripeptidyl-peptidase 1 (TPP-1) (EC 3.4.14.9) (Cell growth-inhibiting gene 1 protein) (Lysosomal pepstatin-insensitive protease) (LPIC) (Tripeptidyl aminopeptidase) (Tripeptidyl-peptidase I) (TPP-I)	TPP1	17722.8
P09493	Tropomyosin alpha-1 chain (Alpha-tropomyosin) (Tropomyosin-1)	TPM1	3505.72
P06753	Tropomyosin alpha-3 chain (Gamma-tropomyosin) (Tropomyosin-3) (Tropomyosin-5) (hTM5)	TPM3	57776.6
P67936	Tropomyosin alpha-4 chain (TM30p1) (Tropomyosin-4)	TPM4	34266.4
P07478	Trypsin-2 (EC 3.4.21.4) (Anionic trypsinogen) (Serine protease 2) (Trypsin II)	PRSS2	252344
P23381	Tryptophan--tRNA ligase, cytoplasmic (EC 6.1.1.2) (Interferon-induced protein 53) (IFP53) (Tryptophanyl-tRNA synthetase) (TrpRS) (hWRS) [Cleaved into: T1-TrpRS; T2-TrpRS]	WARS	5769.21
Q71U36	Tubulin alpha-1A chain (EC 3.6.5.-) (Alpha-tubulin 3) (Tubulin B-alpha-1) (Tubulin alpha-3 chain) [Cleaved into: Detyrosinated tubulin alpha-1A chain]	TUBA1A	147137
P07437	Tubulin beta chain (Tubulin beta-5 chain)	TUBB	18783.8
Q9BVA1	Tubulin beta-2B chain	TUBB2B	14226.1
Q13509	Tubulin beta-3 chain (Tubulin beta-4 chain) (Tubulin beta-III)	TUBB3	12485
P68371	Tubulin beta-4B chain (Tubulin beta-2 chain) (Tubulin beta-2C chain)	TUBB4B	26271.3
P98066	Tumor necrosis factor-inducible gene 6 protein (EC 3.1.1.-) (Hyaluronate-binding protein) (TNF-stimulated gene 6 protein) (TSG-6) (Tumor necrosis factor alpha-induced protein 6) (TNF alpha-induced protein 6)	TNFAIP6	20328.6
P09936	Ubiquitin carboxyl-terminal hydrolase isozyme L1 (UCH-L1) (EC 3.4.19.12) (Neuron cytoplasmic protein 9.5) (PGP 9.5) (PGP9.5) (Ubiquitin thioesterase L1)	UCHL1	3473.45
P22314	Ubiquitin-like modifier-activating enzyme 1 (EC 6.2.1.45) (Protein A1S9) (Ubiquitin-activating enzyme E1)	UBA1	4773.13
O60701	UDP-glucose 6-dehydrogenase (UDP-Glc dehydrogenase) (UDP-GlcDH) (UDPGDH) (EC 1.1.1.22)	UGDH	11074.6
Q16851	UTP--glucose-1-phosphate uridylyltransferase (EC 2.7.7.9) (UDP-glucose pyrophosphorylase) (UDPGP) (UGPase)	UGP2	3424.56
Q6EMK4	Vasorin (Protein slit-like 2)	VASN	32765.7
P13611	Versican core protein (Chondroitin sulfate proteoglycan core protein 2) (Chondroitin sulfate proteoglycan 2) (Glial hyaluronate-binding protein) (GHAP) (Large fibroblast proteoglycan) (PG-M)	VCAN	96609.7
P08670	Vimentin	VIM	172503
P18206	Vinculin (Metavinculin) (MV)	VCL	21465.2
P02774	Vitamin D-binding protein (DBP) (VDB) (Gc protein-derived macrophage activating factor) (Gc-MAF) (GcMAF) (Gc-globulin) (Group-specific component) (Gc) (Vitamin D-binding protein-macrophage activating factor) (DBP-maf)	GC	149895
P07225	Vitamin K-dependent protein S	PROS1	102770
P04004	Vitronectin (VN) (S-protein) (Serum-spreading factor) (V75) [Cleaved into: Vitronectin V65 subunit; Vitronectin V10 subunit; Somatomedin-B]	VTN	5730.16
P21796	Voltage-dependent anion-selective channel protein 1 (VDAC-1) (hVDAC1) (Outer mitochondrial membrane protein porin 1) (Plasmalemmal porin) (Porin 31HL) (Porin 31HM)	VDAC1	9219.58
O75083	WD repeat-containing protein 1 (Actin-interacting protein 1) (AIP1) (NORI-1)	WDR1	28070.8

## Sheet: S9
h-prASC hypoxia-derived secretome: common proteins					h-prASC hypoxia-derived secretome: unique proteins
Protein ID	Protein names	PG.Genes	Quantity		Only present in hypoxia-secretome	Protein names
Q04446	1,4-alpha-glucan-branching enzyme (EC 2.4.1.18) (Brancher enzyme) (Glycogen-branching enzyme)	GBE1	7832.25		Q16706	Alpha-mannosidase 2 (EC 3.2.1.114) (Golgi alpha-mannosidase II) (AMan II) (Man II) (Mannosidase alpha class 2A member 1) (Mannosyl-oligosaccharide 1,3-1,6-alpha-mannosidase)
Q15029	116 kDa U5 small nuclear ribonucleoprotein component (Elongation factor Tu GTP-binding domain-containing protein 2) (SNU114 homolog) (hSNU114) (U5 snRNP-specific protein, 116 kDa) (U5-116 kDa)	EFTUD2	12914.4		P13489	Ribonuclease inhibitor (Placental ribonuclease inhibitor) (Placental RNase inhibitor) (Ribonuclease/angiogenin inhibitor 1) (RAI)
P31946	14-3-3 protein beta/alpha (Protein 1054) (Protein kinase C inhibitor protein 1) (KCIP-1) [Cleaved into: 14-3-3 protein beta/alpha, N-terminally processed]	YWHAB	10343.8		P05388	60S acidic ribosomal protein P0 (60S ribosomal protein L10E) (Large ribosomal subunit protein uL10)
P62258	14-3-3 protein epsilon (14-3-3E)	YWHAE	92994.5		P14868	Aspartate--tRNA ligase, cytoplasmic (EC 6.1.1.12) (Aspartyl-tRNA synthetase) (AspRS) (Cell proliferation-inducing gene 40 protein)
P61981	14-3-3 protein gamma (Protein kinase C inhibitor protein 1) (KCIP-1) [Cleaved into: 14-3-3 protein gamma, N-terminally processed]	YWHAG	22166.5		P05120	Plasminogen activator inhibitor 2 (PAI-2) (Monocyte Arg-serpin) (Placental plasminogen activator inhibitor) (Serpin B2) (Urokinase inhibitor)
P27348	14-3-3 protein theta (14-3-3 protein T-cell) (14-3-3 protein tau) (Protein HS1)	YWHAQ	5102.6		Q01082	Spectrin beta chain, non-erythrocytic 1 (Beta-II spectrin) (Fodrin beta chain) (Spectrin, non-erythroid beta chain 1)
P63104	14-3-3 protein zeta/delta (Protein kinase C inhibitor protein 1) (KCIP-1)	YWHAZ	12765.2		P49327	Fatty acid synthase (EC 2.3.1.85) (Type I fatty acid synthase) [Includes: [Acyl-carrier-protein] S-acetyltransferase (EC 2.3.1.38); [Acyl-carrier-protein] S-malonyltransferase (EC 2.3.1.39); 3-oxoacyl-[acyl-carrier-protein] synthase (EC 2.3.1.41); 3-oxoacyl-[acyl-carrier-protein] reductase (EC 1.1.1.100); 3-hydroxyacyl-[acyl-carrier-protein] dehydratase (EC 4.2.1.59); Enoyl-[acyl-carrier-protein]…
Q99460	26S proteasome non-ATPase regulatory subunit 1 (26S proteasome regulatory subunit RPN2) (26S proteasome regulatory subunit S1) (26S proteasome subunit p112)	PSMD1	5555.83		P04424	Argininosuccinate lyase (ASAL) (EC 4.3.2.1) (Arginosuccinase)
O00487	26S proteasome non-ATPase regulatory subunit 14 (EC 3.4.19.-) (26S proteasome regulatory subunit RPN11) (26S proteasome-associated PAD1 homolog 1)	PSMD14	1835.35		Q16181	Septin-7 (CDC10 protein homolog)
Q13200	26S proteasome non-ATPase regulatory subunit 2 (26S proteasome regulatory subunit RPN1) (26S proteasome regulatory subunit S2) (26S proteasome subunit p97) (Protein 55.11) (Tumor necrosis factor type 1 receptor-associated protein 2)	PSMD2	239.804		Q9UIJ7	GTP:AMP phosphotransferase AK3, mitochondrial (EC 2.7.4.10) (Adenylate kinase 3) (AK 3) (Adenylate kinase 3 alpha-like 1)
P62249	40S ribosomal protein S16 (Small ribosomal subunit protein uS9)	RPS16	7282.81		P19367	Hexokinase-1 (EC 2.7.1.1) (Brain form hexokinase) (Hexokinase type I) (HK I) (Hexokinase-A)
P08708	40S ribosomal protein S17 (Small ribosomal subunit protein eS17)	RPS17	2634.42		P40926	Malate dehydrogenase, mitochondrial (EC 1.1.1.37)
P60866	40S ribosomal protein S20 (Small ribosomal subunit protein uS10)	RPS20	8978.9		P11216	Glycogen phosphorylase, brain form (EC 2.4.1.1)
P23396	40S ribosomal protein S3 (EC 4.2.99.18) (Small ribosomal subunit protein uS3)	RPS3	2486.33		O75882	Attractin (DPPT-L) (Mahogany homolog)
P61247	40S ribosomal protein S3a (Small ribosomal subunit protein eS1) (v-fos transformation effector protein) (Fte-1)	RPS3A	3394.59		P53618	Coatomer subunit beta (Beta-coat protein) (Beta-COP)
P62701	40S ribosomal protein S4, X isoform (SCR10) (Single copy abundant mRNA protein) (Small ribosomal subunit protein eS4)	RPS4X	7679.94		P17174	Aspartate aminotransferase, cytoplasmic (cAspAT) (EC 2.6.1.1) (EC 2.6.1.3) (Cysteine aminotransferase, cytoplasmic) (Cysteine transaminase, cytoplasmic) (cCAT) (Glutamate oxaloacetate transaminase 1) (Transaminase A)
P46781	40S ribosomal protein S9 (Small ribosomal subunit protein uS4)	RPS9	13128.4		P22314	Ubiquitin-like modifier-activating enzyme 1 (EC 6.2.1.45) (Protein A1S9) (Ubiquitin-activating enzyme E1)
P08865	40S ribosomal protein SA (37 kDa laminin receptor precursor) (37LRP) (37/67 kDa laminin receptor) (LRP/LR) (67 kDa laminin receptor) (67LR) (Colon carcinoma laminin-binding protein) (Laminin receptor 1) (LamR) (Laminin-binding protein precursor p40) (LBP/p40) (Multidrug resistance-associated protein MGr1-Ag) (NEM/1CHD4) (Small ribosomal subunit protein uS2)	RPSA	22032.1		Q99460	26S proteasome non-ATPase regulatory subunit 1 (26S proteasome regulatory subunit RPN2) (26S proteasome regulatory subunit S1) (26S proteasome subunit p112)
Q9BRK5	45 kDa calcium-binding protein (Cab45) (Stromal cell-derived factor 4) (SDF-4)	SDF4	17620.1		P61247	40S ribosomal protein S3a (Small ribosomal subunit protein eS1) (v-fos transformation effector protein) (Fte-1)
P32754	4-hydroxyphenylpyruvate dioxygenase (EC 1.13.11.27) (4-hydroxyphenylpyruvic acid oxidase) (4HPPD) (HPD) (HPPDase)	HPD	262.716		Q96S86	Hyaluronan and proteoglycan link protein 3
Q8IV08	5'-3' exonuclease PLD3 (EC 3.1.16.1) (Choline phosphatase 3) (HindIII K4L homolog) (Hu-K4) (Phosphatidylcholine-hydrolyzing phospholipase D3) (Phospholipase D3) (PLD 3)	PLD3	645.027		P15848	Arylsulfatase B (ASB) (EC 3.1.6.12) (N-acetylgalactosamine-4-sulfatase) (G4S)
P10809	60 kDa heat shock protein, mitochondrial (EC 5.6.1.7) (60 kDa chaperonin) (Chaperonin 60) (CPN60) (Heat shock protein 60) (HSP-60) (Hsp60) (HuCHA60) (Mitochondrial matrix protein P1) (P60 lymphocyte protein)	HSPD1	432.387		P49591	Serine--tRNA ligase, cytoplasmic (EC 6.1.1.11) (Seryl-tRNA synthetase) (SerRS) (Seryl-tRNA(Ser/Sec) synthetase)
P05388	60S acidic ribosomal protein P0 (60S ribosomal protein L10E) (Large ribosomal subunit protein uL10)	RPLP0	4995.13		P15144	Aminopeptidase N (AP-N) (hAPN) (EC 3.4.11.2) (Alanyl aminopeptidase) (Aminopeptidase M) (AP-M) (Microsomal aminopeptidase) (Myeloid plasma membrane glycoprotein CD13) (gp150) (CD antigen CD13)
P50914	60S ribosomal protein L14 (CAG-ISL 7) (Large ribosomal subunit protein eL14)	RPL14	4022.02		Q9BUD6	Spondin-2 (Differentially expressed in cancerous and non-cancerous lung cells 1) (DIL-1) (Mindin)
P18621	60S ribosomal protein L17 (60S ribosomal protein L23) (Large ribosomal subunit protein uL22) (PD-1)	RPL17	4018.42		Q12931	Heat shock protein 75 kDa, mitochondrial (HSP 75) (TNFR-associated protein 1) (Tumor necrosis factor type 1 receptor-associated protein) (TRAP-1)
P84098	60S ribosomal protein L19 (Large ribosomal subunit protein eL19)	RPL19	3257.37		P55084	Trifunctional enzyme subunit beta, mitochondrial (TP-beta) [Includes: 3-ketoacyl-CoA thiolase (EC 2.3.1.155) (EC 2.3.1.16) (Acetyl-CoA acyltransferase) (Beta-ketothiolase)]
P46777	60S ribosomal protein L5 (Large ribosomal subunit protein uL18)	RPL5	7276.91		Q14764	Major vault protein (MVP) (Lung resistance-related protein)
Q02878	60S ribosomal protein L6 (Large ribosomal subunit protein eL6) (Neoplasm-related protein C140) (Tax-responsive enhancer element-binding protein 107) (TaxREB107)	RPL6	948.25		P06727	Apolipoprotein A-IV (Apo-AIV) (ApoA-IV) (Apolipoprotein A4)
P18124	60S ribosomal protein L7 (Large ribosomal subunit protein uL30)	RPL7	1907.69		Q969H8	Myeloid-derived growth factor (MYDGF)
P62917	60S ribosomal protein L8 (Large ribosomal subunit protein uL2)	RPL8	2784.98		O00410	Importin-5 (Imp5) (Importin subunit beta-3) (Karyopherin beta-3) (Ran-binding protein 5) (RanBP5)
P52209	6-phosphogluconate dehydrogenase, decarboxylating (EC 1.1.1.44)	PGD	10368.2		P18085	ADP-ribosylation factor 4
P08253	72 kDa type IV collagenase (EC 3.4.24.24) (72 kDa gelatinase) (Gelatinase A) (Matrix metalloproteinase-2) (MMP-2) (TBE-1) [Cleaved into: PEX]	MMP2	73079.4		P30740	Leukocyte elastase inhibitor (LEI) (Monocyte/neutrophil elastase inhibitor) (EI) (M/NEI) (Peptidase inhibitor 2) (PI-2) (Serpin B1)
Q13510	Acid ceramidase (AC) (ACDase) (Acid CDase) (EC 3.5.1.23) (Acylsphingosine deacylase) (N-acylethanolamine hydrolase ASAH1) (EC 3.5.1.-) (N-acylsphingosine amidohydrolase) (Putative 32 kDa heart protein) (PHP32) [Cleaved into: Acid ceramidase subunit alpha; Acid ceramidase subunit beta]	ASAH1	52463.3		P46459	Vesicle-fusing ATPase (EC 3.6.4.6) (N-ethylmaleimide-sensitive fusion protein) (NEM-sensitive fusion protein) (Vesicular-fusion protein NSF)
P68133	Actin, alpha skeletal muscle (EC 3.6.4.-) (Alpha-actin-1) [Cleaved into: Actin, alpha skeletal muscle, intermediate form]	ACTA1	1.25708		P02794	Ferritin heavy chain (Ferritin H subunit) (EC 1.16.3.1) (Cell proliferation-inducing gene 15 protein) [Cleaved into: Ferritin heavy chain, N-terminally processed]
P62736	Actin, aortic smooth muscle (EC 3.6.4.-) (Alpha-actin-2) (Cell growth-inhibiting gene 46 protein) [Cleaved into: Actin, aortic smooth muscle, intermediate form]	ACTA2	220728		P53367	Arfaptin-1 (ADP-ribosylation factor-interacting protein 1)
P60709	Actin, cytoplasmic 1 (EC 3.6.4.-) (Beta-actin) [Cleaved into: Actin, cytoplasmic 1, N-terminally processed]	ACTB	787910		P63010	AP-2 complex subunit beta (AP105B) (Adaptor protein complex AP-2 subunit beta) (Adaptor-related protein complex 2 subunit beta) (Beta-2-adaptin) (Beta-adaptin) (Clathrin assembly protein complex 2 beta large chain) (Plasma membrane adaptor HA2/AP2 adaptin beta subunit)
O15143	Actin-related protein 2/3 complex subunit 1B (Arp2/3 complex 41 kDa subunit) (p41-ARC)	ARPC1B	3735.62		P07437	Tubulin beta chain (Tubulin beta-5 chain)
O15144	Actin-related protein 2/3 complex subunit 2 (Arp2/3 complex 34 kDa subunit) (p34-ARC)	ARPC2	14898.1		O94979	Protein transport protein Sec31A (ABP125) (ABP130) (SEC31-like protein 1) (SEC31-related protein A) (Web1-like protein)
P59998	Actin-related protein 2/3 complex subunit 4 (Arp2/3 complex 20 kDa subunit) (p20-ARC)	ARPC4	11888.8		P06737	Glycogen phosphorylase, liver form (EC 2.4.1.1)
P61158	Actin-related protein 3 (Actin-like protein 3)	ACTR3	9708.86		P25311	Zinc-alpha-2-glycoprotein (Zn-alpha-2-GP) (Zn-alpha-2-glycoprotein)
P23526	Adenosylhomocysteinase (AdoHcyase) (EC 3.13.2.1) (S-adenosyl-L-homocysteine hydrolase)	AHCY	8428.31		P84098	60S ribosomal protein L19 (Large ribosomal subunit protein eL19)
Q01518	Adenylyl cyclase-associated protein 1 (CAP 1)	CAP1	3624.52		Q04446	1,4-alpha-glucan-branching enzyme (EC 2.4.1.18) (Brancher enzyme) (Glycogen-branching enzyme)
Q8IUX7	Adipocyte enhancer-binding protein 1 (AE-binding protein 1) (Aortic carboxypeptidase-like protein)	AEBP1	84609.7		P13693	Translationally-controlled tumor protein (TCTP) (Fortilin) (Histamine-releasing factor) (HRF) (p23)
Q9HDC9	Adipocyte plasma membrane-associated protein (Protein BSCv)	APMAP	54895.5		P13667	Protein disulfide-isomerase A4 (EC 5.3.4.1) (Endoplasmic reticulum resident protein 70) (ER protein 70) (ERp70) (Endoplasmic reticulum resident protein 72) (ER protein 72) (ERp-72) (ERp72)
P12236	ADP/ATP translocase 3 (ADP,ATP carrier protein 3) (ADP,ATP carrier protein, isoform T2) (ANT 2) (Adenine nucleotide translocator 3) (ANT 3) (Solute carrier family 25 member 6) [Cleaved into: ADP/ATP translocase 3, N-terminally processed]	SLC25A6	1721.22		Q15019	Septin-2 (Neural precursor cell expressed developmentally down-regulated protein 5) (NEDD-5)
P61204	ADP-ribosylation factor 3	ARF3	1476.91		Q08188	Protein-glutamine gamma-glutamyltransferase E (EC 2.3.2.13) (Transglutaminase E) (TG(E)) (TGE) (TGase E) (Transglutaminase-3) (TGase-3) [Cleaved into: Protein-glutamine gamma-glutamyltransferase E 50 kDa catalytic chain; Protein-glutamine gamma-glutamyltransferase E 27 kDa non-catalytic chain]
P18085	ADP-ribosylation factor 4	ARF4	2150.4		P34932	Heat shock 70 kDa protein 4 (HSP70RY) (Heat shock 70-related protein APG-2)
P43652	Afamin (Alpha-albumin) (Alpha-Alb)	AFM	26910		Q6UX71	Plexin domain-containing protein 2 (Tumor endothelial marker 7-related protein)
P16112	Aggrecan core protein (Cartilage-specific proteoglycan core protein) (CSPCP) (Chondroitin sulfate proteoglycan core protein 1) (Chondroitin sulfate proteoglycan 1) [Cleaved into: Aggrecan core protein 2]	ACAN	17329.3		Q12907	Vesicular integral-membrane protein VIP36 (Glycoprotein GP36b) (Lectin mannose-binding 2) (Vesicular integral-membrane protein 36) (VIP36)
O00468	Agrin [Cleaved into: Agrin N-terminal 110 kDa subunit; Agrin C-terminal 110 kDa subunit; Agrin C-terminal 90 kDa fragment (C90); Agrin C-terminal 22 kDa fragment (C22)]	AGRN	8991.04		P13473	Lysosome-associated membrane glycoprotein 2 (LAMP-2) (Lysosome-associated membrane protein 2) (CD107 antigen-like family member B) (LGP-96) (CD antigen CD107b)
P49588	Alanine--tRNA ligase, cytoplasmic (EC 6.1.1.7) (Alanyl-tRNA synthetase) (AlaRS) (Renal carcinoma antigen NY-REN-42)	AARS	3384.86		P51688	N-sulphoglucosamine sulphohydrolase (EC 3.10.1.1) (Sulfoglucosamine sulfamidase) (Sulphamidase)
P02768	Albumin	ALB	12687797		P42330	Aldo-keto reductase family 1 member C3 (EC 1.1.1.-) (EC 1.1.1.210) (EC 1.1.1.53) (EC 1.1.1.62) (17-beta-hydroxysteroid dehydrogenase type 5) (17-beta-HSD 5) (3-alpha-HSD type II, brain) (3-alpha-hydroxysteroid dehydrogenase type 2) (3-alpha-HSD type 2) (EC 1.1.1.357) (Chlordecone reductase homolog HAKRb) (Dihydrodiol dehydrogenase 3) (DD-3) (DD3) (Dihydrodiol dehydrogenase type I) (HA1753) (Prost…
P11766	Alcohol dehydrogenase class-3 (EC 1.1.1.1) (Alcohol dehydrogenase 5) (Alcohol dehydrogenase class chi chain) (Alcohol dehydrogenase class-III) (Glutathione-dependent formaldehyde dehydrogenase) (FALDH) (FDH) (GSH-FDH) (EC 1.1.1.-) (S-(hydroxymethyl)glutathione dehydrogenase) (EC 1.1.1.284)	ADH5	10523.5		Q99497	Parkinson disease protein 7 (Maillard deglycase) (Oncogene DJ1) (Parkinsonism-associated deglycase) (Protein DJ-1) (DJ-1) (Protein/nucleic acid deglycase DJ-1) (EC 3.1.2.-, EC 3.5.1.-, EC 3.5.1.124)
P00352	Aldehyde dehydrogenase 1A1 (EC 1.2.1.19) (EC 1.2.1.28) (EC 1.2.1.3) (EC 1.2.1.36) (3-deoxyglucosone dehydrogenase) (ALDH-E1) (ALHDII) (Aldehyde dehydrogenase family 1 member A1) (Aldehyde dehydrogenase, cytosolic) (Retinal dehydrogenase 1) (RALDH 1) (RalDH1)	ALDH1A1	13305.3		P16152	Carbonyl reductase [NADPH] 1 (EC 1.1.1.184) (15-hydroxyprostaglandin dehydrogenase [NADP(+)]) (EC 1.1.1.196, EC 1.1.1.197) (20-beta-hydroxysteroid dehydrogenase) (Alcohol dehydrogenase [NAD(P)+] CBR1) (EC 1.1.1.71) (NADPH-dependent carbonyl reductase 1) (Prostaglandin 9-ketoreductase) (PG-9-KR) (Prostaglandin-E(2) 9-reductase) (EC 1.1.1.189) (Short chain dehydrogenase/reductase family 21C member …
P05091	Aldehyde dehydrogenase, mitochondrial (EC 1.2.1.3) (ALDH class 2) (ALDH-E2) (ALDHI)	ALDH2	2498.17		Q14204	Cytoplasmic dynein 1 heavy chain 1 (Cytoplasmic dynein heavy chain 1) (Dynein heavy chain, cytosolic)
P14550	Aldo-keto reductase family 1 member A1 (EC 1.1.1.2) (EC 1.1.1.372) (EC 1.1.1.54) (Alcohol dehydrogenase [NADP(+)]) (Aldehyde reductase) (Glucuronate reductase) (EC 1.1.1.19) (Glucuronolactone reductase) (EC 1.1.1.20)	AKR1A1	10313.1		P31153	S-adenosylmethionine synthase isoform type-2 (AdoMet synthase 2) (EC 2.5.1.6) (Methionine adenosyltransferase 2) (MAT 2) (Methionine adenosyltransferase II) (MAT-II)
P15121	Aldo-keto reductase family 1 member B1 (EC 1.1.1.300) (EC 1.1.1.372) (EC 1.1.1.54) (Aldehyde reductase) (Aldose reductase) (AR) (EC 1.1.1.21)	AKR1B1	5248.35		P15924	Desmoplakin (DP) (250/210 kDa paraneoplastic pemphigus antigen)
C9JRZ8	Aldo-keto reductase family 1 member B15 (EC 1.1.1.-) (EC 1.1.1.300) (EC 1.1.1.54) (Estradiol 17-beta-dehydrogenase AKR1B15) (Farnesol dehydrogenase) (EC 1.1.1.216) (Testosterone 17beta-dehydrogenase) (EC 1.1.1.64)	AKR1B15	11728.4		O15173	Membrane-associated progesterone receptor component 2 (Progesterone membrane-binding protein) (Steroid receptor protein DG6)
Q04828	Aldo-keto reductase family 1 member C1 (EC 1.1.1.-) (EC 1.1.1.112) (EC 1.1.1.209) (EC 1.1.1.210) (EC 1.1.1.357) (EC 1.1.1.51) (EC 1.1.1.53) (EC 1.1.1.62) (EC 1.3.1.20) (20-alpha-hydroxysteroid dehydrogenase) (20-alpha-HSD) (EC 1.1.1.149) (Chlordecone reductase homolog HAKRC) (Dihydrodiol dehydrogenase 1) (DD1) (High-affinity hepatic bile acid-binding protein) (HBAB)	AKR1C1	1534.39		P61204	ADP-ribosylation factor 3
P42330	Aldo-keto reductase family 1 member C3 (EC 1.1.1.-) (EC 1.1.1.210) (EC 1.1.1.53) (EC 1.1.1.62) (17-beta-hydroxysteroid dehydrogenase type 5) (17-beta-HSD 5) (3-alpha-HSD type II, brain) (3-alpha-hydroxysteroid dehydrogenase type 2) (3-alpha-HSD type 2) (EC 1.1.1.357) (Chlordecone reductase homolog HAKRb) (Dihydrodiol dehydrogenase 3) (DD-3) (DD3) (Dihydrodiol dehydrogenase type I) (HA1753) (Prost…	AKR1C3	1135.23		P51572	B-cell receptor-associated protein 31 (BCR-associated protein 31) (Bap31) (6C6-AG tumor-associated antigen) (Protein CDM) (p28)
P01011	Alpha-1-antichymotrypsin (ACT) (Cell growth-inhibiting gene 24/25 protein) (Serpin A3) [Cleaved into: Alpha-1-antichymotrypsin His-Pro-less]	SERPINA3	1.15494e+06		P07814	Bifunctional glutamate/proline--tRNA ligase (Bifunctional aminoacyl-tRNA synthetase) (Cell proliferation-inducing gene 32 protein) (Glutamatyl-prolyl-tRNA synthetase) [Includes: Glutamate--tRNA ligase (EC 6.1.1.17) (Glutamyl-tRNA synthetase) (GluRS); Proline--tRNA ligase (EC 6.1.1.15) (Prolyl-tRNA synthetase)]
P04217	Alpha-1B-glycoprotein (Alpha-1-B glycoprotein)	A1BG	53558.9		C9JRZ8	Aldo-keto reductase family 1 member B15 (EC 1.1.1.-) (EC 1.1.1.300) (EC 1.1.1.54) (Estradiol 17-beta-dehydrogenase AKR1B15) (Farnesol dehydrogenase) (EC 1.1.1.216) (Testosterone 17beta-dehydrogenase) (EC 1.1.1.64)
P08697	Alpha-2-antiplasmin (Alpha-2-AP) (Alpha-2-plasmin inhibitor) (Alpha-2-PI) (Serpin F2)	SERPINF2	174328		P35556	Fibrillin-2 [Cleaved into: Placensin]
P02765	Alpha-2-HS-glycoprotein (Alpha-2-Z-globulin) (Ba-alpha-2-glycoprotein) (Fetuin-A) [Cleaved into: Alpha-2-HS-glycoprotein chain A; Alpha-2-HS-glycoprotein chain B]	AHSG	796139		Q13838	Spliceosome RNA helicase DDX39B (EC 3.6.4.13) (56 kDa U2AF65-associated protein) (ATP-dependent RNA helicase p47) (DEAD box protein UAP56) (HLA-B-associated transcript 1 protein)
P01023	Alpha-2-macroglobulin (Alpha-2-M) (C3 and PZP-like alpha-2-macroglobulin domain-containing protein 5)	A2M	1.01585e+06		P35580	Myosin-10 (Cellular myosin heavy chain, type B) (Myosin heavy chain 10) (Myosin heavy chain, non-muscle IIb) (Non-muscle myosin heavy chain B) (NMMHC-B) (Non-muscle myosin heavy chain IIb) (NMMHC II-b) (NMMHC-IIB)
P12814	Alpha-actinin-1 (Alpha-actinin cytoskeletal isoform) (F-actin cross-linking protein) (Non-muscle alpha-actinin-1)	ACTN1	74486.1		P35237	Serpin B6 (Cytoplasmic antiproteinase) (CAP) (Peptidase inhibitor 6) (PI-6) (Placental thrombin inhibitor)
O43707	Alpha-actinin-4 (Non-muscle alpha-actinin 4)	ACTN4	50462.8		Q13822	Ectonucleotide pyrophosphatase/phosphodiesterase family member 2 (E-NPP 2) (EC 3.1.4.39) (Autotaxin) (Extracellular lysophospholipase D) (LysoPLD)
P04745	Alpha-amylase 1A (EC 3.2.1.1) (1,4-alpha-D-glucan glucanohydrolase 1) (Salivary alpha-amylase)	AMY1A	9045.59		P13497	Bone morphogenetic protein 1 (BMP-1) (EC 3.4.24.19) (Mammalian tolloid protein) (mTld) (Procollagen C-proteinase) (PCP)
P06733	Alpha-enolase (EC 4.2.1.11) (2-phospho-D-glycerate hydro-lyase) (C-myc promoter-binding protein) (Enolase 1) (MBP-1) (MPB-1) (Non-neural enolase) (NNE) (Phosphopyruvate hydratase) (Plasminogen-binding protein)	ENO1	30461.8		Q8WVY7	Ubiquitin-like domain-containing CTD phosphatase 1 (EC 3.1.3.16) (Nuclear proteasome inhibitor UBLCP1)
P02771	Alpha-fetoprotein (Alpha-1-fetoprotein) (Alpha-fetoglobulin)	AFP	501408		P49588	Alanine--tRNA ligase, cytoplasmic (EC 6.1.1.7) (Alanyl-tRNA synthetase) (AlaRS) (Renal carcinoma antigen NY-REN-42)
Q16706	Alpha-mannosidase 2 (EC 3.2.1.114) (Golgi alpha-mannosidase II) (AMan II) (Man II) (Mannosidase alpha class 2A member 1) (Mannosyl-oligosaccharide 1,3-1,6-alpha-mannosidase)	MAN2A1	1484.5		P19883	Follistatin (FS) (Activin-binding protein)
P54802	Alpha-N-acetylglucosaminidase (EC 3.2.1.50) (N-acetyl-alpha-glucosaminidase) (NAG) [Cleaved into: Alpha-N-acetylglucosaminidase 82 kDa form; Alpha-N-acetylglucosaminidase 77 kDa form]	NAGLU	2098.96		P0DMV8	Heat shock 70 kDa protein 1A (Heat shock 70 kDa protein 1) (HSP70-1) (HSP70.1)
P15144	Aminopeptidase N (AP-N) (hAPN) (EC 3.4.11.2) (Alanyl aminopeptidase) (Aminopeptidase M) (AP-M) (Microsomal aminopeptidase) (Myeloid plasma membrane glycoprotein CD13) (gp150) (CD antigen CD13)	ANPEP	16087.1		Q06323	Proteasome activator complex subunit 1 (11S regulator complex subunit alpha) (REG-alpha) (Activator of multicatalytic protease subunit 1) (Interferon gamma up-regulated I-5111 protein) (IGUP I-5111) (Proteasome activator 28 subunit alpha) (PA28a) (PA28alpha)
P05067	Amyloid-beta precursor protein (APP) (ABPP) (APPI) (Alzheimer disease amyloid A4 protein homolog) (Alzheimer disease amyloid protein) (Amyloid precursor protein) (Amyloid-beta (A4) precursor protein) (Amyloid-beta A4 protein) (Cerebral vascular amyloid peptide) (CVAP) (PreA4) (Protease nexin-II) (PN-II) [Cleaved into: N-APP; Soluble APP-alpha (S-APP-alpha); Soluble APP-beta (S-APP-beta); C99 (Bet…	APP	26768.7		P15311	Ezrin (Cytovillin) (Villin-2) (p81)
Q9UKU9	Angiopoietin-related protein 2 (Angiopoietin-like protein 2)	ANGPTL2	5759.47		P12107	Collagen alpha-1(XI) chain
Q9BY76	Angiopoietin-related protein 4 (Angiopoietin-like protein 4) (Hepatic fibrinogen/angiopoietin-related protein) (HFARP) [Cleaved into: ANGPTL4 N-terminal chain; ANGPTL4 C-terminal chain]	ANGPTL4	5832.01		Q9BVA1	Tubulin beta-2B chain
P01019	Angiotensinogen (Serpin A8) [Cleaved into: Angiotensin-1 (Angiotensin 1-10) (Angiotensin I) (Ang I); Angiotensin-2 (Angiotensin 1-8) (Angiotensin II) (Ang II); Angiotensin-3 (Angiotensin 2-8) (Angiotensin III) (Ang III) (Des-Asp[1]-angiotensin II); Angiotensin-4 (Angiotensin 3-8) (Angiotensin IV) (Ang IV); Angiotensin 1-9; Angiotensin 1-7; Angiotensin 1-5; Angiotensin 1-4]	AGT	9380.24		P13987	CD59 glycoprotein (1F5 antigen) (20 kDa homologous restriction factor) (HRF-20) (HRF20) (MAC-inhibitory protein) (MAC-IP) (MEM43 antigen) (Membrane attack complex inhibition factor) (MACIF) (Membrane inhibitor of reactive lysis) (MIRL) (Protectin) (CD antigen CD59)
Q8N9B4	Ankyrin repeat domain-containing protein 42	ANKRD42	35926.1		P19338	Nucleolin (Protein C23)
P04083	Annexin A1 (Annexin I) (Annexin-1) (Calpactin II) (Calpactin-2) (Chromobindin-9) (Lipocortin I) (Phospholipase A2 inhibitory protein) (p35) [Cleaved into: Annexin Ac2-26]	ANXA1	32122.9		P20618	Proteasome subunit beta type-1 (Macropain subunit C5) (Multicatalytic endopeptidase complex subunit C5) (Proteasome component C5) (Proteasome gamma chain)
P07355	Annexin A2 (Annexin II) (Annexin-2) (Calpactin I heavy chain) (Calpactin-1 heavy chain) (Chromobindin-8) (Lipocortin II) (Placental anticoagulant protein IV) (PAP-IV) (Protein I) (p36)	ANXA2	136084		P14550	Aldo-keto reductase family 1 member A1 (EC 1.1.1.2) (EC 1.1.1.372) (EC 1.1.1.54) (Alcohol dehydrogenase [NADP(+)]) (Aldehyde reductase) (Glucuronate reductase) (EC 1.1.1.19) (Glucuronolactone reductase) (EC 1.1.1.20)
P09525	Annexin A4 (35-beta calcimedin) (Annexin IV) (Annexin-4) (Carbohydrate-binding protein p33/p41) (Chromobindin-4) (Endonexin I) (Lipocortin IV) (P32.5) (PP4-X) (Placental anticoagulant protein II) (PAP-II) (Protein II)	ANXA4	5919.59		P62701	40S ribosomal protein S4, X isoform (SCR10) (Single copy abundant mRNA protein) (Small ribosomal subunit protein eS4)
P08758	Annexin A5 (Anchorin CII) (Annexin V) (Annexin-5) (Calphobindin I) (CPB-I) (Endonexin II) (Lipocortin V) (Placental anticoagulant protein 4) (PP4) (Placental anticoagulant protein I) (PAP-I) (Thromboplastin inhibitor) (Vascular anticoagulant-alpha) (VAC-alpha)	ANXA5	55183.3		Q92734	Protein TFG (TRK-fused gene protein)
P08133	Annexin A6 (67 kDa calelectrin) (Annexin VI) (Annexin-6) (Calphobindin-II) (CPB-II) (Chromobindin-20) (Lipocortin VI) (Protein III) (p68) (p70)	ANXA6	6091.38		P08708	40S ribosomal protein S17 (Small ribosomal subunit protein eS17)
P20073	Annexin A7 (Annexin VII) (Annexin-7) (Synexin)	ANXA7	3579.76		P17612	cAMP-dependent protein kinase catalytic subunit alpha (PKA C-alpha) (EC 2.7.11.11)
P01008	Antithrombin-III (ATIII) (Serpin C1)	SERPINC1	248622		P17655	Calpain-2 catalytic subunit (EC 3.4.22.53) (Calcium-activated neutral proteinase 2) (CANP 2) (Calpain M-type) (Calpain large polypeptide L2) (Calpain-2 large subunit) (Millimolar-calpain) (M-calpain)
P63010	AP-2 complex subunit beta (AP105B) (Adaptor protein complex AP-2 subunit beta) (Adaptor-related protein complex 2 subunit beta) (Beta-2-adaptin) (Beta-adaptin) (Clathrin assembly protein complex 2 beta large chain) (Plasma membrane adaptor HA2/AP2 adaptin beta subunit)	AP2B1	6115.61		P04844	Dolichyl-diphosphooligosaccharide--protein glycosyltransferase subunit 2 (Dolichyl-diphosphooligosaccharide--protein glycosyltransferase 63 kDa subunit) (RIBIIR) (Ribophorin II) (RPN-II) (Ribophorin-2)
P06727	Apolipoprotein A-IV (Apo-AIV) (ApoA-IV) (Apolipoprotein A4)	APOA4	10291.9		Q8NBP7	Proprotein convertase subtilisin/kexin type 9 (EC 3.4.21.-) (Neural apoptosis-regulated convertase 1) (NARC-1) (Proprotein convertase 9) (PC9) (Subtilisin/kexin-like protease PC9)
P04114	Apolipoprotein B-100 (Apo B-100) [Cleaved into: Apolipoprotein B-48 (Apo B-48)]	APOB	13060.7		P62937	Peptidyl-prolyl cis-trans isomerase A (PPIase A) (EC 5.2.1.8) (Cyclophilin A) (Cyclosporin A-binding protein) (Rotamase A) [Cleaved into: Peptidyl-prolyl cis-trans isomerase A, N-terminally processed]
P02649	Apolipoprotein E (Apo-E)	APOE	22911.6		P15121	Aldo-keto reductase family 1 member B1 (EC 1.1.1.300) (EC 1.1.1.372) (EC 1.1.1.54) (Aldehyde reductase) (Aldose reductase) (AR) (EC 1.1.1.21)
O95445	Apolipoprotein M (Apo-M) (ApoM) (Protein G3a)	APOM	31722.2		Q99536	Synaptic vesicle membrane protein VAT-1 homolog (EC 1.-.-.-)
P53367	Arfaptin-1 (ADP-ribosylation factor-interacting protein 1)	ARFIP1	27292.2		P62249	40S ribosomal protein S16 (Small ribosomal subunit protein uS9)
P04424	Argininosuccinate lyase (ASAL) (EC 4.3.2.1) (Arginosuccinase)	ASL	829.412		P61026	Ras-related protein Rab-10 (EC 3.6.5.2)
P15848	Arylsulfatase B (ASB) (EC 3.1.6.12) (N-acetylgalactosamine-4-sulfatase) (G4S)	ARSB	5363.11		P62917	60S ribosomal protein L8 (Large ribosomal subunit protein uL2)
P17174	Aspartate aminotransferase, cytoplasmic (cAspAT) (EC 2.6.1.1) (EC 2.6.1.3) (Cysteine aminotransferase, cytoplasmic) (Cysteine transaminase, cytoplasmic) (cCAT) (Glutamate oxaloacetate transaminase 1) (Transaminase A)	GOT1	3304.78		P46777	60S ribosomal protein L5 (Large ribosomal subunit protein uL18)
P14868	Aspartate--tRNA ligase, cytoplasmic (EC 6.1.1.12) (Aspartyl-tRNA synthetase) (AspRS) (Cell proliferation-inducing gene 40 protein)	DARS	1645.46		Q13740	CD166 antigen (Activated leukocyte cell adhesion molecule) (CD antigen CD166)
P25705	ATP synthase subunit alpha, mitochondrial (ATP synthase F1 subunit alpha)	ATP5F1A	8517.35		Q6UWH4	Golgi-associated kinase 1B (Expressed in nerve and epithelium during development) (Protein FAM198B)
P06576	ATP synthase subunit beta, mitochondrial (EC 7.1.2.2) (ATP synthase F1 subunit beta)	ATP5F1B	5595.74		O00487	26S proteasome non-ATPase regulatory subunit 14 (EC 3.4.19.-) (26S proteasome regulatory subunit RPN11) (26S proteasome-associated PAD1 homolog 1)
P53396	ATP-citrate synthase (EC 2.3.3.8) (ATP-citrate (pro-S-)-lyase) (ACL) (Citrate cleavage enzyme)	ACLY	5031.74		P62873	Guanine nucleotide-binding protein G(I)/G(S)/G(T) subunit beta-1 (Transducin beta chain 1)
O75882	Attractin (DPPT-L) (Mahogany homolog)	ATRN	3360.78		P23470	Receptor-type tyrosine-protein phosphatase gamma (Protein-tyrosine phosphatase gamma) (R-PTP-gamma) (EC 3.1.3.48)
P98160	Basement membrane-specific heparan sulfate proteoglycan core protein (HSPG) (Perlecan) (PLC) [Cleaved into: Endorepellin; LG3 peptide]	HSPG2	163896		Q13219	Pappalysin-1 (EC 3.4.24.79) (Insulin-like growth factor-dependent IGF-binding protein 4 protease) (IGF-dependent IGFBP-4 protease) (IGFBP-4ase) (Pregnancy-associated plasma protein A) (PAPP-A)
P51572	B-cell receptor-associated protein 31 (BCR-associated protein 31) (Bap31) (6C6-AG tumor-associated antigen) (Protein CDM) (p28)	BCAP31	2202.78		Q92896	Golgi apparatus protein 1 (CFR-1) (Cysteine-rich fibroblast growth factor receptor) (E-selectin ligand 1) (ESL-1) (Golgi sialoglycoprotein MG-160)
P15291	Beta-1,4-galactosyltransferase 1 (Beta-1,4-GalTase 1) (Beta4Gal-T1) (b4Gal-T1) (EC 2.4.1.-) (Beta-N-acetylglucosaminyl-glycolipid beta-1,4-galactosyltransferase) (Beta-N-acetylglucosaminylglycopeptide beta-1,4-galactosyltransferase) (EC 2.4.1.38) (Lactose synthase A protein) (EC 2.4.1.22) (N-acetyllactosamine synthase) (EC 2.4.1.90) (Nal synthase) (Neolactotriaosylceramide beta-1,4-galactosyltran…	B4GALT1	8564.12		P30048	Thioredoxin-dependent peroxide reductase, mitochondrial (EC 1.11.1.24) (Antioxidant protein 1) (AOP-1) (HBC189) (Peroxiredoxin III) (Prx-III) (Peroxiredoxin-3) (Protein MER5 homolog) (Thioredoxin-dependent peroxiredoxin 3)
P02749	Beta-2-glycoprotein 1 (APC inhibitor) (Activated protein C-binding protein) (Anticardiolipin cofactor) (Apolipoprotein H) (Apo-H) (Beta-2-glycoprotein I) (B2GPI) (Beta(2)GPI)	APOH	11049.1		P33151	Cadherin-5 (7B4 antigen) (Vascular endothelial cadherin) (VE-cadherin) (CD antigen CD144)
P61769	Beta-2-microglobulin [Cleaved into: Beta-2-microglobulin form pI 5.3]	B2M	6164.87		O60701	UDP-glucose 6-dehydrogenase (UDP-Glc dehydrogenase) (UDP-GlcDH) (UDPGDH) (EC 1.1.1.22)
P52757	Beta-chimaerin (Beta-chimerin) (Rho GTPase-activating protein 3)	CHN2	171804		P60660	Myosin light polypeptide 6 (17 kDa myosin light chain) (LC17) (Myosin light chain 3) (MLC-3) (Myosin light chain alkali 3) (Myosin light chain A3) (Smooth muscle and nonmuscle myosin light chain alkali 6)
P06865	Beta-hexosaminidase subunit alpha (EC 3.2.1.52) (Beta-N-acetylhexosaminidase subunit alpha) (Hexosaminidase subunit A) (N-acetyl-beta-glucosaminidase subunit alpha)	HEXA	41639.7		P00491	Purine nucleoside phosphorylase (PNP) (EC 2.4.2.1) (Inosine phosphorylase) (Inosine-guanosine phosphorylase)
P07686	Beta-hexosaminidase subunit beta (EC 3.2.1.52) (Beta-N-acetylhexosaminidase subunit beta) (Hexosaminidase subunit B) (Cervical cancer proto-oncogene 7 protein) (HCC-7) (N-acetyl-beta-glucosaminidase subunit beta) [Cleaved into: Beta-hexosaminidase subunit beta chain B; Beta-hexosaminidase subunit beta chain A]	HEXB	34869.6		P09525	Annexin A4 (35-beta calcimedin) (Annexin IV) (Annexin-4) (Carbohydrate-binding protein p33/p41) (Chromobindin-4) (Endonexin I) (Lipocortin IV) (P32.5) (PP4-X) (Placental anticoagulant protein II) (PAP-II) (Protein II)
P07814	Bifunctional glutamate/proline--tRNA ligase (Bifunctional aminoacyl-tRNA synthetase) (Cell proliferation-inducing gene 32 protein) (Glutamatyl-prolyl-tRNA synthetase) [Includes: Glutamate--tRNA ligase (EC 6.1.1.17) (Glutamyl-tRNA synthetase) (GluRS); Proline--tRNA ligase (EC 6.1.1.15) (Prolyl-tRNA synthetase)]	EPRS	4534.84		Q9NR99	Matrix-remodeling-associated protein 5 (Adhesion protein with leucine-rich repeats and immunoglobulin domains related to perlecan) (Adlican)
P21810	Biglycan (Bone/cartilage proteoglycan I) (PG-S1)	BGN	45277.5		P21266	Glutathione S-transferase Mu 3 (EC 2.5.1.18) (GST class-mu 3) (GSTM3-3) (hGSTM3-3)
P07738	Bisphosphoglycerate mutase (BPGM) (EC 5.4.2.4) (2,3-bisphosphoglycerate mutase, erythrocyte) (2,3-bisphosphoglycerate synthase) (EC 5.4.2.11) (2,3-diphosphoglycerate mutase) (DPGM) (BPG-dependent PGAM)	BPGM	4880.39		P61088	Ubiquitin-conjugating enzyme E2 N (EC 2.3.2.23) (Bendless-like ubiquitin-conjugating enzyme) (E2 ubiquitin-conjugating enzyme N) (Ubc13) (UbcH13) (Ubiquitin carrier protein N) (Ubiquitin-protein ligase N)
P13497	Bone morphogenetic protein 1 (BMP-1) (EC 3.4.24.19) (Mammalian tolloid protein) (mTld) (Procollagen C-proteinase) (PCP)	BMP1	6963.61		Q92859	Neogenin (Immunoglobulin superfamily DCC subclass member 2)
Q9NZM4	BRD4-interacting chromatin-remodeling complex-associated protein (Glioma tumor suppressor candidate region gene 1 protein)	BICRA	8383.21		Q9Y678	Coatomer subunit gamma-1 (Gamma-1-coat protein) (Gamma-1-COP)
Q9Y597	BTB/POZ domain-containing protein KCTD3 (Renal carcinoma antigen NY-REN-45)	KCTD3	874.707		P28300	Protein-lysine 6-oxidase (EC 1.4.3.13) (Lysyl oxidase) [Cleaved into: Protein-lysine 6-oxidase, long form; Protein-lysine 6-oxidase, short form]
P33151	Cadherin-5 (7B4 antigen) (Vascular endothelial cadherin) (VE-cadherin) (CD antigen CD144)	CDH5	721.139		P0DME0	Protein SETSIP (SET pseudogene protein 18) (SET similar protein) (Similar to SET translocation protein)
Q05682	Caldesmon (CDM)	CALD1	18596.1		P16070	CD44 antigen (CDw44) (Epican) (Extracellular matrix receptor III) (ECMR-III) (GP90 lymphocyte homing/adhesion receptor) (HUTCH-I) (Heparan sulfate proteoglycan) (Hermes antigen) (Hyaluronate receptor) (Phagocytic glycoprotein 1) (PGP-1) (Phagocytic glycoprotein I) (PGP-I) (CD antigen CD44)
P27824	Calnexin (IP90) (Major histocompatibility complex class I antigen-binding protein p88) (p90)	CANX	3713.76		P28838	Cytosol aminopeptidase (EC 3.4.11.1) (Cysteinylglycine-S-conjugate dipeptidase) (EC 3.4.13.23) (Leucine aminopeptidase 3) (LAP-3) (Leucyl aminopeptidase) (Peptidase S) (Proline aminopeptidase) (EC 3.4.11.5) (Prolyl aminopeptidase)
P07384	Calpain-1 catalytic subunit (EC 3.4.22.52) (Calcium-activated neutral proteinase 1) (CANP 1) (Calpain mu-type) (Calpain-1 large subunit) (Cell proliferation-inducing gene 30 protein) (Micromolar-calpain) (muCANP)	CAPN1	4179.48		P05067	Amyloid-beta precursor protein (APP) (ABPP) (APPI) (Alzheimer disease amyloid A4 protein homolog) (Alzheimer disease amyloid protein) (Amyloid precursor protein) (Amyloid-beta (A4) precursor protein) (Amyloid-beta A4 protein) (Cerebral vascular amyloid peptide) (CVAP) (PreA4) (Protease nexin-II) (PN-II) [Cleaved into: N-APP; Soluble APP-alpha (S-APP-alpha); Soluble APP-beta (S-APP-beta); C99 (Bet…
P17655	Calpain-2 catalytic subunit (EC 3.4.22.53) (Calcium-activated neutral proteinase 2) (CANP 2) (Calpain M-type) (Calpain large polypeptide L2) (Calpain-2 large subunit) (Millimolar-calpain) (M-calpain)	CAPN2	8444.91		Q04828	Aldo-keto reductase family 1 member C1 (EC 1.1.1.-) (EC 1.1.1.112) (EC 1.1.1.209) (EC 1.1.1.210) (EC 1.1.1.357) (EC 1.1.1.51) (EC 1.1.1.53) (EC 1.1.1.62) (EC 1.3.1.20) (20-alpha-hydroxysteroid dehydrogenase) (20-alpha-HSD) (EC 1.1.1.149) (Chlordecone reductase homolog HAKRC) (Dihydrodiol dehydrogenase 1) (DD1) (High-affinity hepatic bile acid-binding protein) (HBAB)
P27797	Calreticulin (CRP55) (Calregulin) (Endoplasmic reticulum resident protein 60) (ERp60) (HACBP) (grp60)	CALR	15353.9		P20073	Annexin A7 (Annexin VII) (Annexin-7) (Synexin)
O94985	Calsyntenin-1 (Alcadein-alpha) (Alc-alpha) (Alzheimer-related cadherin-like protein) (Non-classical cadherin XB31alpha) [Cleaved into: Soluble Alc-alpha (SAlc-alpha); CTF1-alpha (C-terminal fragment 1-alpha)]	CLSTN1	34560.2		P38606	V-type proton ATPase catalytic subunit A (V-ATPase subunit A) (EC 7.1.2.2) (V-ATPase 69 kDa subunit) (Vacuolar ATPase isoform VA68) (Vacuolar proton pump subunit alpha)
O43852	Calumenin (Crocalbin) (IEF SSP 9302)	CALU	25863.7		Q9NVA2	Septin-11
P17612	cAMP-dependent protein kinase catalytic subunit alpha (PKA C-alpha) (EC 2.7.11.11)	PRKACA	1026.26		Q8IV08	5'-3' exonuclease PLD3 (EC 3.1.16.1) (Choline phosphatase 3) (HindIII K4L homolog) (Hu-K4) (Phosphatidylcholine-hydrolyzing phospholipase D3) (Phospholipase D3) (PLD 3)
P16152	Carbonyl reductase [NADPH] 1 (EC 1.1.1.184) (15-hydroxyprostaglandin dehydrogenase [NADP(+)]) (EC 1.1.1.196, EC 1.1.1.197) (20-beta-hydroxysteroid dehydrogenase) (Alcohol dehydrogenase [NAD(P)+] CBR1) (EC 1.1.1.71) (NADPH-dependent carbonyl reductase 1) (Prostaglandin 9-ketoreductase) (PG-9-KR) (Prostaglandin-E(2) 9-reductase) (EC 1.1.1.189) (Short chain dehydrogenase/reductase family 21C member …	CBR1	7051.7		P00738	Haptoglobin (Zonulin) [Cleaved into: Haptoglobin alpha chain; Haptoglobin beta chain]
Q9UI42	Carboxypeptidase A4 (EC 3.4.17.-) (Carboxypeptidase A3)	CPA4	50175.3		Q15366	Poly(rC)-binding protein 2 (Alpha-CP2) (Heterogeneous nuclear ribonucleoprotein E2) (hnRNP E2)
P16870	Carboxypeptidase E (CPE) (EC 3.4.17.10) (Carboxypeptidase H) (CPH) (Enkephalin convertase) (Prohormone-processing carboxypeptidase)	CPE	178748		P50914	60S ribosomal protein L14 (CAG-ISL 7) (Large ribosomal subunit protein eL14)
Q9Y646	Carboxypeptidase Q (EC 3.4.17.-) (Lysosomal dipeptidase) (Plasma glutamate carboxypeptidase)	CPQ	29464.1		P09960	Leukotriene A-4 hydrolase (LTA-4 hydrolase) (EC 3.3.2.6) (Leukotriene A(4) hydrolase) (Tripeptide aminopeptidase LTA4H) (EC 3.4.11.4)
P49747	Cartilage oligomeric matrix protein (COMP) (Thrombospondin-5) (TSP5)	COMP	236564		Q13200	26S proteasome non-ATPase regulatory subunit 2 (26S proteasome regulatory subunit RPN1) (26S proteasome regulatory subunit S2) (26S proteasome subunit p97) (Protein 55.11) (Tumor necrosis factor type 1 receptor-associated protein 2)
P35221	Catenin alpha-1 (Alpha E-catenin) (Cadherin-associated protein) (Renal carcinoma antigen NY-REN-13)	CTNNA1	1422.72		Q12860	Contactin-1 (Glycoprotein gp135) (Neural cell surface protein F3)
P35222	Catenin beta-1 (Beta-catenin)	CTNNB1	2273.05		Q07960	Rho GTPase-activating protein 1 (CDC42 GTPase-activating protein) (GTPase-activating protein rhoGAP) (Rho-related small GTPase protein activator) (Rho-type GTPase-activating protein 1) (p50-RhoGAP)
P07858	Cathepsin B (EC 3.4.22.1) (APP secretase) (APPS) (Cathepsin B1) [Cleaved into: Cathepsin B light chain; Cathepsin B heavy chain]	CTSB	44093.9		P45877	Peptidyl-prolyl cis-trans isomerase C (PPIase C) (EC 5.2.1.8) (Cyclophilin C) (Rotamase C)
P07339	Cathepsin D (EC 3.4.23.5) [Cleaved into: Cathepsin D light chain; Cathepsin D heavy chain]	CTSD	204235		P35221	Catenin alpha-1 (Alpha E-catenin) (Cadherin-associated protein) (Renal carcinoma antigen NY-REN-13)
Q9UBX1	Cathepsin F (CATSF) (EC 3.4.22.41)	CTSF	5085.83		P46781	40S ribosomal protein S9 (Small ribosomal subunit protein uS4)
P43235	Cathepsin K (EC 3.4.22.38) (Cathepsin O) (Cathepsin O2) (Cathepsin X)	CTSK	21213.5		O00468	Agrin [Cleaved into: Agrin N-terminal 110 kDa subunit; Agrin C-terminal 110 kDa subunit; Agrin C-terminal 90 kDa fragment (C90); Agrin C-terminal 22 kDa fragment (C22)]
Q9UBR2	Cathepsin Z (EC 3.4.18.1) (Cathepsin P) (Cathepsin X)	CTSZ	14518.5		P80188	Neutrophil gelatinase-associated lipocalin (NGAL) (25 kDa alpha-2-microglobulin-related subunit of MMP-9) (Lipocalin-2) (Oncogene 24p3) (Siderocalin) (p25)
P11717	Cation-independent mannose-6-phosphate receptor (CI Man-6-P receptor) (CI-MPR) (M6PR) (300 kDa mannose 6-phosphate receptor) (MPR 300) (Insulin-like growth factor 2 receptor) (Insulin-like growth factor II receptor) (IGF-II receptor) (M6P/IGF2 receptor) (M6P/IGF2R) (CD antigen CD222)	IGF2R	6148.08		P14314	Glucosidase 2 subunit beta (80K-H protein) (Glucosidase II subunit beta) (Protein kinase C substrate 60.1 kDa protein heavy chain) (PKCSH)
P29279	CCN family member 2 (Cellular communication network factor 2) (Connective tissue growth factor) (Hypertrophic chondrocyte-specific protein 24) (Insulin-like growth factor-binding protein 8) (IBP-8) (IGF-binding protein 8) (IGFBP-8)	CCN2	8326.41		P41091	Eukaryotic translation initiation factor 2 subunit 3 (EC 3.6.5.3) (Eukaryotic translation initiation factor 2 subunit gamma X) (eIF-2-gamma X) (eIF-2gX)
P48745	CCN family member 3 (Cellular communication network factor 3) (Insulin-like growth factor-binding protein 9) (IBP-9) (IGF-binding protein 9) (IGFBP-9) (Nephro blastoma-overexpressed gene protein homolog) (Protein NOV homolog) (NovH)	CCN3	15652.1		P09382	Galectin-1 (Gal-1) (14 kDa laminin-binding protein) (HLBP14) (14 kDa lectin) (Beta-galactoside-binding lectin L-14-I) (Galaptin) (HBL) (HPL) (Lactose-binding lectin 1) (Lectin galactoside-binding soluble 1) (Putative MAPK-activating protein PM12) (S-Lac lectin 1)
Q6YHK3	CD109 antigen (150 kDa TGF-beta-1-binding protein) (C3 and PZP-like alpha-2-macroglobulin domain-containing protein 7) (Platelet-specific Gov antigen) (p180) (r150) (CD antigen CD109)	CD109	30654.8		P00352	Aldehyde dehydrogenase 1A1 (EC 1.2.1.19) (EC 1.2.1.28) (EC 1.2.1.3) (EC 1.2.1.36) (3-deoxyglucosone dehydrogenase) (ALDH-E1) (ALHDII) (Aldehyde dehydrogenase family 1 member A1) (Aldehyde dehydrogenase, cytosolic) (Retinal dehydrogenase 1) (RALDH 1) (RalDH1)
Q13740	CD166 antigen (Activated leukocyte cell adhesion molecule) (CD antigen CD166)	ALCAM	3337.02		P09603	Macrophage colony-stimulating factor 1 (CSF-1) (M-CSF) (MCSF) (Lanimostim) [Cleaved into: Processed macrophage colony-stimulating factor 1]
P16070	CD44 antigen (CDw44) (Epican) (Extracellular matrix receptor III) (ECMR-III) (GP90 lymphocyte homing/adhesion receptor) (HUTCH-I) (Heparan sulfate proteoglycan) (Hermes antigen) (Hyaluronate receptor) (Phagocytic glycoprotein 1) (PGP-1) (Phagocytic glycoprotein I) (PGP-I) (CD antigen CD44)	CD44	35690.9		Q06210	Glutamine--fructose-6-phosphate aminotransferase [isomerizing] 1 (EC 2.6.1.16) (D-fructose-6-phosphate amidotransferase 1) (Glutamine:fructose-6-phosphate amidotransferase 1) (GFAT 1) (GFAT1) (Hexosephosphate aminotransferase 1)
P13987	CD59 glycoprotein (1F5 antigen) (20 kDa homologous restriction factor) (HRF-20) (HRF20) (MAC-inhibitory protein) (MAC-IP) (MEM43 antigen) (Membrane attack complex inhibition factor) (MACIF) (Membrane inhibitor of reactive lysis) (MIRL) (Protectin) (CD antigen CD59)	CD59	14322.5		Q00839	Heterogeneous nuclear ribonucleoprotein U (hnRNP U) (GRIP120) (Nuclear p120 ribonucleoprotein) (Scaffold-attachment factor A) (SAF-A) (p120) (pp120)
P08962	CD63 antigen (Granulophysin) (Lysosomal-associated membrane protein 3) (LAMP-3) (Lysosome integral membrane protein 1) (Limp1) (Melanoma-associated antigen ME491) (OMA81H) (Ocular melanoma-associated antigen) (Tetraspanin-30) (Tspan-30) (CD antigen CD63)	CD63	6764.41		Q5D862	Filaggrin-2 (FLG-2) (Intermediate filament-associated and psoriasis-susceptibility protein) (Ifapsoriasin)
P00450	Ceruloplasmin (EC 1.16.3.1) (Ferroxidase)	CP	3680.62		P40227	T-complex protein 1 subunit zeta (TCP-1-zeta) (Acute morphine dependence-related protein 2) (CCT-zeta-1) (HTR3) (Tcp20)
P36222	Chitinase-3-like protein 1 (39 kDa synovial protein) (Cartilage glycoprotein 39) (CGP-39) (GP-39) (hCGP-39) (YKL-40)	CHI3L1	2236.48		P49368	T-complex protein 1 subunit gamma (TCP-1-gamma) (CCT-gamma) (hTRiC5)
O00299	Chloride intracellular channel protein 1 (Chloride channel ABP) (Nuclear chloride ion channel 27) (NCC27) (Regulatory nuclear chloride ion channel protein) (hRNCC)	CLIC1	10052.1		O60664	Perilipin-3 (47 kDa mannose 6-phosphate receptor-binding protein) (47 kDa MPR-binding protein) (Cargo selection protein TIP47) (Mannose-6-phosphate receptor-binding protein 1) (Placental protein 17) (PP17)
Q9Y696	Chloride intracellular channel protein 4 (Intracellular chloride ion channel protein p64H1)	CLIC4	9728.33		P40261	Nicotinamide N-methyltransferase (EC 2.1.1.1)
Q00610	Clathrin heavy chain 1 (Clathrin heavy chain on chromosome 17) (CLH-17)	CLTC	7288.73		P05109	Protein S100-A8 (Calgranulin-A) (Calprotectin L1L subunit) (Cystic fibrosis antigen) (CFAG) (Leukocyte L1 complex light chain) (Migration inhibitory factor-related protein 8) (MRP-8) (p8) (S100 calcium-binding protein A8) (Urinary stone protein band A)
P10909	Clusterin (Aging-associated gene 4 protein) (Apolipoprotein J) (Apo-J) (Complement cytolysis inhibitor) (CLI) (Complement-associated protein SP-40,40) (Ku70-binding protein 1) (NA1/NA2) (Sulfated glycoprotein 2) (SGP-2) (Testosterone-repressed prostate message 2) (TRPM-2) [Cleaved into: Clusterin beta chain (ApoJalpha) (Complement cytolysis inhibitor a chain); Clusterin alpha chain (ApoJbeta) (Co…	CLU	48238.8		P13010	X-ray repair cross-complementing protein 5 (EC 3.6.4.-) (86 kDa subunit of Ku antigen) (ATP-dependent DNA helicase 2 subunit 2) (ATP-dependent DNA helicase II 80 kDa subunit) (CTC box-binding factor 85 kDa subunit) (CTC85) (CTCBF) (DNA repair protein XRCC5) (Ku80) (Ku86) (Lupus Ku autoantigen protein p86) (Nuclear factor IV) (Thyroid-lupus autoantigen) (TLAA) (X-ray repair complementing defective…
Q14019	Coactosin-like protein	COTL1	3863.25
P12259	Coagulation factor V (Activated protein C cofactor) (Proaccelerin, labile factor) [Cleaved into: Coagulation factor V heavy chain; Coagulation factor V light chain]	F5	7796.09
P00742	Coagulation factor X (EC 3.4.21.6) (Stuart factor) (Stuart-Prower factor) [Cleaved into: Factor X light chain; Factor X heavy chain; Activated factor Xa heavy chain]	F10	2217.21
P53621	Coatomer subunit alpha (Alpha-coat protein) (Alpha-COP) (HEP-COP) (HEPCOP) [Cleaved into: Xenin (Xenopsin-related peptide); Proxenin]	COPA	815.599
P53618	Coatomer subunit beta (Beta-coat protein) (Beta-COP)	COPB1	7031.56
Q9Y678	Coatomer subunit gamma-1 (Gamma-1-coat protein) (Gamma-1-COP)	COPG1	1667.47
P23528	Cofilin-1 (18 kDa phosphoprotein) (p18) (Cofilin, non-muscle isoform)	CFL1	16180.8
Q76M96	Coiled-coil domain-containing protein 80 (Down-regulated by oncogenes protein 1) (Up-regulated in BRS-3 deficient mouse homolog)	CCDC80	82360.6
P02452	Collagen alpha-1(I) chain (Alpha-1 type I collagen)	COL1A1	1724196
P02461	Collagen alpha-1(III) chain	COL3A1	124901
P02462	Collagen alpha-1(IV) chain [Cleaved into: Arresten]	COL4A1	7790.65
P20908	Collagen alpha-1(V) chain	COL5A1	22346.2
P12109	Collagen alpha-1(VI) chain	COL6A1	1.12862e+06
P12107	Collagen alpha-1(XI) chain	COL11A1	6213.48
Q99715	Collagen alpha-1(XII) chain	COL12A1	61683.2
Q05707	Collagen alpha-1(XIV) chain (Undulin)	COL14A1	2661.91
P39059	Collagen alpha-1(XV) chain [Cleaved into: Restin (Endostatin-XV) (Related to endostatin) (Restin-I); Restin-2 (Restin-II); Restin-3 (Restin-III); Restin-4 (Restin-IV)]	COL15A1	36226.4
P39060	Collagen alpha-1(XVIII) chain [Cleaved into: Endostatin; Non-collagenous domain 1 (NC1)]	COL18A1	5581.91
P08123	Collagen alpha-2(I) chain (Alpha-2 type I collagen)	COL1A2	861581
P08572	Collagen alpha-2(IV) chain [Cleaved into: Canstatin]	COL4A2	18700.4
P05997	Collagen alpha-2(V) chain	COL5A2	11671.9
P12110	Collagen alpha-2(VI) chain	COL6A2	61387.5
P12111	Collagen alpha-3(VI) chain	COL6A3	78798.6
Q96CG8	Collagen triple helix repeat-containing protein 1	CTHRC1	13112.5
Q9BXJ0	Complement C1q tumor necrosis factor-related protein 5	C1QTNF5	25246.4
P00736	Complement C1r subcomponent (EC 3.4.21.41) (Complement component 1 subcomponent r) [Cleaved into: Complement C1r subcomponent heavy chain; Complement C1r subcomponent light chain]	C1R	53597
P09871	Complement C1s subcomponent (EC 3.4.21.42) (C1 esterase) (Complement component 1 subcomponent s) [Cleaved into: Complement C1s subcomponent heavy chain; Complement C1s subcomponent light chain]	C1S	110655
P01024	Complement C3 (C3 and PZP-like alpha-2-macroglobulin domain-containing protein 1) [Cleaved into: Complement C3 beta chain; C3-beta-c (C3bc); Complement C3 alpha chain; C3a anaphylatoxin; Acylation stimulating protein (ASP) (C3adesArg); Complement C3b alpha' chain; Complement C3c alpha' chain fragment 1; Complement C3dg fragment; Complement C3g fragment; Complement C3d fragment; Complement C3f fra…	C3	178824
P0C0L4	Complement C4-A (Acidic complement C4) (C3 and PZP-like alpha-2-macroglobulin domain-containing protein 2) [Cleaved into: Complement C4 beta chain; Complement C4-A alpha chain; C4a anaphylatoxin; C4b-A; C4d-A; Complement C4 gamma chain]	C4A	65462.9
P01031	Complement C5 (C3 and PZP-like alpha-2-macroglobulin domain-containing protein 4) [Cleaved into: Complement C5 beta chain; Complement C5 alpha chain; C5a anaphylatoxin; Complement C5 alpha' chain]	C5	21814.5
P10643	Complement component C7	C7	18254.7
P02748	Complement component C9 [Cleaved into: Complement component C9a; Complement component C9b]	C9	14757.8
P00751	Complement factor B (EC 3.4.21.47) (C3/C5 convertase) (Glycine-rich beta glycoprotein) (GBG) (PBF2) (Properdin factor B) [Cleaved into: Complement factor B Ba fragment; Complement factor B Bb fragment]	CFB	23416.2
P00746	Complement factor D (EC 3.4.21.46) (Adipsin) (C3 convertase activator) (Properdin factor D)	CFD	12451.2
P08603	Complement factor H (H factor 1)	CFH	20015.7
P05156	Complement factor I (EC 3.4.21.45) (C3B/C4B inactivator) [Cleaved into: Complement factor I heavy chain; Complement factor I light chain]	CFI	14655.7
Q12860	Contactin-1 (Glycoprotein gp135) (Neural cell surface protein F3)	CNTN1	1892.79
Q9ULV4	Coronin-1C (Coronin-3) (hCRNN4)	CORO1C	5404.58
P12277	Creatine kinase B-type (EC 2.7.3.2) (Brain creatine kinase) (B-CK) (Creatine kinase B chain) (Creatine phosphokinase B-type) (CPK-B)	CKB	8727.63
Q9UBG0	C-type mannose receptor 2 (C-type lectin domain family 13 member E) (Endocytic receptor 180) (Macrophage mannose receptor 2) (Urokinase-type plasminogen activator receptor-associated protein) (UPAR-associated protein) (Urokinase receptor-associated protein) (CD antigen CD280)	MRC2	1792.74
P04080	Cystatin-B (CPI-B) (Liver thiol proteinase inhibitor) (Stefin-B)	CSTB	655.457
P01034	Cystatin-C (Cystatin-3) (Gamma-trace) (Neuroendocrine basic polypeptide) (Post-gamma-globulin)	CST3	3995
O75462	Cytokine receptor-like factor 1 (Cytokine-like factor 1) (CLF-1) (ZcytoR5)	CRLF1	11399.3
Q14204	Cytoplasmic dynein 1 heavy chain 1 (Cytoplasmic dynein heavy chain 1) (Dynein heavy chain, cytosolic)	DYNC1H1	3221.56
P28838	Cytosol aminopeptidase (EC 3.4.11.1) (Cysteinylglycine-S-conjugate dipeptidase) (EC 3.4.13.23) (Leucine aminopeptidase 3) (LAP-3) (Leucyl aminopeptidase) (Peptidase S) (Proline aminopeptidase) (EC 3.4.11.5) (Prolyl aminopeptidase)	LAP3	1856.7
P07585	Decorin (Bone proteoglycan II) (PG-S2) (PG40)	DCN	228115
P81605	Dermcidin (EC 3.4.-.-) (Preproteolysin) [Cleaved into: Survival-promoting peptide; DCD-1]	DCD	66554.3
P15924	Desmoplakin (DP) (250/210 kDa paraneoplastic pemphigus antigen)	DSP	9970.18
Q16555	Dihydropyrimidinase-related protein 2 (DRP-2) (Collapsin response mediator protein 2) (CRMP-2) (N2A3) (Unc-33-like phosphoprotein 2) (ULIP-2)	DPYSL2	33727.2
P53634	Dipeptidyl peptidase 1 (EC 3.4.14.1) (Cathepsin C) (Cathepsin J) (Dipeptidyl peptidase I) (DPP-I) (DPPI) (Dipeptidyl transferase) [Cleaved into: Dipeptidyl peptidase 1 exclusion domain chain (Dipeptidyl peptidase I exclusion domain chain); Dipeptidyl peptidase 1 heavy chain (Dipeptidyl peptidase I heavy chain); Dipeptidyl peptidase 1 light chain (Dipeptidyl peptidase I light chain)]	CTSC	21442.2
P27487	Dipeptidyl peptidase 4 (EC 3.4.14.5) (ADABP) (Adenosine deaminase complexing protein 2) (ADCP-2) (Dipeptidyl peptidase IV) (DPP IV) (T-cell activation antigen CD26) (TP103) (CD antigen CD26) [Cleaved into: Dipeptidyl peptidase 4 membrane form (Dipeptidyl peptidase IV membrane form); Dipeptidyl peptidase 4 soluble form (Dipeptidyl peptidase IV soluble form)]	DPP4	4888.42
Q13217	DnaJ homolog subfamily C member 3 (Endoplasmic reticulum DNA J domain-containing protein 6) (ER-resident protein ERdj6) (ERdj6) (Interferon-induced, double-stranded RNA-activated protein kinase inhibitor) (Protein kinase inhibitor of 58 kDa) (Protein kinase inhibitor p58)	DNAJC3	3345.17
P04844	Dolichyl-diphosphooligosaccharide--protein glycosyltransferase subunit 2 (Dolichyl-diphosphooligosaccharide--protein glycosyltransferase 63 kDa subunit) (RIBIIR) (Ribophorin II) (RPN-II) (Ribophorin-2)	RPN2	1139.47
Q96JB1	Dynein axonemal heavy chain 8 (Axonemal beta dynein heavy chain 8) (Ciliary dynein heavy chain 8)	DNAH8	100289
Q13822	Ectonucleotide pyrophosphatase/phosphodiesterase family member 2 (E-NPP 2) (EC 3.1.4.39) (Autotaxin) (Extracellular lysophospholipase D) (LysoPLD)	ENPP2	9457.71
Q12805	EGF-containing fibulin-like extracellular matrix protein 1 (Extracellular protein S1-5) (Fibrillin-like protein) (Fibulin-3) (FIBL-3)	EFEMP1	610056
O95967	EGF-containing fibulin-like extracellular matrix protein 2 (Fibulin-4) (FIBL-4) (Protein UPH1)	EFEMP2	10252.6
P68104	Elongation factor 1-alpha 1 (EF-1-alpha-1) (Elongation factor Tu) (EF-Tu) (Eukaryotic elongation factor 1 A-1) (eEF1A-1) (Leukocyte receptor cluster member 7)	EEF1A1	92431.5
P26641	Elongation factor 1-gamma (EF-1-gamma) (eEF-1B gamma)	EEF1G	11776.6
P13639	Elongation factor 2 (EF-2)	EEF2	16491.8
Q9Y6C2	EMILIN-1 (Elastin microfibril interface-located protein 1) (Elastin microfibril interfacer 1)	EMILIN1	5367.12
Q9BXX0	EMILIN-2 (Elastin microfibril interface-located protein 2) (Elastin microfibril interfacer 2) (Protein FOAP-10)	EMILIN2	7182.07
P11021	Endoplasmic reticulum chaperone BiP (EC 3.6.4.10) (78 kDa glucose-regulated protein) (GRP-78) (Binding-immunoglobulin protein) (BiP) (Heat shock protein 70 family protein 5) (HSP70 family protein 5) (Heat shock protein family A member 5) (Immunoglobulin heavy chain-binding protein)	HSPA5	18501.8
P14625	Endoplasmin (94 kDa glucose-regulated protein) (GRP-94) (Heat shock protein 90 kDa beta member 1) (Tumor rejection antigen 1) (gp96 homolog)	HSP90B1	35162.9
Q9UNN8	Endothelial protein C receptor (Activated protein C receptor) (APC receptor) (Endothelial cell protein C receptor) (CD antigen CD201)	PROCR	3381.93
P60842	Eukaryotic initiation factor 4A-I (eIF-4A-I) (eIF4A-I) (EC 3.6.4.13) (ATP-dependent RNA helicase eIF4A-1)	EIF4A1	9418.75
P41091	Eukaryotic translation initiation factor 2 subunit 3 (EC 3.6.5.3) (Eukaryotic translation initiation factor 2 subunit gamma X) (eIF-2-gamma X) (eIF-2gX)	EIF2S3	1898.08
P63241	Eukaryotic translation initiation factor 5A-1 (eIF-5A-1) (eIF-5A1) (Eukaryotic initiation factor 5A isoform 1) (eIF-5A) (Rev-binding factor) (eIF-4D)	EIF5A	10676.1
Q16610	Extracellular matrix protein 1 (Secretory component p85)	ECM1	42400.3
P08294	Extracellular superoxide dismutase [Cu-Zn] (EC-SOD) (EC 1.15.1.1)	SOD3	18780.1
P15311	Ezrin (Cytovillin) (Villin-2) (p81)	EZR	1092.68
P52907	F-actin-capping protein subunit alpha-1 (CapZ alpha-1)	CAPZA1	3837.63
P47755	F-actin-capping protein subunit alpha-2 (CapZ alpha-2)	CAPZA2	9948.39
Q16658	Fascin (55 kDa actin-bundling protein) (Singed-like protein) (p55)	FSCN1	10628.2
P49327	Fatty acid synthase (EC 2.3.1.85) (Type I fatty acid synthase) [Includes: [Acyl-carrier-protein] S-acetyltransferase (EC 2.3.1.38); [Acyl-carrier-protein] S-malonyltransferase (EC 2.3.1.39); 3-oxoacyl-[acyl-carrier-protein] synthase (EC 2.3.1.41); 3-oxoacyl-[acyl-carrier-protein] reductase (EC 1.1.1.100); 3-hydroxyacyl-[acyl-carrier-protein] dehydratase (EC 4.2.1.59); Enoyl-[acyl-carrier-protein]…	FASN	4094.73
P05413	Fatty acid-binding protein, heart (Fatty acid-binding protein 3) (Heart-type fatty acid-binding protein) (H-FABP) (Mammary-derived growth inhibitor) (MDGI) (Muscle fatty acid-binding protein) (M-FABP)	FABP3	2351.23
P02794	Ferritin heavy chain (Ferritin H subunit) (EC 1.16.3.1) (Cell proliferation-inducing gene 15 protein) [Cleaved into: Ferritin heavy chain, N-terminally processed]	FTH1	8219.19
P35555	Fibrillin-1 [Cleaved into: Asprosin]	FBN1	42721.1
P35556	Fibrillin-2 [Cleaved into: Placensin]	FBN2	1364.49
P02671	Fibrinogen alpha chain [Cleaved into: Fibrinopeptide A; Fibrinogen alpha chain]	FGA	5008.03
P02675	Fibrinogen beta chain [Cleaved into: Fibrinopeptide B; Fibrinogen beta chain]	FGB	12075.5
Q06828	Fibromodulin (FM) (Collagen-binding 59 kDa protein) (Keratan sulfate proteoglycan fibromodulin) (KSPG fibromodulin)	FMOD	43045.1
P02751	Fibronectin (FN) (Cold-insoluble globulin) (CIG) [Cleaved into: Anastellin; Ugl-Y1; Ugl-Y2; Ugl-Y3]	FN1	2.63241e+06
P23142	Fibulin-1 (FIBL-1)	FBLN1	105411
P98095	Fibulin-2 (FIBL-2)	FBLN2	233412
Q9UBX5	Fibulin-5 (FIBL-5) (Developmental arteries and neural crest EGF-like protein) (Dance) (Urine p50 protein) (UP50)	FBLN5	11033
Q5D862	Filaggrin-2 (FLG-2) (Intermediate filament-associated and psoriasis-susceptibility protein) (Ifapsoriasin)	FLG2	6370.47
P21333	Filamin-A (FLN-A) (Actin-binding protein 280) (ABP-280) (Alpha-filamin) (Endothelial actin-binding protein) (Filamin-1) (Non-muscle filamin)	FLNA	62835.7
O75369	Filamin-B (FLN-B) (ABP-278) (ABP-280 homolog) (Actin-binding-like protein) (Beta-filamin) (Filamin homolog 1) (Fh1) (Filamin-3) (Thyroid autoantigen) (Truncated actin-binding protein) (Truncated ABP)	FLNB	7865.89
Q14315	Filamin-C (FLN-C) (FLNc) (ABP-280-like protein) (ABP-L) (Actin-binding-like protein) (Filamin-2) (Gamma-filamin)	FLNC	27600.1
P19883	Follistatin (FS) (Activin-binding protein)	FST	3200.83
Q12841	Follistatin-related protein 1 (Follistatin-like protein 1)	FSTL1	36900.7
P04075	Fructose-bisphosphate aldolase A (EC 4.1.2.13) (Lung cancer antigen NY-LU-1) (Muscle-type aldolase)	ALDOA	49444.5
P09972	Fructose-bisphosphate aldolase C (EC 4.1.2.13) (Brain-type aldolase)	ALDOC	413.142
P09382	Galectin-1 (Gal-1) (14 kDa laminin-binding protein) (HLBP14) (14 kDa lectin) (Beta-galactoside-binding lectin L-14-I) (Galaptin) (HBL) (HPL) (Lactose-binding lectin 1) (Lectin galactoside-binding soluble 1) (Putative MAPK-activating protein PM12) (S-Lac lectin 1)	LGALS1	7796.41
Q08380	Galectin-3-binding protein (Basement membrane autoantigen p105) (Lectin galactoside-binding soluble 3-binding protein) (Mac-2-binding protein) (MAC2BP) (Mac-2 BP) (Tumor-associated antigen 90K)	LGALS3BP	96357.3
P06396	Gelsolin (AGEL) (Actin-depolymerizing factor) (ADF) (Brevin)	GSN	424801
P07093	Glia-derived nexin (GDN) (Peptidase inhibitor 7) (PI-7) (Protease nexin 1) (PN-1) (Protease nexin I) (Serpin E2)	SERPINE2	54985.8
P11413	Glucose-6-phosphate 1-dehydrogenase (G6PD) (EC 1.1.1.49)	G6PD	7327.01
P06744	Glucose-6-phosphate isomerase (GPI) (EC 5.3.1.9) (Autocrine motility factor) (AMF) (Neuroleukin) (NLK) (Phosphoglucose isomerase) (PGI) (Phosphohexose isomerase) (PHI) (Sperm antigen 36) (SA-36)	GPI	9093.81
P14314	Glucosidase 2 subunit beta (80K-H protein) (Glucosidase II subunit beta) (Protein kinase C substrate 60.1 kDa protein heavy chain) (PKCSH)	PRKCSH	3551.47
Q06210	Glutamine--fructose-6-phosphate aminotransferase [isomerizing] 1 (EC 2.6.1.16) (D-fructose-6-phosphate amidotransferase 1) (Glutamine:fructose-6-phosphate amidotransferase 1) (GFAT 1) (GFAT1) (Hexosephosphate aminotransferase 1)	GFPT1	5473.51
Q7RTV2	Glutathione S-transferase A5 (EC 2.5.1.18) (GST class-alpha member 5) (Glutathione S-transferase A5-5)	GSTA5	1895.16
P21266	Glutathione S-transferase Mu 3 (EC 2.5.1.18) (GST class-mu 3) (GSTM3-3) (hGSTM3-3)	GSTM3	5931.75
P78417	Glutathione S-transferase omega-1 (GSTO-1) (EC 2.5.1.18) (Glutathione S-transferase omega 1-1) (GSTO 1-1) (Glutathione-dependent dehydroascorbate reductase) (EC 1.8.5.1) (Monomethylarsonic acid reductase) (MMA(V) reductase) (EC 1.20.4.2) (S-(Phenacyl)glutathione reductase) (SPG-R)	GSTO1	5607.66
P09211	Glutathione S-transferase P (EC 2.5.1.18) (GST class-pi) (GSTP1-1)	GSTP1	12062.9
P04406	Glyceraldehyde-3-phosphate dehydrogenase (GAPDH) (EC 1.2.1.12) (Peptidyl-cysteine S-nitrosylase GAPDH) (EC 2.6.99.-)	GAPDH	26606.2
P11216	Glycogen phosphorylase, brain form (EC 2.4.1.1)	PYGB	3202.16
P06737	Glycogen phosphorylase, liver form (EC 2.4.1.1)	PYGL	12718.4
P35052	Glypican-1 [Cleaved into: Secreted glypican-1]	GPC1	62079.7
Q92896	Golgi apparatus protein 1 (CFR-1) (Cysteine-rich fibroblast growth factor receptor) (E-selectin ligand 1) (ESL-1) (Golgi sialoglycoprotein MG-160)	GLG1	1162.31
Q6UWH4	Golgi-associated kinase 1B (Expressed in nerve and epithelium during development) (Protein FAM198B)	GASK1B	3100.48
Q14393	Growth arrest-specific protein 6 (GAS-6) (AXL receptor tyrosine kinase ligand)	GAS6	6712.93
Q9UIJ7	GTP:AMP phosphotransferase AK3, mitochondrial (EC 2.7.4.10) (Adenylate kinase 3) (AK 3) (Adenylate kinase 3 alpha-like 1)	AK3	179.136
P62826	GTP-binding nuclear protein Ran (EC 3.6.5.-) (Androgen receptor-associated protein 24) (GTPase Ran) (Ras-like protein TC4) (Ras-related nuclear protein)	RAN	5652.11
P04899	Guanine nucleotide-binding protein G(i) subunit alpha-2 (Adenylate cyclase-inhibiting G alpha protein)	GNAI2	3653.9
P62873	Guanine nucleotide-binding protein G(I)/G(S)/G(T) subunit beta-1 (Transducin beta chain 1)	GNB1	2222.56
P62879	Guanine nucleotide-binding protein G(I)/G(S)/G(T) subunit beta-2 (G protein subunit beta-2) (Transducin beta chain 2)	GNB2	9569.95
P00738	Haptoglobin (Zonulin) [Cleaved into: Haptoglobin alpha chain; Haptoglobin beta chain]	HP	473759
P0DMV8	Heat shock 70 kDa protein 1A (Heat shock 70 kDa protein 1) (HSP70-1) (HSP70.1)	HSPA1A	9979.6
P34932	Heat shock 70 kDa protein 4 (HSP70RY) (Heat shock 70-related protein APG-2)	HSPA4	34019.5
P11142	Heat shock cognate 71 kDa protein (EC 3.6.4.10) (Heat shock 70 kDa protein 8) (Lipopolysaccharide-associated protein 1) (LAP-1) (LPS-associated protein 1)	HSPA8	23646
Q12931	Heat shock protein 75 kDa, mitochondrial (HSP 75) (TNFR-associated protein 1) (Tumor necrosis factor type 1 receptor-associated protein) (TRAP-1)	TRAP1	3053.13
P04792	Heat shock protein beta-1 (HspB1) (28 kDa heat shock protein) (Estrogen-regulated 24 kDa protein) (Heat shock 27 kDa protein) (HSP 27) (Stress-responsive protein 27) (SRP27)	HSPB1	16174.2
P07900	Heat shock protein HSP 90-alpha (EC 3.6.4.10) (Heat shock 86 kDa) (HSP 86) (HSP86) (Lipopolysaccharide-associated protein 2) (LAP-2) (LPS-associated protein 2) (Renal carcinoma antigen NY-REN-38)	HSP90AA1	16483.5
P08238	Heat shock protein HSP 90-beta (HSP 90) (Heat shock 84 kDa) (HSP 84) (HSP84)	HSP90AB1	49880.6
P69905	Hemoglobin subunit alpha (Alpha-globin) (Hemoglobin alpha chain) [Cleaved into: Hemopressin]	HBA1	141493
P02042	Hemoglobin subunit delta (Delta-globin) (Hemoglobin delta chain)	HBD	65584.9
P02790	Hemopexin (Beta-1B-glycoprotein)	HPX	9282.51
P05546	Heparin cofactor 2 (Heparin cofactor II) (HC-II) (Protease inhibitor leuserpin-2) (HLS2) (Serpin D1)	SERPIND1	9351.32
P14210	Hepatocyte growth factor (Hepatopoietin-A) (Scatter factor) (SF) [Cleaved into: Hepatocyte growth factor alpha chain; Hepatocyte growth factor beta chain]	HGF	65209.5
P09651	Heterogeneous nuclear ribonucleoprotein A1 (hnRNP A1) (Helix-destabilizing protein) (Single-strand RNA-binding protein) (hnRNP core protein A1) [Cleaved into: Heterogeneous nuclear ribonucleoprotein A1, N-terminally processed]	HNRNPA1	17462.7
P61978	Heterogeneous nuclear ribonucleoprotein K (hnRNP K) (Transformation up-regulated nuclear protein) (TUNP)	HNRNPK	1085.6
O60506	Heterogeneous nuclear ribonucleoprotein Q (hnRNP Q) (Glycine- and tyrosine-rich RNA-binding protein) (GRY-RBP) (NS1-associated protein 1) (Synaptotagmin-binding, cytoplasmic RNA-interacting protein)	SYNCRIP	5513.33
Q00839	Heterogeneous nuclear ribonucleoprotein U (hnRNP U) (GRIP120) (Nuclear p120 ribonucleoprotein) (Scaffold-attachment factor A) (SAF-A) (p120) (pp120)	HNRNPU	11415.7
P22626	Heterogeneous nuclear ribonucleoproteins A2/B1 (hnRNP A2/B1)	HNRNPA2B1	4373.56
P19367	Hexokinase-1 (EC 2.7.1.1) (Brain form hexokinase) (Hexokinase type I) (HK I) (Hexokinase-A)	HK1	4306.16
P04908	Histone H2A type 1-B/E (Histone H2A.2) (Histone H2A/a) (Histone H2A/m)	HIST1H2AB	28707.9
P06899	Histone H2B type 1-J (Histone H2B.1) (Histone H2B.r) (H2B/r)	HIST1H2BJ	15163.5
P68431	Histone H3.1 (Histone H3/a) (Histone H3/b) (Histone H3/c) (Histone H3/d) (Histone H3/f) (Histone H3/h) (Histone H3/i) (Histone H3/j) (Histone H3/k) (Histone H3/l)	H3C1	8196.76
P62805	Histone H4	H4C1	44349.2
Q96S86	Hyaluronan and proteoglycan link protein 3	HAPLN3	431.121
Q14520	Hyaluronan-binding protein 2 (EC 3.4.21.-) (Factor VII-activating protease) (Factor seven-activating protease) (FSAP) (Hepatocyte growth factor activator-like protein) (Plasma hyaluronan-binding protein) [Cleaved into: Hyaluronan-binding protein 2 50 kDa heavy chain; Hyaluronan-binding protein 2 50 kDa heavy chain alternate form; Hyaluronan-binding protein 2 27 kDa light chain; Hyaluronan-binding…	HABP2	2116.07
A0A075B6P5	Immunoglobulin kappa variable 2-28	IGKV2-28	89327.8
B9A064	Immunoglobulin lambda-like polypeptide 5 (G lambda-1) (Germline immunoglobulin lambda 1)	IGLL5	117927
O14498	Immunoglobulin superfamily containing leucine-rich repeat protein	ISLR	7390.39
Q14974	Importin subunit beta-1 (Importin-90) (Karyopherin subunit beta-1) (Nuclear factor p97) (Pore targeting complex 97 kDa subunit) (PTAC97)	KPNB1	2863.14
O00410	Importin-5 (Imp5) (Importin subunit beta-3) (Karyopherin beta-3) (Ran-binding protein 5) (RanBP5)	IPO5	6670.43
Q6UXH9	Inactive serine protease PAMR1 (Peptidase domain-containing protein associated with muscle regeneration 1) (Regeneration-associated muscle protease homolog)	PAMR1	25146.6
P08476	Inhibin beta A chain (Activin beta-A chain) (Erythroid differentiation protein) (EDF)	INHBA	5469.89
P17936	Insulin-like growth factor-binding protein 3 (IBP-3) (IGF-binding protein 3) (IGFBP-3)	IGFBP3	25195.7
P24593	Insulin-like growth factor-binding protein 5 (IBP-5) (IGF-binding protein 5) (IGFBP-5)	IGFBP5	124586
Q16270	Insulin-like growth factor-binding protein 7 (IBP-7) (IGF-binding protein 7) (IGFBP-7) (IGFBP-rP1) (MAC25 protein) (PGI2-stimulating factor) (Prostacyclin-stimulating factor) (Tumor-derived adhesion factor) (TAF)	IGFBP7	313964
P05556	Integrin beta-1 (Fibronectin receptor subunit beta) (Glycoprotein IIa) (GPIIA) (VLA-4 subunit beta) (CD antigen CD29)	ITGB1	7954.1
P19827	Inter-alpha-trypsin inhibitor heavy chain H1 (ITI heavy chain H1) (ITI-HC1) (Inter-alpha-inhibitor heavy chain 1) (Inter-alpha-trypsin inhibitor complex component III) (Serum-derived hyaluronan-associated protein) (SHAP)	ITIH1	18731.7
P19823	Inter-alpha-trypsin inhibitor heavy chain H2 (ITI heavy chain H2) (ITI-HC2) (Inter-alpha-inhibitor heavy chain 2) (Inter-alpha-trypsin inhibitor complex component II) (Serum-derived hyaluronan-associated protein) (SHAP)	ITIH2	390641
Q06033	Inter-alpha-trypsin inhibitor heavy chain H3 (ITI heavy chain H3) (ITI-HC3) (Inter-alpha-inhibitor heavy chain 3) (Serum-derived hyaluronan-associated protein) (SHAP)	ITIH3	52538
Q14624	Inter-alpha-trypsin inhibitor heavy chain H4 (ITI heavy chain H4) (ITI-HC4) (Inter-alpha-inhibitor heavy chain 4) (Inter-alpha-trypsin inhibitor family heavy chain-related protein) (IHRP) (Plasma kallikrein sensitive glycoprotein 120) (Gp120) (PK-120) [Cleaved into: 70 kDa inter-alpha-trypsin inhibitor heavy chain H4; 35 kDa inter-alpha-trypsin inhibitor heavy chain H4]	ITIH4	97059.8
Q9NPH3	Interleukin-1 receptor accessory protein (IL-1 receptor accessory protein) (IL-1RAcP) (EC 3.2.2.6) (Interleukin-1 receptor 3) (IL-1R-3) (IL-1R3)	IL1RAP	2296.81
O75874	Isocitrate dehydrogenase [NADP] cytoplasmic (IDH) (IDH1) (EC 1.1.1.42) (Cytosolic NADP-isocitrate dehydrogenase) (IDPc) (NADP(+)-specific ICDH) (Oxalosuccinate decarboxylase)	IDH1	11173.2
P48735	Isocitrate dehydrogenase [NADP], mitochondrial (IDH) (EC 1.1.1.42) (ICD-M) (IDP) (NADP(+)-specific ICDH) (Oxalosuccinate decarboxylase)	IDH2	17067.2
Q08431	Lactadherin (Breast epithelial antigen BA46) (HMFG) (MFGM) (Milk fat globule-EGF factor 8) (MFG-E8) (SED1) [Cleaved into: Lactadherin short form; Medin]	MFGE8	59721.6
P02788	Lactotransferrin (Lactoferrin) (EC 3.4.21.-) (Growth-inhibiting protein 12) (Talalactoferrin) [Cleaved into: Lactoferricin-H (Lfcin-H); Kaliocin-1; Lactoferroxin-A; Lactoferroxin-B; Lactoferroxin-C]	LTF	1.4633e+06
Q16363	Laminin subunit alpha-4 (Laminin-14 subunit alpha) (Laminin-8 subunit alpha) (Laminin-9 subunit alpha)	LAMA4	17504.6
P07942	Laminin subunit beta-1 (Laminin B1 chain) (Laminin-1 subunit beta) (Laminin-10 subunit beta) (Laminin-12 subunit beta) (Laminin-2 subunit beta) (Laminin-6 subunit beta) (Laminin-8 subunit beta)	LAMB1	40266.5
P55268	Laminin subunit beta-2 (Laminin B1s chain) (Laminin-11 subunit beta) (Laminin-14 subunit beta) (Laminin-15 subunit beta) (Laminin-3 subunit beta) (Laminin-4 subunit beta) (Laminin-7 subunit beta) (Laminin-9 subunit beta) (S-laminin subunit beta) (S-LAM beta)	LAMB2	11037.6
P11047	Laminin subunit gamma-1 (Laminin B2 chain) (Laminin-1 subunit gamma) (Laminin-10 subunit gamma) (Laminin-11 subunit gamma) (Laminin-2 subunit gamma) (Laminin-3 subunit gamma) (Laminin-4 subunit gamma) (Laminin-6 subunit gamma) (Laminin-7 subunit gamma) (Laminin-8 subunit gamma) (Laminin-9 subunit gamma) (S-laminin subunit gamma) (S-LAM gamma)	LAMC1	30429.4
Q14767	Latent-transforming growth factor beta-binding protein 2 (LTBP-2)	LTBP2	34828.2
Q99538	Legumain (EC 3.4.22.34) (Asparaginyl endopeptidase) (Protease, cysteine 1)	LGMN	4112.83
P30740	Leukocyte elastase inhibitor (LEI) (Monocyte/neutrophil elastase inhibitor) (EI) (M/NEI) (Peptidase inhibitor 2) (PI-2) (Serpin B1)	SERPINB1	2859.82
P09960	Leukotriene A-4 hydrolase (LTA-4 hydrolase) (EC 3.3.2.6) (Leukotriene A(4) hydrolase) (Tripeptide aminopeptidase LTA4H) (EC 3.4.11.4)	LTA4H	5021.92
P00338	L-lactate dehydrogenase A chain (LDH-A) (EC 1.1.1.27) (Cell proliferation-inducing gene 19 protein) (LDH muscle subunit) (LDH-M) (Renal carcinoma antigen NY-REN-59)	LDHA	186323
P07195	L-lactate dehydrogenase B chain (LDH-B) (EC 1.1.1.27) (LDH heart subunit) (LDH-H) (Renal carcinoma antigen NY-REN-46)	LDHB	50124.9
P51884	Lumican (Keratan sulfate proteoglycan lumican) (KSPG lumican)	LUM	230040
O00754	Lysosomal alpha-mannosidase (Laman) (EC 3.2.1.24) (Lysosomal acid alpha-mannosidase) (Mannosidase alpha class 2B member 1) (Mannosidase alpha-B) [Cleaved into: Lysosomal alpha-mannosidase A peptide; Lysosomal alpha-mannosidase B peptide; Lysosomal alpha-mannosidase C peptide; Lysosomal alpha-mannosidase D peptide; Lysosomal alpha-mannosidase E peptide]	MAN2B1	16007.5
P10619	Lysosomal protective protein (EC 3.4.16.5) (Carboxypeptidase C) (Carboxypeptidase L) (Cathepsin A) (Protective protein cathepsin A) (PPCA) (Protective protein for beta-galactosidase) [Cleaved into: Lysosomal protective protein 32 kDa chain; Lysosomal protective protein 20 kDa chain]	CTSA	4822.5
P11279	Lysosome-associated membrane glycoprotein 1 (LAMP-1) (Lysosome-associated membrane protein 1) (CD107 antigen-like family member A) (CD antigen CD107a)	LAMP1	7102.49
P13473	Lysosome-associated membrane glycoprotein 2 (LAMP-2) (Lysosome-associated membrane protein 2) (CD107 antigen-like family member B) (LGP-96) (CD antigen CD107b)	LAMP2	6517.32
Q9Y4K0	Lysyl oxidase homolog 2 (EC 1.4.3.13) (Lysyl oxidase-like protein 2) (Lysyl oxidase-related protein 2) (Lysyl oxidase-related protein WS9-14)	LOXL2	28247.9
Q96JB6	Lysyl oxidase homolog 4 (EC 1.4.3.-) (Lysyl oxidase-like protein 4) (Lysyl oxidase-related protein C)	LOXL4	3101.28
P09603	Macrophage colony-stimulating factor 1 (CSF-1) (M-CSF) (MCSF) (Lanimostim) [Cleaved into: Processed macrophage colony-stimulating factor 1]	CSF1	42154.9
Q14764	Major vault protein (MVP) (Lung resistance-related protein)	MVP	10754.1
P40925	Malate dehydrogenase, cytoplasmic (EC 1.1.1.37) (Aromatic alpha-keto acid reductase) (KAR) (EC 1.1.1.96) (Cytosolic malate dehydrogenase)	MDH1	12605.9
P40926	Malate dehydrogenase, mitochondrial (EC 1.1.1.37)	MDH2	2609.77
Q7Z304	MAM domain-containing protein 2 (MAM domain-containing proteoglycan) (Mamcan)	MAMDC2	10849.4
P33908	Mannosyl-oligosaccharide 1,2-alpha-mannosidase IA (EC 3.2.1.113) (Man(9)-alpha-mannosidase) (Man9-mannosidase) (Mannosidase alpha class 1A member 1) (Processing alpha-1,2-mannosidase IA) (Alpha-1,2-mannosidase IA)	MAN1A1	8070.41
Q9NR99	Matrix-remodeling-associated protein 5 (Adhesion protein with leucine-rich repeats and immunoglobulin domains related to perlecan) (Adlican)	MXRA5	3834.93
O15173	Membrane-associated progesterone receptor component 2 (Progesterone membrane-binding protein) (Steroid receptor protein DG6)	PGRMC2	7708.92
P01033	Metalloproteinase inhibitor 1 (Erythroid-potentiating activity) (EPA) (Fibroblast collagenase inhibitor) (Collagenase inhibitor) (Tissue inhibitor of metalloproteinases 1) (TIMP-1)	TIMP1	509959
P16035	Metalloproteinase inhibitor 2 (CSC-21K) (Tissue inhibitor of metalloproteinases 2) (TIMP-2)	TIMP2	30897.8
P55083	Microfibril-associated glycoprotein 4	MFAP4	1.9098e+06
P26038	Moesin (Membrane-organizing extension spike protein)	MSN	80533.8
Q8WXI7	Mucin-16 (MUC-16) (Ovarian cancer-related tumor marker CA125) (CA-125) (Ovarian carcinoma antigen CA125)	MUC16	13956.6
Q969H8	Myeloid-derived growth factor (MYDGF)	MYDGF	2728.39
P60660	Myosin light polypeptide 6 (17 kDa myosin light chain) (LC17) (Myosin light chain 3) (MLC-3) (Myosin light chain alkali 3) (Myosin light chain A3) (Smooth muscle and nonmuscle myosin light chain alkali 6)	MYL6	1491.61
O14950	Myosin regulatory light chain 12B (MLC-2A) (MLC-2) (Myosin regulatory light chain 2-B, smooth muscle isoform) (Myosin regulatory light chain 20 kDa) (MLC20) (Myosin regulatory light chain MRLC2) (SHUJUN-1)	MYL12B	9644.65
P35580	Myosin-10 (Cellular myosin heavy chain, type B) (Myosin heavy chain 10) (Myosin heavy chain, non-muscle IIb) (Non-muscle myosin heavy chain B) (NMMHC-B) (Non-muscle myosin heavy chain IIb) (NMMHC II-b) (NMMHC-IIB)	MYH10	7752.82
P35579	Myosin-9 (Cellular myosin heavy chain, type A) (Myosin heavy chain 9) (Myosin heavy chain, non-muscle IIa) (Non-muscle myosin heavy chain A) (NMMHC-A) (Non-muscle myosin heavy chain IIa) (NMMHC II-a) (NMMHC-IIA)	MYH9	28496.6
P15586	N-acetylglucosamine-6-sulfatase (EC 3.1.6.14) (Glucosamine-6-sulfatase) (G6S)	GNS	47764.3
P00387	NADH-cytochrome b5 reductase 3 (B5R) (Cytochrome b5 reductase) (EC 1.6.2.2) (Diaphorase-1)	CYB5R3	15592.2
Q92859	Neogenin (Immunoglobulin superfamily DCC subclass member 2)	NEO1	2166.09
P13591	Neural cell adhesion molecule 1 (N-CAM-1) (NCAM-1) (CD antigen CD56)	NCAM1	3005.32
Q09666	Neuroblast differentiation-associated protein AHNAK (Desmoyokin)	AHNAK	4101.69
Q14697	Neutral alpha-glucosidase AB (EC 3.2.1.207) (Alpha-glucosidase 2) (Glucosidase II subunit alpha)	GANAB	7603.9
P80188	Neutrophil gelatinase-associated lipocalin (NGAL) (25 kDa alpha-2-microglobulin-related subunit of MMP-9) (Lipocalin-2) (Oncogene 24p3) (Siderocalin) (p25)	LCN2	3731.59
P40261	Nicotinamide N-methyltransferase (EC 2.1.1.1)	NNMT	1448.57
P14543	Nidogen-1 (NID-1) (Entactin)	NID1	12196.2
Q14112	Nidogen-2 (NID-2) (Osteonidogen)	NID2	11401.7
P51688	N-sulphoglucosamine sulphohydrolase (EC 3.10.1.1) (Sulfoglucosamine sulfamidase) (Sulphamidase)	SGSH	3080.64
Q02818	Nucleobindin-1 (CALNUC)	NUCB1	27066.3
P19338	Nucleolin (Protein C23)	NCL	5028.97
P15531	Nucleoside diphosphate kinase A (NDK A) (NDP kinase A) (EC 2.7.4.6) (Granzyme A-activated DNase) (GAAD) (Metastasis inhibition factor nm23) (NM23-H1) (Tumor metastatic process-associated protein)	NME1	28305.3
Q9NRN5	Olfactomedin-like protein 3 (HNOEL-iso) (hOLF44)	OLFML3	24748.5
O95497	Pantetheinase (EC 3.5.1.92) (Pantetheine hydrolase) (Tiff66) (Vascular non-inflammatory molecule 1) (Vanin-1)	VNN1	5395.35
O95498	Pantetheine hydrolase VNN2 (EC 3.5.1.92) (Glycosylphosphatidyl inositol-anchored protein GPI-80) (Protein FOAP-4) (Vascular non-inflammatory molecule 2) (Vanin-2)	VNN2	3583.26
Q13219	Pappalysin-1 (EC 3.4.24.79) (Insulin-like growth factor-dependent IGF-binding protein 4 protease) (IGF-dependent IGFBP-4 protease) (IGFBP-4ase) (Pregnancy-associated plasma protein A) (PAPP-A)	PAPPA	1560.71
Q99497	Parkinson disease protein 7 (Maillard deglycase) (Oncogene DJ1) (Parkinsonism-associated deglycase) (Protein DJ-1) (DJ-1) (Protein/nucleic acid deglycase DJ-1) (EC 3.1.2.-, EC 3.5.1.-, EC 3.5.1.124)	PARK7	9335.95
P26022	Pentraxin-related protein PTX3 (Pentaxin-related protein PTX3) (Tumor necrosis factor alpha-induced protein 5) (TNF alpha-induced protein 5) (Tumor necrosis factor-inducible gene 14 protein) (TSG-14)	PTX3	381121
P19021	Peptidyl-glycine alpha-amidating monooxygenase (PAM) [Includes: Peptidylglycine alpha-hydroxylating monooxygenase (PHM) (EC 1.14.17.3); Peptidyl-alpha-hydroxyglycine alpha-amidating lyase (EC 4.3.2.5) (Peptidylamidoglycolate lyase) (PAL)]	PAM	12907.8
P62937	Peptidyl-prolyl cis-trans isomerase A (PPIase A) (EC 5.2.1.8) (Cyclophilin A) (Cyclosporin A-binding protein) (Rotamase A) [Cleaved into: Peptidyl-prolyl cis-trans isomerase A, N-terminally processed]	PPIA	35255
P23284	Peptidyl-prolyl cis-trans isomerase B (PPIase B) (EC 5.2.1.8) (CYP-S1) (Cyclophilin B) (Rotamase B) (S-cyclophilin) (SCYLP)	PPIB	22967.6
P45877	Peptidyl-prolyl cis-trans isomerase C (PPIase C) (EC 5.2.1.8) (Cyclophilin C) (Rotamase C)	PPIC	20738.3
O60664	Perilipin-3 (47 kDa mannose 6-phosphate receptor-binding protein) (47 kDa MPR-binding protein) (Cargo selection protein TIP47) (Mannose-6-phosphate receptor-binding protein 1) (Placental protein 17) (PP17)	PLIN3	2966.94
Q15063	Periostin (PN) (Osteoblast-specific factor 2) (OSF-2)	POSTN	95469.1
Q92626	Peroxidasin homolog (EC 1.11.2.-) (Melanoma-associated antigen MG50) (Peroxidasin 1) (hsPxd01) (Vascular peroxidase 1) (p53-responsive gene 2 protein) [Cleaved into: PXDN active fragment]	PXDN	36916.6
Q06830	Peroxiredoxin-1 (EC 1.11.1.24) (Natural killer cell-enhancing factor A) (NKEF-A) (Proliferation-associated gene protein) (PAG) (Thioredoxin peroxidase 2) (Thioredoxin-dependent peroxide reductase 2) (Thioredoxin-dependent peroxiredoxin 1)	PRDX1	22274.4
P32119	Peroxiredoxin-2 (EC 1.11.1.24) (Natural killer cell-enhancing factor B) (NKEF-B) (PRP) (Thiol-specific antioxidant protein) (TSA) (Thioredoxin peroxidase 1) (Thioredoxin-dependent peroxide reductase 1) (Thioredoxin-dependent peroxiredoxin 2)	PRDX2	5261.38
Q13162	Peroxiredoxin-4 (EC 1.11.1.24) (Antioxidant enzyme AOE372) (AOE37-2) (Peroxiredoxin IV) (Prx-IV) (Thioredoxin peroxidase AO372) (Thioredoxin-dependent peroxide reductase A0372) (Thioredoxin-dependent peroxiredoxin 4)	PRDX4	11673.2
P30044	Peroxiredoxin-5, mitochondrial (EC 1.11.1.24) (Alu corepressor 1) (Antioxidant enzyme B166) (AOEB166) (Liver tissue 2D-page spot 71B) (PLP) (Peroxiredoxin V) (Prx-V) (Peroxisomal antioxidant enzyme) (TPx type VI) (Thioredoxin peroxidase PMP20) (Thioredoxin-dependent peroxiredoxin 5)	PRDX5	6804.49
P30041	Peroxiredoxin-6 (EC 1.11.1.27) (1-Cys peroxiredoxin) (1-Cys PRX) (24 kDa protein) (Acidic calcium-independent phospholipase A2) (aiPLA2) (EC 3.1.1.4) (Antioxidant protein 2) (Glutathione-dependent peroxiredoxin) (Liver 2D page spot 40) (Lysophosphatidylcholine acyltransferase 5) (LPC acyltransferase 5) (LPCAT-5) (Lyso-PC acyltransferase 5) (EC 2.3.1.23) (Non-selenium glutathione peroxidase) (NSGP…	PRDX6	12892
Q03181	Peroxisome proliferator-activated receptor delta (PPAR-delta) (NUCI) (Nuclear hormone receptor 1) (NUC1) (Nuclear receptor subfamily 1 group C member 2) (Peroxisome proliferator-activated receptor beta) (PPAR-beta)	PPARD	52370.5
P30086	Phosphatidylethanolamine-binding protein 1 (PEBP-1) (HCNPpp) (Neuropolypeptide h3) (Prostatic-binding protein) (Raf kinase inhibitor protein) (RKIP) [Cleaved into: Hippocampal cholinergic neurostimulating peptide (HCNP)]	PEBP1	2717.14
P36871	Phosphoglucomutase-1 (PGM 1) (EC 5.4.2.2) (Glucose phosphomutase 1)	PGM1	12764.2
P00558	Phosphoglycerate kinase 1 (EC 2.7.2.3) (Cell migration-inducing gene 10 protein) (Primer recognition protein 2) (PRP 2)	PGK1	17606.1
P18669	Phosphoglycerate mutase 1 (EC 5.4.2.11) (EC 5.4.2.4) (BPG-dependent PGAM 1) (Phosphoglycerate mutase isozyme B) (PGAM-B)	PGAM1	15127.6
P55058	Phospholipid transfer protein (Lipid transfer protein II)	PLTP	39234.7
P36955	Pigment epithelium-derived factor (PEDF) (Cell proliferation-inducing gene 35 protein) (EPC-1) (Serpin F1)	SERPINF1	56483.7
P05155	Plasma protease C1 inhibitor (C1 Inh) (C1Inh) (C1 esterase inhibitor) (C1-inhibiting factor) (Serpin G1)	SERPING1	447079
P00747	Plasminogen (EC 3.4.21.7) [Cleaved into: Plasmin heavy chain A; Activation peptide; Angiostatin; Plasmin heavy chain A, short form; Plasmin light chain B]	PLG	50033.5
P05121	Plasminogen activator inhibitor 1 (PAI) (PAI-1) (Endothelial plasminogen activator inhibitor) (Serpin E1)	SERPINE1	78901.5
P05120	Plasminogen activator inhibitor 2 (PAI-2) (Monocyte Arg-serpin) (Placental plasminogen activator inhibitor) (Serpin B2) (Urokinase inhibitor)	SERPINB2	3744.78
P13797	Plastin-3 (T-plastin)	PLS3	33374.3
Q15198	Platelet-derived growth factor receptor-like protein (PDGFR-like protein) (PDGF receptor beta-like tumor suppressor)	PDGFRL	4077.81
Q15149	Plectin (PCN) (PLTN) (Hemidesmosomal protein 1) (HD1) (Plectin-1)	PLEC	5736.46
Q6UX71	Plexin domain-containing protein 2 (Tumor endothelial marker 7-related protein)	PLXDC2	7258.67
Q7Z5L7	Podocan	PODN	13610.1
Q15366	Poly(rC)-binding protein 2 (Alpha-CP2) (Heterogeneous nuclear ribonucleoprotein E2) (hnRNP E2)	PCBP2	2861.25
P11940	Polyadenylate-binding protein 1 (PABP-1) (Poly(A)-binding protein 1)	PABPC1	2854.88
P0CG47	Polyubiquitin-B [Cleaved into: Ubiquitin]	UBB	39113.8
P20742	Pregnancy zone protein (C3 and PZP-like alpha-2-macroglobulin domain-containing protein 6)	PZP	114364
P02545	Prelamin-A/C [Cleaved into: Lamin-A/C (70 kDa lamin) (Renal carcinoma antigen NY-REN-32)]	LMNA	44435.4
P07711	Procathepsin L (EC 3.4.22.15) (Cathepsin L1) (Major excreted protein) (MEP) [Cleaved into: Cathepsin L; Cathepsin L heavy chain; Cathepsin L light chain]	CTSL	19439.2
Q15113	Procollagen C-endopeptidase enhancer 1 (Procollagen COOH-terminal proteinase enhancer 1) (PCPE-1) (Procollagen C-proteinase enhancer 1) (Type 1 procollagen C-proteinase enhancer protein) (Type I procollagen COOH-terminal proteinase enhancer)	PCOLCE	43327
Q02809	Procollagen-lysine,2-oxoglutarate 5-dioxygenase 1 (EC 1.14.11.4) (Lysyl hydroxylase 1) (LH1)	PLOD1	13456.4
P07737	Profilin-1 (Epididymis tissue protein Li 184a) (Profilin I)	PFN1	37110.9
P28799	Progranulin (PGRN) (Acrogranin) (Epithelin precursor) (Glycoprotein of 88 Kda) (GP88) (Glycoprotein 88) (Granulin precursor) (PC cell-derived growth factor) (PCDGF) (Proepithelin) (PEPI) [Cleaved into: Paragranulin; Granulin-1 (Granulin G); Granulin-2 (Granulin F); Granulin-3 (Epithelin-2) (Granulin B); Granulin-4 (Epithelin-1) (Granulin A); Granulin-5 (Granulin C); Granulin-6 (Granulin D); Granu…	GRN	12533.4
P35232	Prohibitin 1	PHB	4234.27
Q07954	Prolow-density lipoprotein receptor-related protein 1 (LRP-1) (Alpha-2-macroglobulin receptor) (A2MR) (Apolipoprotein E receptor) (APOER) (CD antigen CD91) [Cleaved into: Low-density lipoprotein receptor-related protein 1 85 kDa subunit (LRP-85); Low-density lipoprotein receptor-related protein 1 515 kDa subunit (LRP-515); Low-density lipoprotein receptor-related protein 1 intracellular domain (L…	LRP1	6983.29
Q12884	Prolyl endopeptidase FAP (EC 3.4.21.26) (170 kDa melanoma membrane-bound gelatinase) (Dipeptidyl peptidase FAP) (EC 3.4.14.5) (Fibroblast activation protein alpha) (FAPalpha) (Gelatine degradation protease FAP) (EC 3.4.21.-) (Integral membrane serine protease) (Post-proline cleaving enzyme) (Serine integral membrane protease) (SIMP) (Surface-expressed protease) (Seprase) [Cleaved into: Antiplasmi…	FAP	26459.3
Q8NBP7	Proprotein convertase subtilisin/kexin type 9 (EC 3.4.21.-) (Neural apoptosis-regulated convertase 1) (NARC-1) (Proprotein convertase 9) (PC9) (Subtilisin/kexin-like protease PC9)	PCSK9	30096.2
P07602	Prosaposin (Proactivator polypeptide) [Cleaved into: Saposin-A (Protein A); Saposin-B-Val; Saposin-B (Cerebroside sulfate activator) (CSAct) (Dispersin) (Sphingolipid activator protein 1) (SAP-1) (Sulfatide/GM1 activator); Saposin-C (A1 activator) (Co-beta-glucosidase) (Glucosylceramidase activator) (Sphingolipid activator protein 2) (SAP-2); Saposin-D (Component C) (Protein C)]	PSAP	120983
Q9H7Z7	Prostaglandin E synthase 2 (EC 5.3.99.3) (Membrane-associated prostaglandin E synthase-2) (mPGE synthase-2) (Microsomal prostaglandin E synthase 2) (mPGES-2) (Prostaglandin-H(2) E-isomerase) [Cleaved into: Prostaglandin E synthase 2 truncated form]	PTGES2	9687.7
P41222	Prostaglandin-H2 D-isomerase (EC 5.3.99.2) (Beta-trace protein) (Cerebrin-28) (Glutathione-independent PGD synthase) (Lipocalin-type prostaglandin-D synthase) (L-PGDS) (Prostaglandin-D2 synthase) (PGD2 synthase) (PGDS) (PGDS2)	PTGDS	13338.4
Q06323	Proteasome activator complex subunit 1 (11S regulator complex subunit alpha) (REG-alpha) (Activator of multicatalytic protease subunit 1) (Interferon gamma up-regulated I-5111 protein) (IGUP I-5111) (Proteasome activator 28 subunit alpha) (PA28a) (PA28alpha)	PSME1	2923.3
P25786	Proteasome subunit alpha type-1 (30 kDa prosomal protein) (PROS-30) (Macropain subunit C2) (Multicatalytic endopeptidase complex subunit C2) (Proteasome component C2) (Proteasome nu chain)	PSMA1	13435.3
P25789	Proteasome subunit alpha type-4 (Macropain subunit C9) (Multicatalytic endopeptidase complex subunit C9) (Proteasome component C9) (Proteasome subunit L)	PSMA4	40301.2
O14818	Proteasome subunit alpha type-7 (Proteasome subunit RC6-1) (Proteasome subunit XAPC7)	PSMA7	10859.1
P20618	Proteasome subunit beta type-1 (Macropain subunit C5) (Multicatalytic endopeptidase complex subunit C5) (Proteasome component C5) (Proteasome gamma chain)	PSMB1	6758.76
P49720	Proteasome subunit beta type-3 (Proteasome chain 13) (Proteasome component C10-II) (Proteasome theta chain)	PSMB3	2616.65
P02760	Protein AMBP (Protein HC) [Cleaved into: Alpha-1-microglobulin (EC 1.6.2.-) (Alpha-1 microglycoprotein) (Complex-forming glycoprotein heterogeneous in charge); Inter-alpha-trypsin inhibitor light chain (ITI-LC) (Bikunin) (EDC1) (HI-30) (Uronic-acid-rich protein); Trypstatin]	AMBP	34803.2
P07237	Protein disulfide-isomerase (PDI) (EC 5.3.4.1) (Cellular thyroid hormone-binding protein) (Prolyl 4-hydroxylase subunit beta) (p55)	P4HB	27687.2
P30101	Protein disulfide-isomerase A3 (EC 5.3.4.1) (58 kDa glucose-regulated protein) (58 kDa microsomal protein) (p58) (Disulfide isomerase ER-60) (Endoplasmic reticulum resident protein 57) (ER protein 57) (ERp57) (Endoplasmic reticulum resident protein 60) (ER protein 60) (ERp60)	PDIA3	18716.2
P13667	Protein disulfide-isomerase A4 (EC 5.3.4.1) (Endoplasmic reticulum resident protein 70) (ER protein 70) (ERp70) (Endoplasmic reticulum resident protein 72) (ER protein 72) (ERp-72) (ERp72)	PDIA4	4963.99
Q15084	Protein disulfide-isomerase A6 (EC 5.3.4.1) (Endoplasmic reticulum protein 5) (ER protein 5) (ERp5) (Protein disulfide isomerase P5) (Thioredoxin domain-containing protein 7)	PDIA6	4062.64
P06703	Protein S100-A6 (Calcyclin) (Growth factor-inducible protein 2A9) (MLN 4) (Prolactin receptor-associated protein) (PRA) (S100 calcium-binding protein A6)	S100A6	10242.3
P05109	Protein S100-A8 (Calgranulin-A) (Calprotectin L1L subunit) (Cystic fibrosis antigen) (CFAG) (Leukocyte L1 complex light chain) (Migration inhibitory factor-related protein 8) (MRP-8) (p8) (S100 calcium-binding protein A8) (Urinary stone protein band A)	S100A8	3398.46
P0DME0	Protein SETSIP (SET pseudogene protein 18) (SET similar protein) (Similar to SET translocation protein)	SETSIP	8271.76
Q92734	Protein TFG (TRK-fused gene protein)	TFG	3062.7
O94979	Protein transport protein Sec31A (ABP125) (ABP130) (SEC31-like protein 1) (SEC31-related protein A) (Web1-like protein)	SEC31A	370.173
Q9UK55	Protein Z-dependent protease inhibitor (PZ-dependent protease inhibitor) (PZI) (Serpin A10)	SERPINA10	7185
Q08188	Protein-glutamine gamma-glutamyltransferase E (EC 2.3.2.13) (Transglutaminase E) (TG(E)) (TGE) (TGase E) (Transglutaminase-3) (TGase-3) [Cleaved into: Protein-glutamine gamma-glutamyltransferase E 50 kDa catalytic chain; Protein-glutamine gamma-glutamyltransferase E 27 kDa non-catalytic chain]	TGM3	5756.57
P28300	Protein-lysine 6-oxidase (EC 1.4.3.13) (Lysyl oxidase) [Cleaved into: Protein-lysine 6-oxidase, long form; Protein-lysine 6-oxidase, short form]	LOX	9894.74
Q92954	Proteoglycan 4 (Lubricin) (Megakaryocyte-stimulating factor) (Superficial zone proteoglycan) [Cleaved into: Proteoglycan 4 C-terminal part]	PRG4	3873.02
P00734	Prothrombin (EC 3.4.21.5) (Coagulation factor II) [Cleaved into: Activation peptide fragment 1; Activation peptide fragment 2; Thrombin light chain; Thrombin heavy chain]	F2	21852.8
P00491	Purine nucleoside phosphorylase (PNP) (EC 2.4.2.1) (Inosine phosphorylase) (Inosine-guanosine phosphorylase)	PNP	10870.6
P55786	Puromycin-sensitive aminopeptidase (PSA) (EC 3.4.11.14) (Cytosol alanyl aminopeptidase) (AAP-S)	NPEPPS	4176.22
Q8NHP8	Putative phospholipase B-like 2 (EC 3.1.1.-) (76 kDa protein) (p76) (LAMA-like protein 2) (Lamina ancestor homolog 2) (Phospholipase B domain-containing protein 2) [Cleaved into: Putative phospholipase B-like 2 32 kDa form; Putative phospholipase B-like 2 45 kDa form]	PLBD2	85274.5
P14618	Pyruvate kinase PKM (EC 2.7.1.40) (Cytosolic thyroid hormone-binding protein) (CTHBP) (Opa-interacting protein 3) (OIP-3) (Pyruvate kinase 2/3) (Pyruvate kinase muscle isozyme) (Threonine-protein kinase PKM2) (EC 2.7.11.1) (Thyroid hormone-binding protein 1) (THBP1) (Tumor M2-PK) (Tyrosine-protein kinase PKM2) (EC 2.7.10.2) (p58)	PKM	90688.1
P50395	Rab GDP dissociation inhibitor beta (Rab GDI beta) (Guanosine diphosphate dissociation inhibitor 2) (GDI-2)	GDI2	14950.3
P46940	Ras GTPase-activating-like protein IQGAP1 (p195)	IQGAP1	7349.37
P15153	Ras-related C3 botulinum toxin substrate 2 (GX) (Small G protein) (p21-Rac2)	RAC2	7739.75
P61026	Ras-related protein Rab-10 (EC 3.6.5.2)	RAB10	2091.24
P62820	Ras-related protein Rab-1A (EC 3.6.5.2) (YPT1-related protein)	RAB1A	5859.3
P51149	Ras-related protein Rab-7a (EC 3.6.5.2)	RAB7A	5024.58
P61224	Ras-related protein Rap-1b (EC 3.6.5.2) (GTP-binding protein smg p21B)	RAP1B	12510.3
P63244	Receptor of activated protein C kinase 1 (Cell proliferation-inducing gene 21 protein) (Guanine nucleotide-binding protein subunit beta-2-like 1) (Guanine nucleotide-binding protein subunit beta-like protein 12.3) (Human lung cancer oncogene 7 protein) (HLC-7) (Receptor for activated C kinase) (Small ribosomal subunit protein RACK1) [Cleaved into: Receptor of activated protein C kinase 1, N-termi…	RACK1	4454.85
P23470	Receptor-type tyrosine-protein phosphatase gamma (Protein-tyrosine phosphatase gamma) (R-PTP-gamma) (EC 3.1.3.48)	PTPRG	164.747
O95197	Reticulon-3 (Homolog of ASY protein) (HAP) (Neuroendocrine-specific protein-like 2) (NSP-like protein 2) (Neuroendocrine-specific protein-like II) (NSP-like protein II) (NSPLII)	RTN3	49887.5
Q9NQC3	Reticulon-4 (Foocen) (Neurite outgrowth inhibitor) (Nogo protein) (Neuroendocrine-specific protein) (NSP) (Neuroendocrine-specific protein C homolog) (RTN-x) (Reticulon-5)	RTN4	11296.8
Q99969	Retinoic acid receptor responder protein 2 (Chemerin) (RAR-responsive protein TIG2) (Tazarotene-induced gene 2 protein)	RARRES2	48832.4
Q9HB40	Retinoid-inducible serine carboxypeptidase (EC 3.4.16.-) (Serine carboxypeptidase 1)	SCPEP1	7152.23
P52565	Rho GDP-dissociation inhibitor 1 (Rho GDI 1) (Rho-GDI alpha)	ARHGDIA	5165.8
Q07960	Rho GTPase-activating protein 1 (CDC42 GTPase-activating protein) (GTPase-activating protein rhoGAP) (Rho-related small GTPase protein activator) (Rho-type GTPase-activating protein 1) (p50-RhoGAP)	ARHGAP1	1952.62
P34096	Ribonuclease 4 (RNase 4) (EC 3.1.27.-)	RNASE4	15671
P13489	Ribonuclease inhibitor (Placental ribonuclease inhibitor) (Placental RNase inhibitor) (Ribonuclease/angiogenin inhibitor 1) (RAI)	RNH1	3005.82
Q9NRX1	RNA-binding protein PNO1 (Partner of NOB1)	PNO1	99427.6
P31153	S-adenosylmethionine synthase isoform type-2 (AdoMet synthase 2) (EC 2.5.1.6) (Methionine adenosyltransferase 2) (MAT 2) (Methionine adenosyltransferase II) (MAT-II)	MAT2A	3796.54
O75326	Semaphorin-7A (CDw108) (JMH blood group antigen) (John-Milton-Hargen human blood group Ag) (Semaphorin-K1) (Sema K1) (Semaphorin-L) (Sema L) (CD antigen CD108)	SEMA7A	15493.2
Q9NVA2	Septin-11	SEPTIN11	4862.1
Q15019	Septin-2 (Neural precursor cell expressed developmentally down-regulated protein 5) (NEDD-5)	SEPTIN2	8476.69
Q16181	Septin-7 (CDC10 protein homolog)	SEPTIN7	4315.44
Q92743	Serine protease HTRA1 (EC 3.4.21.-) (High-temperature requirement A serine peptidase 1) (L56) (Serine protease 11)	HTRA1	251498
P49591	Serine--tRNA ligase, cytoplasmic (EC 6.1.1.11) (Seryl-tRNA synthetase) (SerRS) (Seryl-tRNA(Ser/Sec) synthetase)	SARS	5145.83
P02787	Serotransferrin (Transferrin) (Beta-1 metal-binding globulin) (Siderophilin)	TF	4772.14
P35237	Serpin B6 (Cytoplasmic antiproteinase) (CAP) (Peptidase inhibitor 6) (PI-6) (Placental thrombin inhibitor)	SERPINB6	5595.03
P50454	Serpin H1 (47 kDa heat shock protein) (Arsenic-transactivated protein 3) (AsTP3) (Cell proliferation-inducing gene 14 protein) (Collagen-binding protein) (Colligin) (Rheumatoid arthritis-related antigen RA-A47)	SERPINH1	30433.1
P09486	SPARC (Basement-membrane protein 40) (BM-40) (Osteonectin) (ON) (Secreted protein acidic and rich in cysteine)	SPARC	740048
Q13813	Spectrin alpha chain, non-erythrocytic 1 (Alpha-II spectrin) (Fodrin alpha chain) (Spectrin, non-erythroid alpha subunit)	SPTAN1	4953.43
Q01082	Spectrin beta chain, non-erythrocytic 1 (Beta-II spectrin) (Fodrin beta chain) (Spectrin, non-erythroid beta chain 1)	SPTBN1	44736.4
Q13838	Spliceosome RNA helicase DDX39B (EC 3.6.4.13) (56 kDa U2AF65-associated protein) (ATP-dependent RNA helicase p47) (DEAD box protein UAP56) (HLA-B-associated transcript 1 protein)	DDX39B	4173.73
Q9BUD6	Spondin-2 (Differentially expressed in cancerous and non-cancerous lung cells 1) (DIL-1) (Mindin)	SPON2	9635.71
Q7KZF4	Staphylococcal nuclease domain-containing protein 1 (EC 3.1.31.1) (100 kDa coactivator) (EBNA2 coactivator p100) (Tudor domain-containing protein 11) (p100 co-activator)	SND1	7265.61
P08254	Stromelysin-1 (SL-1) (EC 3.4.24.17) (Matrix metalloproteinase-3) (MMP-3) (Transin-1)	MMP3	44929.2
O00391	Sulfhydryl oxidase 1 (hQSOX) (EC 1.8.3.2) (Quiescin Q6)	QSOX1	80524.7
P78539	Sushi repeat-containing protein SRPX	SRPX	9301.12
Q4LDE5	Sushi, von Willebrand factor type A, EGF and pentraxin domain-containing protein 1 (CCP module-containing protein 22) (Polydom) (Selectin-like osteoblast-derived protein) (SEL-OB) (Serologically defined breast cancer antigen NY-BR-38)	SVEP1	35296.9
Q99536	Synaptic vesicle membrane protein VAT-1 homolog (EC 1.-.-.-)	VAT1	11603.3
Q9Y490	Talin-1	TLN1	8379.2
Q7Z7G0	Target of Nesh-SH3 (Tarsh) (ABI gene family member 3-binding protein) (Nesh-binding protein) (NeshBP)	ABI3BP	32264.4
P49368	T-complex protein 1 subunit gamma (TCP-1-gamma) (CCT-gamma) (hTRiC5)	CCT3	894.852
P50990	T-complex protein 1 subunit theta (TCP-1-theta) (CCT-theta) (Chaperonin containing T-complex polypeptide 1 subunit 8) (Renal carcinoma antigen NY-REN-15)	CCT8	5116.94
[truncated: 56 more rows]

## Sheet: S10
h-prASC hypoxia + high glucose-derived secretome: common proteins					h-prASC hypoxia + high glucose-derived secretome: unique proteins
[truncated: 375 more rows]

[truncated: 1 more sheets: S11]
