# Supplementary material for: Culturing Conditions Dictate the Composition and Pathways Enrichment of Human and Rat Perirenal Adipose-Derived Stromal Cells’ Secretomes
Source: Stem Cell Rev Rep. 2024 Jun 26;20(7):1869–88. doi: 10.1007/s12015-024-10748-w (PMC11445368; doi:10.1007/s12015-024-10748-w)
Supplement: Supplementary file 2 — Supplementary Material 2 [file 12015_2024_10748_MOESM2_ESM.xlsx]

## Sheet: S1
Proteins identified in the normoxia-derived r-prASC secretome: per donor and common proteins among the donors
Donor 1	Donor 2	Donor 3	Common proteins			Proteins identified
P14046	P67779	P14046	P47853		Donor 1	485
Q63041	P11980	Q63041	P02454		Donor 2	517
P06238	P30427	P06238	P00762		Donor 3	420
P16638	Q01177	P16638	Q4FZU2
P62738	Q63321	P62738	P30120		Common proteins among the donors	474
P60711	Q811A3	P60711	P05539
P68035	Q63598	P68035	P02466		Total proteins identified (excluded the duplicates)	557
Q9Z1P2	P27657	Q9Z1P2	P04937
Q9QXQ0	Q6VBQ8	Q9QXQ0	P20961
A2RUV9	P85973	A2RUV9	Q01129
P36953	P24368	P36953	Q62611
P10760	Q63716	P10760	P33436
P24090	P35704	P24090	P16975
P07943	Q9R063	P07943	Q6IFV4
P02770	O35244	P02770	P13941
P05065	P21702	P05065	Q6P6T1
Q64240	P53813	Q64240	Q6IMF3
P00689	P00762	P00689	P08460
Q07936	P10960	Q07936	Q6IFW6
P14668	P18420	P14668	P68035
P48037	P18422	P48037	P24090
Q7TMA5	P21670	Q7TMA5	Q5BJY9
Q5XI73	P60901	Q5XI73	A2RUV9
O88656	P48004	O88656	P02770
P85970	P18421	P85970	O08628
P09034	P40307	P09034	Q10758
P15999	P34067	P15999	Q6P734
P10719	P28075	P10719	Q4QR85
P62815	P62198	P62815	P01026
Q9ESS6	O35509	Q9ESS6	P24368
P47853	P10536	P47853	P04642
Q4V8D6	Q6RUV5	Q4V8D6	Q9R0D6
Q5FVH0	P63245	Q5FVH0	Q6IE64
P01026	P62836	P01026	Q6IG02
P08649	Q62703	P08649	P24268
P55314	P61589	P55314	Q6IFU7
Q62736	O55004	Q62736	Q9JI85
P0DP29	P29315	P0DP29	Q6P6Q2
P18418	P62907	P18418	P61983
O35783	P24049	O35783	P63039
P97536	P50878	P97536	P06238
P35565	P19945	P35565	P07154
Q08163	P62271	Q08163	P07895
Q6QD51	P49242	Q6QD51	P02650
Q9R1E9	P38983	Q9R1E9	B5DFC9
Q9QZQ5	Q6RJR6	Q9QZQ5	Q63083
Q9R0T4	P05964	Q9R0T4	P70490
P00773	Q9Z2Q1	P00773	Q9ERB4
P00774	Q62975	P00774	P53813
Q9WUW3	P09006	Q9WUW3	P00787
Q6Q0N0	Q64268	Q6Q0N0	Q9QZQ5
P11442	P20961	P11442	Q63341
P05371	Q6P734	P05371	P58775
A9ZSY0	P29457	A9ZSY0	Q9EPB1
Q63198	P17136	Q63198	Q9QZK5
P97846	P07895	P97846	O35783
P20909	P16975	P20909	Q6P7S1
P02454	Q63769	P02454	Q6IG00
P02466	B5DF94	P02466	Q6AYE5
P05539	P17988	P05539	P10960
P13941	P31232	P13941	Q4V8D6
Q9JI03	Q9EQS0	Q9JI03	A9UMV8
P35444	Q9R0D6	P35444	Q811A3
O35142	P12346	O35142	Q6IRK9
Q4AEF8	P49744	Q4AEF8	P19804
B0BNA5	P30120	B0BNA5	O35763
P19222	P50137	P19222	P05964
P19223	Q5M7W4	P19223	P60711
P15087	O08727	P15087	Q9R0J8
Q6IRK9	P48500	Q6IRK9	Q5FVH0
P07338	P58775	P07338	P15473
P80067	Q63610	P80067	P04785
P07154	Q5XHZ0	P07154	Q6QD51
Q01129	Q6P9V9	Q01129	P35446
P47942	Q5XIF6	P47942	Q9Z1P2
P62630	Q4QRB4	P62630	Q6IG05
Q68FR6	Q6P9T8	Q68FR6	O35806
P05197	P69897	P05197	P18418
Q5RKI1	Q5RJR2	Q5RKI1	Q6AXR4
P04764	P11232	P04764	Q641X3
P07323	Q920J4	P07323	P0CG51
Q63207	O89049	Q63207	P17164
P18292	Q5U300	P18292	Q6Q0N0
F1LYQ8	P0CG51	F1LYQ8	Q68FP1
Q9WVH8	Q00981	Q9WVH8	Q63769
Q9QX79	O70199	Q9QX79	P62630
P14480	Q3MIE4	P14480	P30121
P02680	Q9ERB4	P02680	Q63716
Q66H94	P85972	Q66H94	P11980
D3ZHA0	P46462	D3ZHA0	P63018
P50609	P81155	P50609	P62804
P04937	O35251	P04937	P05065
P85845	P31000	P85845	O35547
Q62632	Q5RKI0	Q62632	Q9WVH8
P02793	Q4QR85	P02793	O55004
P17164	P35213	P17164	Q63321
P04797	P62260	P04797	P02793
Q63772	P61983	Q63772	P0C6B8
Q6P7B4	P68255	Q6P7B4	Q920A6
P06883	P63102	P06883	P84245
Q9WTT6	Q00715	Q9WTT6	P13596
P50399	O35485	P50399	P62260
P04897	Q9EQX6	P04897	P62963
P54311	P13109	P54311	Q6IUU3
P13221	P60042	P13221	Q9R1E9
P00507	F1MA59	P00507	P48500
P35053	E3W9F8	P35053	O35186
Q6P6V0	P50282	Q6P6V0	P11598
Q68FP1	P81563	Q68FP1	Q6P9V9
P04904	P14046	P04904	Q9EQV6
P04906	Q63041	P04906	P14841
D4A3K5	P06238	D4A3K5	P50609
A9UMV8	Q5XI22	A9UMV8	Q07936
P84245	P16638	P84245	Q4QQW8
P62804	P68136	P62804	P63102
O35952	P62738	O35952	Q2Q0I9
P01946	P60711	P01946	P34058
P02091	P68035	P02091	P31232
A7VJC2	Q9Z1P2	A7VJC2	O70513
Q6URK4	Q9QXQ0	Q6URK4	P08592
P82995	Q5M7U6	P82995	P15087
P34058	Q4V7C7	P34058	Q9WV75
Q66HD0	A2RUV9	Q66HD0	Q63598
O88600	P36953	O88600	B0BNI5
P06761	P10760	P06761	P06761
P63018	P24090	P63018	Q6IFV1
P42930	P51635	P42930	Q9JI03
Q9QZK5	P07943	Q9QZK5	P04764
Q63617	Q5RJP0	Q63617	Q62632
P15473	P02770	P15473	Q00715
Q63621	P05065	Q63621	P35053
Q62611	Q64240	Q62611	P00786
P01322	P00689	P01322	Q62786
P49134	P07150	P49134	P16636
Q63416	Q07936	Q63416	P10111
Q6P0K8	P55260	Q6P0K8	Q99PW3
P08934	P14668	P08934	B5DF94
P52296	P48037	P52296	P29457
Q7TQM5	O08590	Q7TQM5	P52296
Q6IMF3	Q7TMA5	Q6IMF3	P70560
Q6IFW6	P02650	Q6IFW6	P50399
Q6IFV4	P26644	Q6IFV4	Q01460
Q5BJY9	P08592	Q5BJY9	Q63313
Q6IG02	P61206	Q6IG02	Q05982
Q6IG00	Q5XI73	Q6IG00	P01830
Q6IFU7	O88656	Q6IFU7	O88989
Q6P6Q2	P85970	Q6P6Q2	Q641Z7
Q4FZU2	P09034	Q4FZU2	P45479
Q10758	P15999	Q10758	Q8JZQ0
P15800	P10719	P15800	P85968
P04642	Q06647	P04642	Q66H94
P42123	O54715	P42123	Q32KJ6
P08699	P62815	P08699	D3ZHA0
O70513	Q5FVI6	O70513	Q6P6V0
Q62902	Q9ESS6	Q62902	Q5RJP7
P48679	P47853	P48679	Q9QXQ0
B5DF27	O09171	B5DF27	P00697
G3V928	Q4V8D6	G3V928	P36953
Q00918	Q5FVH0	Q00918	Q9WTT6
O35806	P01026	O35806	P85972
P51886	P08649	P51886	Q5XI73
P28494	P55314	P28494	Q01177
Q8CHN8	Q62736	Q8CHN8	P18420
O88989	P18418	O88989	P14844
P04636	O35783	P04636	P31000
P70490	P97536	P70490	P15800
P33436	P35565	P33436	P61589
Q5M9I6	Q08163	Q5M9I6	P59996
Q4TU93	Q6AYC4	Q4TU93	P40241
Q6AXT0	Q3T1K5	Q6AXT0	Q5RKI0
Q9ERA7	Q5XI32	Q9ERA7	Q6VBQ8
O35763	P04762	O35763	Q62894
Q9JLT0	Q6QD51	Q9JLT0	P18331
Q62812	Q9R1E9	Q62812	Q5U367
Q64119	Q9QZQ5	Q64119	P04636
P13596	Q5XIM9	P13596	P01946
P97603	Q6P502	P97603	P07323
P08460	Q68FQ0	P08460	P14668
B5DFC9	P26051	B5DFC9	B5DF27
P19804	P40241	P19804	P08649
P05982	Q8CFN2	P05982	P21670
Q63083	Q9R0T4	Q63083	P08010
Q9JI85	P00774	Q9JI85	P09495
Q6AYE5	Q9WUW3	Q6AYE5	Q00918
P04182	P45592	P04182	Q8CHN8
P04785	P07335	P04785	P35704
P14925	Q6Q0N0	P14925	P30152
O08628	P11442	O08628	Q8CG08
P28840	P05371	P28840	P11232
P28841	A9ZSY0	P28841	Q5FVH2
P11598	Q63198	P11598	P04797
Q63081	P97846	Q63081	Q6P6R2
O35331	P20909	O35331	P25113
P31044	P02454	P31044	P16391
Q5I0D7	P02466	Q5I0D7	B0BNA5
P62963	P05539	P62963	Q62812
P25113	P13941	P25113	Q64610
P14047	Q9JI03	P14047	Q62902
Q63042	P35444	Q63042	P00689
P67779	P23514	P14046	Q4V7C7
P11980	O35142	Q63041	Q9R063
P30427	Q4AEF8	P06238	P85973
Q01177	B0BNA5	P16638	Q5XI43
Q63321	P19222	P68136	P97846
Q811A3	P19223	P62738	P07335
Q63598	Q9EQV9	P60711	Q66HD0
P27657	P15087	P68035	P62738
Q6VBQ8	Q9EQV8	Q9Z1P2	P07150
P85973	Q6IRK9	Q9QXQ0	P03957
P24368	Q62950	Q5M7U6	Q63148
Q63716	P23928	A2RUV9	P28073
P35704	Q8JZQ0	P36953	P80067
Q9R063	P14841	P10760	P29534
O35244	P00787	P24090	Q9EQS0
P21702	P80067	P51635	Q9R168
P53813	P24268	P07943	P00507
P00762	P07154	Q5RJP0	O35162
P10960	Q9R1T3	P02770	P05197
P18420	Q01129	P05065	P16617
P18422	P14173	Q64240	Q6AXT0
P21670	Q63413	P00689	P60901
P60901	P47942	P07150	P05942
P48004	Q62952	Q07936	Q9JLT0
P18421	P62630	P55260	P26051
P40307	Q68FR9	P14668	Q63041
P34067	Q68FR6	P48037	Q5XII0
P28075	P05197	P62944	P48679
P62198	O35568	Q7TMA5	Q9JK11
O35509	P81795	P26644	P47942
P10536	Q5RKI1	P61206	Q3T1J1
Q6RUV5	Q3T1J1	Q5XI73	P50137
P63245	P04764	O88656	P02091
P62836	P07323	P85970	P85970
Q62703	P84039	P09034	P07943
P61589	P52555	Q0ZHH6	P28648
O55004	Q63207	P15999	O54715
P29315	P18292	P10719	P11762
P62907	F1LYQ8	P19511	P15999
P24049	Q9WVH8	P62815	Q9JI92
P50878	P06399	Q9ESS6	O08727
P19945	P14480	P47853	Q9R1T3
P62271	P02680	Q4V8D6	A7VJC2
P49242	Q66H94	Q5FVH0	O35251
P38983	D3ZHA0	Q6IE64	P14046
Q6RJR6	P50609	Q6P6T1	P45592
P05964	P04937	P01026	Q9QXY8
Q9Z2Q1	Q2Q0I9	P08649	P18421
Q62975	P85845	P55314	P51886
P09006	Q62632	Q62736	Q68FY0
Q64268	P02793	P0DP29	O35244
P20961	P17164	P18418	P06760
Q6P734	P05370	O35783	P14925
P29457	P04797	P35565	P48004
P17136	Q63772	Q08163	P69897
P07895	Q6P7B4	Q6AYC4	Q5M9I6
P16975	P06883	Q3T1K5	A0JPQ9
Q63769	Q9WTT6	Q5XI32	Q63416
B5DF94	P50398	P04762	P18422
P17988	P50399	Q6QD51	P63029
P31232	P09606	Q9R1E9	P40112
Q9EQS0	P54311	Q9QZQ5	P46462
Q9R0D6	P13221	Q6P502	P51635
P12346	P00507	Q68FQ0	Q9EQP5
P49744	P35053	P26051	P08699
P30120	Q6P6V0	P97829	Q63415
P50137	Q68FP1	P28648	Q9EQX9
Q5M7W4	P04904	Q9WUW3	Q6RJR6
O08727	P08010	P45592	P26376
P48500	P04906	A0JPQ9	P40307
P58775	D4A3K5	Q6MG61	P27605
Q63610	A9UMV8	Q6Q0N0	B2RYG6
Q5XHZ0	P84245	P11442	Q91ZS3
Q6P9V9	P62804	P05371	Q9JJ22
Q5XIF6	Q9WVK7	A9ZSY0	Q9Z0V5
Q4QRB4	O35952	Q63198	O88656
Q6P9T8	P01946	P20909	P38983
P69897	P02091	P02454	Q62950
Q5RJR2	A7VJC2	P02466	Q68FS4
P11232	Q6URK4	P05539	Q9WUW3
Q920J4	P61980	P13941	Q66H12
O89049	Q6IMY8	Q9JI03	P13832
Q5U300	P06866	P35444	P97697
P0CG51	P27605	P23514	G3V928
Q00981	P82995	O35142	P97829
O70199	P34058	Q4AEF8	Q06000
Q3MIE4	Q66HD0	B0BNA5	P85845
Q9ERB4	O88600	P19222	Q6AYC4
P85972	P06761	P19223	P27139
P46462	P63018	Q9EQV9	Q63772
P81155	P42930	P15087	Q6P0K8
O35251	P63039	Q9EQV8	Q68FR6
P31000	Q9QZK5	Q6IRK9	Q62703
Q5RKI0	Q63617	Q62950	P34067
Q4QR85	P35859	P23928	P04904
P35213	Q63621	Q8JZQ0	Q62625
P62260	Q62611	Q01460	P04906
P61983	P18331	P07338	Q63610
P68255	P01322	P00787	Q08163
P63102	P49134	P80067	P50398
Q00715	Q63416	P24268	Q63081
O35485	P08934	P07154	P10760
Q9EQX6	P52296	Q9R1T3	P54311
P13109	Q6IMF3	Q01129	P20607
P60042	Q6IFW6	P14173	P61078
F1MA59	Q6IFV4	Q63413	P25304
E3W9F8	Q6IFV1	P47942	P62907
P50282	Q5BJY9	Q62952	P28075
P81563	Q6IG02	Q62894	P11442
P14046	Q6IFU7	P62630	Q5RKI1
Q63041	Q6P6Q2	Q68FR6	Q3MIE4
P06238	Q4FZU2	P05197	Q5XI32
P16638	Q10758	O35568	Q63396
P68136	P04642	P81795	P37397
P62738	P42123	Q5RKI1	Q63413
P60711	P08699	P04764	P30427
P68035	O70513	P07323	Q9Z0V6
Q9Z1P2	Q62902	Q63207	Q08420
Q9QXQ0	P48679	P18292	P17220
Q4V7C7	P16636	Q642A7	P97682
A2RUV9	B5DF27	F1LYQ8	Q642A6
P36953	G3V928	P12785	P19945
P10760	Q00918	Q9WVH8	Q63617
P24090	O35806	P06399	P34064
P39069	P51886	P14480	P07483
P51635	P28494	P02680	P82995
P07943	Q8CHN8	D3ZHA0	P48037
P02770	O88989	P50609	P35565
P05065	P04636	P04937	Q64119
Q64240	P13697	Q2Q0I9	P42123
P00689	P70490	P85845	P52555
P07150	P33436	Q62632	Q4TU93
Q07936	P03957	P02793	Q4G075
P14668	Q5M9I6	P05370	P49134
P48037	Q4TU93	P04797	P09034
O08590	Q9ERA7	Q6P7B4	P06685
Q7TMA5	O35763	Q9WTT6	P62250
P26644	Q9JLT0	P50398	P06866
Q66H80	Q62812	P50399	P17136
P61206	P13596	P10860	Q6P7B4
Q5XI73	P13383	P04897	P20909
O88656	P97603	P13221	Q6IFV3
P85970	P08460	P00507	P04182
P09034	B5DFC9	P35053	P38652
P15999	Q05982	Q6P6V0	Q6P767
P10719	P19804	Q68FP1	P04692
Q5FVI6	Q06518	P04904	P20611
Q9ESS6	P05982	P04906	Q6P7A9
P47853	Q63083	D4A3K5	P68255
Q4V8D6	Q9JI85	A9UMV8	Q6RUV5
Q5FVH0	Q6AYE5	P84245	P21674
Q6IE64	P04182	P62804	Q3T1K5
Q6P6T1	B0BNI5	Q9WVK7	P05370
P01026	B2RYG6	Q64428	O35509
P08649	P04785	P01946	P31044
P55314	Q9EPH8	P02091	P62909
Q62736	P14925	Q6AXR4	P10719
P0DP29	O08628	A7VJC2	P07632
P18418	P28840	Q6URK4	P0DP29
O35783	P28841	P61980	Q62658
P35565	P11598	P27605	Q04906
Q08163	Q63081	P82995	P13697
Q6AYC4	O35331	P34058	Q63797
Q3T1K5	P31044	Q66HD0	Q5RJR2
Q5XI32	Q5I0D7	O88600	P28494
P04762	P62963	P06761	O35142
P47727	P25113	P63018	P62815
Q6QD51	P85968	P48721	Q5I0D7
Q9QXY8	P16617	P63039	P13383
Q9R1E9	Q5XIU9	Q9QZK5	O35112
Q9QZQ5	P11980	Q63617	Q9Z0W7
Q5XIM9	P30427	P35859	P13221
Q68FQ0	Q01177	P15473	O88600
P26051	Q63321	Q63621	O89049
P00774	Q811A3	Q62611	Q9JHW0
Q9WUW3	Q63598	Q3KR86	Q924Z9
P45592	Q6VBQ8	P18331	P38659
P07335	P85973	P01322	P29315
Q9Z0W7	P10111	P49134	Q5M7U6
Q6Q0N0	P24368	Q63416	Q64240
P11442	Q63716	Q6P0K8	P24049
P05371	P35704	P08934	P62836
Q7TP52	Q9R063	P52296	Q920J4
A9ZSY0	O35244	Q7TQM5	O35276
Q63198	P53813	Q6IMF3	P23514
P97846	P00762	Q6IFW6	Q6P9T8
P02454	P10960	Q6IFV4	P04897
P02466	P18420	Q5BJY9	P55053
P05539	P17220	Q6IG02	Q5XFX0
P13941	P18422	Q6IG00	Q4FZT9
Q9JI03	P21670	Q6IFU7	M0RC99
P35444	P34064	Q6P6Q2	Q9ERA7
P23514	P60901	Q4FZU2	Q5RJP0
O35142	P18421	Q10758	P07092
Q4AEF8	P40307	P15800	O89046
B0BNA5	P28075	Q68FS4	P62944
P19222	P28073	P04642	P61980
P19223	P62198	P42123	P63245
Q9EQV9	Q4FZT9	P08699	Q9EPH8
P15087	Q62786	O70513	Q99MZ8
Q6IRK9	Q6IUU3	Q62902	P61206
P23928	O35509	P48679	P05371
Q8JZQ0	P61107	P16636	Q62736
P14841	Q6NYB7	B5DF27	Q9QZA2
Q01460	P10536	Q06000	Q4AEF8
P07338	P05712	G3V928	Q62667
P00787	M0RC99	Q5RJR8	Q00238
P80067	Q6RUV5	Q00918	Q62952
P24268	P63245	O35806	P68511
P07154	P62828	P51886	P12785
Q9R1T3	P62836	P28494	Q5XIM9
Q01129	Q62703	Q5XIT1	D3ZSZ3
Q8K4F7	B2RZ37	Q8CHN8	Q75WE7
Q9ESW0	P61589	O88989	P49242
P14173	O55004	P04636	Q8CFN2
Q63413	P62907	P13697	Q6TUG0
Q9EPB1	P24049	P70490	Q5XHZ0
P47942	P21533	P23097	P09527
P62630	P17077	P33436	Q1EHB3
Q68FR9	P19945	P03957	P16086
Q68FR6	P62282	Q5M9I6	Q6URK4
P05197	P62250		P97536
O35568	P62271		P05982
P81795	P62909		P61107
Q4G061	P49242		Q99J86
B5DFC8	P29314		P10860
Q5RKI1	P38983		O35568
Q3T1J1	Q6RJR6		P52944
P04764	P05942		O35331
P07323	P05964		P16638
Q64610	Q9Z2Q1		Q9Z2Q1
P84039	Q62975		P35213
P52555	P09006		P08934
Q63207	Q64268		Q9WTV1
P18292	P20961		D4A3K5
Q642A7	Q6P734		P18292
F1LYQ8	P29457		P35444
Q9WVH8	Q05962		Q5XI78
P06399	P17136		P81155
P14480	P07632		Q80Z29
P02680	P07895		Q7TQM5
Q62658	P16975		Q66H80
D3ZHA0	Q63769		P55260
P50609	B5DF94		P62271
P04937	Q63396		P62703
Q2Q0I9	P17988		Q4G061
P85845	P0C6B8		P09006
Q62632	P31232		P36876
P02793	Q9EQS0		Q6NYB7
P17164	Q9R0D6		Q5U300
P04797	P12346		Q9ESW0
Q63663	P49744		Q9Z2L0
P06883	P30120		Q9JLS4
Q9WTT6	P50137		Q99PP0
P50398	Q5M7W4		P84039
P50399	P16599		P50475
P09606	O08727		Q0ZHH6
P04897	P48500		Q6P6S4
P54311	P04692		Q63663
P13221	P58775		O70199
P00507	Q63610		Q08290
P35053	P09495		P97603
Q6P6V0	Q5XHZ0		Q64537
Q68FP1	Q6P9V9		Q5FVQ4
P04904	Q5XIF6		P81795
P08010	Q4QRB4		P12346
D4A3K5	Q6P9T8		Q9JLA3
A9UMV8	P69897		P13635
P84245	Q5RJR2		O70280
P62804	P11232		P08753
Q9WVK7	Q920J4		Q5FWT7
O35952	O89049		P17077
P01946	P0CG51		P68136
P02091	Q9EQX9		O35793
A7VJC2	Q5FWT7		A9ZSY0
Q6URK4	Q00981
P82995	O70199
P34058	Q3MIE4
Q66HD0	Q9ERB4
O88600	P85972
P06761	P46462
P63018	Q9Z2L0
P42930	P81155
P63039	O35251
Q9QZK5	P31000
Q63617	Q5RKI0
	Q4QR85
	P35213
	P62260
	P61983
	P68511
	P68255
	P63102
	P16391
	Q00715
	O35485
	P60042
	F1MA59
	E3W9F8
	P81563
	Q09073
	P07632
	P07895
	P16975
	Q9WV75
	P16086
	Q63769
	B5DF94
	Q07984
	P17988
	P0C6B8
	P31232
	Q9EQS0
	Q9R0D6
	P12346
	P49744
	P30120
	P50137

## Sheet: S2
Proteins identified in the cytokines-derived r-prASC secretome: per donor and common proteins among the donors
Donor 1	Donor 2	Donor 3	Common proteins			Proteins identified
P14046	P14046	P14046	P68035		Donor 1	471
Q63041	Q63041	Q63041	P01026		Donor 2	521
P06238	P06238	P06238	P04937		Donor 3	412
P16638	P50475	P16638	P00762
P68136	P50554	P62738	Q6P734		Common proteins among the donors	468
P62738	P15650	P60711	P04642
P60711	P16638	P68035	P20961		Total proteins identified (excluded the duplicates)	536
P68035	P62738	Q9Z1P2	P50282
Q9Z1P2	P60711	Q9QXQ0	P61983
Q9QXQ0	P68035	A2RUV9	P02454
Q5M7U6	Q9Z1P2	P36953	Q6IE64
A2RUV9	Q9QXQ0	P10760	P47853
P36953	Q5M7U6	P24090	Q6P6T1
P10760	Q4V7C7	P07943	P16599
P24090	Q562C9	P02770	P02466
P51635	A2RUV9	P05065	P33436
P07943	P36953	Q64240	Q8JZQ0
Q5RJP0	P10760	P00689	P0CG51
P02770	P24090	Q07936	P24368
P05065	P39069	P14668	P24090
Q64240	P51635	P48037	Q9ERB4
P00689	P07943	Q7TMA5	P15473
P07150	P02770	Q5XI73	P05964
Q07936	P05065	O88656	P03957
P55260	Q64240	P85970	P63018
P14668	P00689	P09034	O35763
P48037	P07150	P15999	P11980
P62944	Q07936	P10719	Q01129
Q7TMA5	P55260	P62815	P14173
P26644	P14668	Q9ESS6	P11598
P61206	P48037	P47853	Q9Z1P2
Q5XI73	P62944	Q4V8D6	P62630
O88656	Q7TMA5	Q5FVH0	P63102
P85970	P02650	P01026	P19804
P09034	P08592	P08649	P62963
Q0ZHH6	Q66H80	P55314	P30120
P15999	P61206	Q62736	P60711
P10719	Q5XI73	P0DP29	P09495
P19511	O88656	P18418	P04764
P62815	P85970	O35783	Q63716
Q9ESS6	P09034	P97536	P04785
P47853	Q0ZHH6	P35565	Q5BJY9
Q4V8D6	P15999	Q08163	P07943
Q5FVH0	P10719	Q6QD51	A9UMV8
Q6IE64	P19511	Q9R1E9	P18418
Q6P6T1	Q06647	Q9QZQ5	P05065
P01026	P62815	Q9R0T4	P62260
P08649	Q5FVI6	P00773	Q6IFW6
P55314	Q9ESS6	P00774	P02770
Q62736	P47853	Q9WUW3	P16391
P0DP29	Q4V8D6	Q6Q0N0	O88989
P18418	Q5FVH0	P11442	Q5RKI0
O35783	Q6IE64	P05371	Q6P9V9
P35565	Q6P6T1	A9ZSY0	P34058
Q08163	P01026	Q63198	Q811A3
Q6AYC4	P08649	P97846	Q6IG02
Q3T1K5	P55314	P20909	P85972
Q5XI32	Q62736	P02454	P70490
P04762	P0DP29	P02466	P48500
Q6QD51	P18418	P05539	P31232
Q9R1E9	O35783	P13941	A2RUV9
Q9QZQ5	P97536	Q9JI03	Q63598
Q6P502	P35565	P35444	Q6IMF3
Q68FQ0	Q08163	O35142	P62804
P26051	Q6AYC4	Q4AEF8	O08628
P97829	Q07009	B0BNA5	Q07936
P28648	Q3T1K5	P19222	P01830
Q9WUW3	Q5XI32	P19223	Q62611
P45592	P04762	P15087	Q05982
A0JPQ9	Q6QD51	Q6IRK9	P14844
Q6MG61	P14844	P07338	P08460
Q6Q0N0	Q9QXY8	P80067	P85968
P11442	Q9R1E9	P07154	P07895
P05371	Q9QZQ5	Q01129	P58775
A9ZSY0	Q68FQ0	P47942	P06761
Q63198	P26051	P62630	Q9QZK5
P20909	P97829	Q68FR6	P35704
P02454	P28648	P05197	O35783
P02466	Q8CFN2	Q5RKI1	Q5XI73
P05539	Q9R0T4	P04764	O70513
P13941	Q9WUW3	P07323	P10111
Q9JI03	P45592	Q63207	Q63083
P35444	Q6Q0N0	P18292	P31000
P23514	P11442	F1LYQ8	P24268
O35142	P05371	Q9WVH8	P23097
Q4AEF8	Q7TP52	Q9QX79	P50399
B0BNA5	A9ZSY0	P14480	Q6AYE5
P19222	Q63198	P02680	B5DFC9
P19223	P97846	Q66H94	Q64610
Q9EQV9	P02454	D3ZHA0	P84245
P15087	P02466	P50609	P11762
Q9EQV8	P05539	P04937	P04797
Q6IRK9	P13941	P85845	Q6P6V0
Q62950	Q9JI03	Q62632	P21674
P23928	P35444	P02793	B0BNI5
Q8JZQ0	P23514	P17164	Q6P6Q2
Q01460	O35142	P04797	P16975
P07338	Q4AEF8	Q63772	P29534
P00787	B0BNA5	Q6P7B4	Q9Z0W7
P80067	P19223	P06883	P13941
P24268	Q9EQV9	Q9WTT6	P07323
P07154	P15087	P50399	D3ZHA0
Q9R1T3	Q9EQV8	P04897	P05197
Q01129	Q6IRK9	P54311	P07335
P14173	P23928	P13221	Q6IUU3
Q63413	Q8JZQ0	P00507	Q62902
P47942	P14841	P35053	Q4QR85
Q62952	Q01460	Q6P6V0	P30121
Q62894	P07338	Q68FP1	Q9JK11
P62630	P00787	P04904	P04636
Q68FR6	P80067	P04906	P15087
P05197	P24268	D4A3K5	P10860
O35568	P07154	A9UMV8	B0BNA5
P81795	Q9R1T3	P84245	P06866
Q5RKI1	P15178	P62804	P00786
P04764	Q01129	O35952	P50398
P07323	Q9ESW0	P01946	P00787
Q63207	P14173	P02091	Q6Q0N0
P18292	Q641Y0	A7VJC2	P11232
Q642A7	Q63413	Q6URK4	P85845
F1LYQ8	Q6P6R2	P82995	Q6IFV4
P12785	Q9EPB1	P34058	Q641X3
Q9WVH8	P47942	Q66HD0	Q6P7S1
P06399	P62630	O88600	Q68FS4
P14480	Q68FR6	P06761	P25113
P02680	P05197	P63018	P18420
D3ZHA0	O35568	P42930	Q6AYC4
P50609	P81795	Q9QZK5	P06238
P04937	Q4G061	Q63617	P14841
Q2Q0I9	Q5RKI1	P15473	P04904
P85845	P04764	Q63621	P48679
Q62632	P07323	Q62611	Q62658
P02793	Q64610	P01322	P17164
P05370	Q5XII0	P49134	Q9JI03
P04797	P52555	Q63416	Q9QXQ0
Q6P7B4	Q63207	Q6P0K8	Q5FVH0
Q9WTT6	P18292	P08934	P10719
P50398	P55053	P52296	P14668
P50399	Q642A7	Q7TQM5	O89049
P10860	F1LYQ8	Q6IMF3	P97535
P04897	Q9WVH8	Q6IFW6	P46462
P13221	P06399	Q6IFV4	P07150
P00507	P14480	Q5BJY9	P34067
P35053	P02680	Q6IG02	P07154
Q6P6V0	Q62658	Q6IG00	Q62812
Q68FP1	Q66H94	Q6IFU7	Q9WTT6
P04904	D3ZHA0	Q6P6Q2	Q4V8D6
P04906	P50609	Q4FZU2	P53813
D4A3K5	P04937	Q10758	Q68FP1
A9UMV8	Q2Q0I9	P15800	Q62950
P84245	P85845	P04642	P48004
P62804	P21674	P42123	P04762
Q9WVK7	Q62632	P08699	Q6P767
Q64428	P02793	O70513	Q10758
P01946	P17164	Q62902	Q9QZA2
P02091	P04797	P48679	Q9QZQ5
Q6AXR4	Q63663	B5DF27	P02793
A7VJC2	P06883	G3V928	O55004
Q6URK4	Q9WTT6	Q00918	P50137
P61980	P50398	O35806	P10960
P27605	P50399	P51886	P30152
P82995	P10860	P28494	Q3MIE4
P34058	P09606	Q8CHN8	Q5FVH2
Q66HD0	P04897	O88989	P16617
O88600	P54311	P04636	Q66HD0
P06761	P13221	P70490	Q8CHN8
P63018	P00507	P33436	Q9JLT0
P48721	P35053	Q5M9I6	Q6IG00
P63039	Q6P6V0	Q4TU93	P45592
Q9QZK5	Q68FP1	Q6AXT0	O35806
Q63617	P04904	Q9ERA7	Q9R0D6
P35859	P08010	O35763	Q01460
P15473	P04906	Q9JLT0	O70199
Q63621	D4A3K5	Q62812	P21670
Q62611	A9UMV8	Q64119	P18422
Q3KR86	P84245	P13596	Q5XII0
P18331	P62804	P97603	P69897
P01322	Q9WVK7	P08460	Q9EQS0
P49134	Q64428	B5DFC9	P85973
Q63416	O35952	P19804	Q68FR6
Q6P0K8	P01946	P05982	P62836
P08934	P02091	Q63083	Q6P6R2
P52296	Q641X3	Q9JI85	Q9JI85
Q7TQM5	Q6AXR4	Q6AYE5	Q5U367
Q6IMF3	A7VJC2	P04182	P50609
Q6IFW6	Q6URK4	P04785	P18331
Q6IFV4	P06866	P14925	Q63769
Q5BJY9	P82995	O08628	P07092
Q6IG02	P34058	P28840	P60901
Q6IG00	Q66HD0	P28841	Q9R063
Q6IFU7	O88600	P11598	Q9JJ22
Q6P6Q2	P06761	Q63081	P13596
Q4FZU2	P63018	O35331	Q08163
Q10758	P63039	P31044	O35547
P15800	Q9QZK5	Q5I0D7	Q9QXY8
Q68FS4	Q63617	P62963	P08649
P04642	Q99NA5	P25113	P20607
P42123	P26376	P14047	P61589
P08699	P35859	Q63042	Q63610
O70513	P15473	P67779	P18421
Q62902	Q62611	P11980	Q9WVH8
P48679	P20607	P30427	P82995
P16636	Q3KR86	Q01177	P40241
B5DF27	P97697	Q63321	P04906
Q06000	P18331	Q811A3	Q9JHW0
G3V928	P49134	Q63598	P13221
Q5RJR8	Q63416	P27657	P02650
Q00918	Q6P0K8	Q6VBQ8	P68255
O35806	P08934	P85973	Q63321
P51886	P52296	P24368	Q62632
P28494	Q6IMF3	Q63716	Q9EQX9
Q5XIT1	Q6IFW6	P35704	P00507
Q8CHN8	Q6IFV4	Q9R063	P51635
O88989	Q5BJY9	O35244	P16086
P04636	Q6IG02	P21702	P62909
P13697	Q6IFU7	P53813	Q05962
P70490	Q6P6Q2	P00762	P49134
P23097	Q4FZU2	P10960	Q3T1J1
P33436	Q10758	P18420	P54311
P03957	P15800	P18422	P85970
Q5M9I6	Q68FS4	P21670	P20611
Q4TU93	P04642	P60901	Q06518
Q9ERA7	P42123	P48004	Q5XHZ0
O35763	P11762	P18421	Q9EPB1
P00406	P08699	P40307	P06685
Q9JLT0	O70513	P34067	Q6VBQ8
Q62812	Q9R0J8	P28075	P13832
Q64119	Q62902	P62198	O35509
Q66H12	P48679	O35509	Q924Z9
P13596	P16636	P10536	P05370
P13383	B5DF27	Q6RUV5	O35244
P97603	G3V928	P63245	P55053
P08460	Q5RJR8	P62836	Q32KJ6
B5DFC9	Q00918	Q62703	P05539
Q05982	O35806	P61589	Q91ZS3
P19804	P51886	O55004	Q6AXR4
P05982	P28494	P29315	Q99MZ8
O35276	Q8CHN8	P62907	Q62894
Q63083	O88989	P24049	P15978
Q9JI85	P04636	P50878	Q08420
Q6AYE5	P13697	P19945	Q63341
B0BNI5	P70490	P62271	Q99PW3
B2RYG6	P23097	P49242	Q63797
P04785	P33436	P38983	P13697
Q9EPH8	P03957	Q6RJR6	Q9WV75
P14925	P50282	P05964	Q66H94
O08628	Q5M9I6	Q9Z2Q1	P30427
P28841	Q4TU93	Q62975	P48037
Q5RJP7	Q9ERA7	P09006	P52296
P11598	O35763	Q64268	P97697
P38659	P00406	P20961	Q4FZU2
Q63081	Q62667	Q6P734	P63029
P52944	Q9JLT0	P29457	Q6AYA5
O35331	Q62812	P17136	Q00918
P31044	Q66H12	P07895	O35186
Q5I0D7	Q80Z29	P16975	P47942
P62963	P13596	Q63769	Q5XI32
P25113	P13383	B5DF94	P0C6B8
P85968	P97603	P17988	Q4G075
P16617	P08460	P31232	P16636
P38652	B5DFC9	Q9EQS0	P04182
P67779	P19804	Q9R0D6	P10760
Q5XIH7	Q06518	P12346	Q62736
P11980	P05982	P49744	P09006
P30427	Q924Z9	P30120	Q63041
Q01177	Q63083	P50137	O88600
Q63321	Q9JI85	Q5M7W4	P27605
Q811A3	P04182	O08727	Q920A6
Q5U367	B0BNI5	P48500	Q9Z0V6
Q63598	B2RYG6	P58775	P26376
P27657	P04785	Q63610	O08727
Q6VBQ8	P14925	Q5XHZ0	Q499S5
P85973	O08628	Q6P9V9	Q63396
P10111	P28841	Q5XIF6	P68511
P24368	Q9QZA2	Q4QRB4	Q66H80
Q63716	Q5RJP7	Q6P9T8	Q5XI43
Q9R063	P11598	P69897	Q4V7C7
O35244	P38659	Q5RJR2	P37397
P53813	Q63081	P11232	P0DP29
P00762	O35331	Q920J4	P62907
P18420	P31044	O89049	Q5RJR2
P17220	Q5I0D7	Q5U300	P28648
P18422	P62963	P0CG51	P29457
P21670	P25113	Q00981	P07483
P34064	P85968	O70199	Q5RKI1
P60901	P16617	Q3MIE4	P15800
P48004	P38652	Q9ERB4	P11442
P18421	P67779	P85972	B5DF94
P40307	Q5XIH7	P46462	Q9EPH8
P34067	P11980	P81155	P15999
P28075	Q4QQW8	O35251	Q6TMA8
Q63797	Q5FVH2	P31000	P26051
Q6P767	P30427	Q5RKI0	P45479
Q6IUU3	Q01177	Q4QR85	Q9R1T3
O35509	Q63321	P35213	P31044
P61107	Q811A3	P62260	P15178
Q6NYB7	Q63598	P61983	P28073
P10536	Q6VBQ8	P68255	O88656
M0RC99	P85973	P63102	Q66H12
P09527	P10111	P14046	Q3T1K5
P14046	P24368	Q63041	P04897
Q63041	P45479	P06238	Q4QQW8
P06238	Q63716	P16638	Q63663
P50475	P35704	P68136	P51886
P50554	Q9Z0V6	P62738	Q4QRB4
P15650	O35244	P60711	Q6QD51
P16638	Q9EQP5	P68035	P61078
P62738	P53813	Q9Z1P2	P23514
P60711	P00762	Q9QXQ0	P62828
P68035	P18420	Q4V7C7	P47727
Q9Z1P2	P17220	A2RUV9	P16638
Q9QXQ0	P18422	P36953	P41562
Q5M7U6	P21670	P10760	P09527
Q4V7C7	P34064	P24090	Q5RJP0
Q562C9	P60901	P39069	P34064
A2RUV9	P48004	P51635	Q6RUV5
P36953	P18421	P07943	P06760
P10760	P40307	P02770	Q6IFU7
P24090	P40112	P05065	Q5RJP7
P39069	P34067	Q64240	Q01177
P51635	P28075	P00689	P42123
P07943	P28073	P07150	G3V928
P02770	Q9JHW0	Q07936	Q63081
P05065	P62198	P14668	Q62786
Q64240	Q4FZT9	P48037	P35053
P00689	Q63797	O08590	Q5M7U6
P07150	Q00438	Q7TMA5	Q9Z0V5
Q07936	Q62786	P26644	P05982
P55260	Q6P767	Q66H80	Q63525
P14668	Q6IUU3	P61206	P05371
P48037	O35509	Q5XI73	Q80Z29
P62944	P61107	O88656	P97829
Q7TMA5	Q6NYB7	P85970	P35565
P02650	P10536	P09034	Q04906
P08592	Q6RUV5	P15999	B3GNI6
Q66H80	P63245	P10719	Q64119
P61206	P62828	Q5FVI6	Q8CFN2
Q5XI73	P62836	Q9ESS6	Q9Z2L0
O88656	Q62703	P47853	P04692
P85970	B2RZ37	Q4V8D6	P07632
P09034	P61589	Q5FVH0	Q6TUG0
Q0ZHH6	O55004	Q6IE64	Q9R168
P15999	P62907	Q6P6T1	Q63772
P10719	Q63507	P01026	M0RC99
P19511	P24049	P08649	A7VJC2
Q06647	P50878	P55314	P21396
P62815	P21533	Q62736	Q62667
Q5FVI6	P62919	P0DP29	B5DF27
Q9ESS6	P19945	P18418	Q68FQ0
P47853	P07153	O35783	O54715
Q4V8D6	P25235	P35565	Q63617
Q5FVH0	P62282	Q08163	P01581
Q6IE64	P13471	Q6AYC4	P52555
Q6P6T1	P62250	Q3T1K5	P08592
P01026	P62271	Q5XI32	Q9WVC0
P08649	P62909	P04762	Q62952
P55314	P49242	P47727	Q9R1E9
Q62736	P62703	Q6QD51	P10536
P0DP29	P29314	Q9QXY8	P62282
P18418	P38983	Q9R1E9	P28494
O35783	P15978	Q9QZQ5	Q5XIM9
P97536	Q6RJR6	Q5XIM9	P35213
P35565	P05942	Q68FQ0	P38983
Q08163	P05964	P26051	P29315
Q6AYC4	Q920A6	P00774	P14925
Q07009	Q9Z2Q1	Q9WUW3	Q66X93
Q3T1K5	P61621	P45592	P14046
Q5XI32	P09006	P07335	P62250
P04762	P20961	Q9Z0W7	Q5U300
Q6QD51	Q6P734	Q6Q0N0	O35276
P14844	P29457	P11442	P63245
Q9QXY8	P16036	P05371	Q6RJR6
Q9R1E9	Q05962	Q7TP52	P40112
Q9QZQ5	Q641Z7	A9ZSY0	O35162
Q68FQ0	Q66X93	Q63198	P81155
P26051	P17136	P97846	Q00238
P97829	P07632	P02454	Q4TU93
P28648	P07895	P02466	P12785
Q8CFN2	P16975	P05539	Q4KM35
Q9R0T4	P16086	P13941	O35142
Q9WUW3	Q63769	Q9JI03	Q91ZV2
P45592	Q07984	P35444	P05942
Q6Q0N0	Q63396	P23514	P24049
P11442	Q07116	O35142	Q05175
P05371	P0C6B8	Q4AEF8	Q920J4
Q7TP52	P31232	B0BNA5	P40307
A9ZSY0	Q9EQS0	P19222	Q642A6
Q63198	Q9R0D6	P19223	A0JPQ9
P97846	P12346	Q9EQV9	Q00715
P02454	P49744	P15087	Q9R0J8
P02466	P30120	Q6IRK9	Q6P7A9
P05539	P50137	P23928	P25235
P13941	D3ZTX0	Q8JZQ0	Q6URK4
Q9JI03	Q6AYA5	P14841	P61206
P35444	P16599	Q01460	Q9ERA7
P23514	O08727	P07338	P38659
O35142	P48500	P00787	B2RYG6
Q4AEF8	P58775	P80067	Q6IRK9
B0BNA5	Q63610	P24268	Q63413
P19223	P09495	P07154	Q6P0K8
Q9EQV9	P63029	Q9R1T3	P49242
P15087	Q5XI41	Q01129	P13471
Q9EQV8	Q5XHZ0	Q8K4F7	P63039
Q6IRK9	Q6P9V9	Q9ESW0	Q5XIT1
P23928	Q5XIF6	P14173	P48721
Q8JZQ0	Q4QRB4	Q63413	P70560
P14841	Q6P9T8	Q9EPB1	Q9JI92
Q01460	P69897	P47942	Q9JLA3
P07338	Q5RJR2	P62630	P62944
P00787	P11232	Q68FR9	Q63009
P80067	Q920J4	Q68FR6	P13635
P24268	O89049		P28075
P07154	Q5U300		Q4AEF8
Q9R1T3	P0CG51		Q2Q0I9
P15178	P61078		P62815
Q01129	Q9EQX9		Q6P7B0
Q9ESW0	Q00981		P17220
P14173	O70199		Q68FR9
Q641Y0	Q3MIE4		Q08290
Q63413	Q9ERB4		Q64537
Q6P6R2	P85972		Q00981
Q9EPB1	P46462		P97846
P47942	Q9Z2L0		P81795
P62630	P81155		I6L9G5
Q68FR6	O35251		Q6P7B4
P05197	P31000		P13383
O35568	Q75WE7		P17136
P81795	Q5RKI0		Q7TQM5
Q4G061	Q4QR85		P68136
Q5RKI1	P35213		P19945
P04764	P62260		Q9ESW0
P07323	P61983		P61980
Q64610	P68511		Q9WUW3
Q5XII0	P68255		P39069
P52555	P63102		Q9Z2Q1
Q63207	P16391		Q641Z7
P18292	Q00715		Q9WVK7
P55053	O35485		O08590
Q642A7	Q9EQX6		P50475
F1LYQ8	P60042		D3ZTX0
Q9WVH8	F1MA59		P52944
P06399	E3W9F8		Q6P502
P14480	P81563		O35331
P02680	P01322		Q5I0D7
Q62658	Q6NYB7		P55260
Q66H94	P10536		P35444
D3ZHA0	P05712		O70280
P50609	M0RC99		Q63584
P04937	P09527		P08699
Q2Q0I9	Q6RUV5		P17077
P85845	P63245		P16232
P21674	P62828		P20909
Q62632	P62836		Q5XIH7
P02793	P02696		P07153
P17164	Q62703		P59996
P04797	I6L9G5		Q4FZT9
Q63663	B2RZ37		P08753
P06883	P61589		Q9WTV1
Q9WTT6	P13832		P97682
P50398	P29315		Q68FY0
P50399	Q63507		P42930
P10860	P24049		Q1EHB3
P09606	P50878		Q60587
P04897	P19945		Q5XFX0
P54311	P07153		B2RZ37
P13221	P25235		P12346
P00507	P62282		O35793
P35053	P13471		Q75WE7
Q6P6V0	P62250
Q68FP1	P62271
P04904	P62909
P08010	P49242
P04906	P62703
D4A3K5	P29314
A9UMV8	P38983
P84245	Q6RJR6
P62804	Q9JK11
Q9WVK7	P05942
Q64428	P05964
O35952	P27615
P01946	Q920A6
P02091	Q9Z2Q1
Q641X3	P61621
Q6AXR4	B3GNI6
A7VJC2	Q62975
Q6URK4	P09006
P06866	Q64268
P82995	P20961
P34058	P07092
Q66HD0	Q6P734
O88600	P29457
P06761	P16036
P63018	Q05962
P63039	Q09073
Q9QZK5	P12336
Q63617	Q66X93
Q99NA5	P17136
P26376	O70536
P35859	P07632
P15473	P07895
Q62611	P16975
P20607	Q9WV75
Q3KR86	P16086
P97697	Q63769
P18331	B5DF94
P49134	Q07984
Q63416	P17988
Q6P0K8	P0C6B8
P08934	P31232
P52296	Q9EQS0
Q6IMF3	Q9R0D6
Q6IFW6	P12346
Q6IFV4	P06882
Q5BJY9	P49744
Q6IG02	P30120
Q6IFU7	P50137
Q6P6Q2	Q4KLL4
Q4FZU2	Q5M7W4
Q10758	Q63584
P15800	D3ZTX0
Q68FS4	Q6AYQ4
P04642
P42123
P11762
P08699
O70513
Q9R0J8
Q62902
P48679
P16636
B5DF27
G3V928
Q5RJR8
Q00918
O35806
P51886
P28494
Q8CHN8
O88989
P04636
P13697
P70490
P23097
P33436
P03957
P50282
Q5M9I6
Q4TU93
Q9ERA7
O35763
P00406
Q62667
Q9JLT0
Q62812
Q66H12
Q80Z29
P13596
P13383
P97603
P08460
B5DFC9
P19804
Q06518
P05982
Q924Z9
Q63083
Q9JI85
P04182
B0BNI5
B2RYG6
P04785

## Sheet: S3
Proteins identified in the high glucose-derived r-prASC secretome: per donor and common proteins among the donors
Donor 1	Donor 2	Donor 3	Common proteins			Proteins identified
P14046	P14046	P14046	P47853		Donor 1	604
Q63041	Q63041	Q63041	P02770		Donor 2	508
P06238	P06238	P06238	Q01129		Donor 3	514
P50475	P50475	P50475	P68035
P50554	Q5XI22	P16638	P24090		Common proteins among the donors	542
P15650	P16638	P20611	P00762
Q5XI22	P68136	O35547	P16975		Total proteins identified (excluded the duplicates)	603
Q7TNY6	P60711	P60711	P20961
P16638	P68035	P68035	P02454
P20611	Q9Z1P2	Q9Z1P2	P01026
P62738	Q9QXQ0	Q9QXQ0	P04937
P60711	Q5M7U6	Q5M7U6	P04642
P68035	Q4V7C7	Q4V7C7	P02466
Q9Z1P2	P12711	A2RUV9	Q62611
Q9QXQ0	A2RUV9	P36953	P24368
Q5M7U6	P36953	P25304	P33436
Q4V7C7	P10760	P10760	P61983
P12711	P24090	P24090	Q6P6T1
Q562C9	P51635	P51635	Q6P734
A2RUV9	Q5RJP0	P07943	Q6IE64
P36953	P02770	Q5RJP0	P14173
P25304	P05065	P02770	P60711
P10760	P09117	P05065	Q5BJY9
P24090	Q64240	Q64240	P13941
P39069	P00689	P07150	P30120
P51635	Q0PMD2	Q07936	P07895
P07943	P07150	P14668	Q9Z1P2
Q5RJP0	Q07936	P48037	A2RUV9
P02770	P55260	Q7TMA5	P05964
O35112	P14668	P02650	O35763
P05065	P48037	P08592	P19804
P09117	O08590	P61206	P53813
Q64240	Q7TMA5	Q5XI73	Q6IFW6
P00689	P02650	O88656	P08460
P07150	P26644	P85970	P62630
Q07936	P08592	Q6P7S1	B5DFC9
P55260	P61206	P09034	P58775
P14668	Q5XI73	P06685	P06238
P48037	O88656	P15999	Q6IMF3
O08590	P85970	P10719	P11980
P62944	P09034	P19511	P63018
Q7TMA5	Q0ZHH6	Q06647	P11598
P02650	P18596	P62815	P18418
P26644	P15999	Q99J86	A9UMV8
P08592	P10719	Q9ESS6	P05065
Q66H80	P35435	P47853	P0CG51
P61206	D3ZAF6	Q4V8D6	O08628
Q5XI73	P19511	Q5FVH0	Q4FZU2
O88656	Q06647	Q6IE64	P62963
P85970	P62815	Q6P6T1	P31232
Q6P7S1	P47853	P01026	P04785
P09034	O09171	P08649	Q9QZQ5
Q0ZHH6	Q5FVH0	P55314	Q63083
P06685	Q6P6T1	P27139	P62260
P18596	P01026	Q62736	Q63716
P15999	P08649	P18418	P09495
P10719	P55314	O35783	Q6IG02
P35435	P27139	P35565	P62804
P29419	Q62736	Q08163	Q9WV75
D3ZAF6	P18418	Q6AYC4	B5DF94
P19511	O35783	Q07009	P14844
Q06647	P97536	Q3T1K5	Q68FP1
P25286	P35565	P04762	Q9JI85
P62815	Q08163	Q6QD51	Q4V8D6
Q5FVI6	Q6AYC4	P14844	P51886
Q9ESS6	Q07009	Q9QXY8	P84245
P47853	Q3T1K5	Q9R1E9	P29457
O09171	P04762	Q9QZQ5	P15087
Q4V8D6	P47727	Q99PP0	Q6P6Q2
Q6IE64	Q4V7B5	Q6P502	P63102
Q6P6T1	P14844	P28648	P31000
P01026	Q9R1E9	P40241	P02650
P08649	Q5XIM9	Q9WUW3	P48500
P55314	Q6P502	P45592	P36953
P27139	Q68FQ0	A0JPQ9	Q6VBQ8
Q62736	P26051	Q63148	O35783
P0DP29	P97829	P07335	Q6P9V9
P18418	Q8CFN2	Q9Z0W7	Q6IFV4
O35783	Q9R0T4	Q6Q0N0	P62738
P97536	Q9WUW3	P11442	Q63598
P35565	P45592	P05371	P10111
Q08163	P07335	A9ZSY0	P06761
Q6AYC4	Q6Q0N0	Q63198	Q05982
Q07009	P11442	P97846	Q811A3
Q64537	P05371	P20909	O88989
Q3T1K5	A9ZSY0	P70560	P70490
Q5XI32	Q63198	P02454	Q9ERB4
P04762	P20909	P02466	P50399
P47727	P02454	P05539	Q9QXQ0
Q4V7B5	P02466	P13941	O35547
Q6QD51	P13941	Q9JI03	P05539
Q9QZQ5	Q9JI03	P35444	Q5RKI0
Q5XIM9	P35444	P23514	P50609
Q6P502	O35142	Q4AEF8	P02793
Q68FQ0	Q4AEF8	B0BNA5	P85972
P26051	O89046	P13635	Q00715
P97829	B0BNA5	P19223	Q9WTT6
P28648	P19223	Q9EQV9	Q9QZK5
P40241	Q9EQV9	P15087	P18420
Q8CFN2	P15087	Q6IRK9	Q9R0D6
Q9R0T4	Q9EQV8	Q8JZQ0	P34058
Q9WUW3	Q62950	P14841	B0BNA5
P45592	Q8JZQ0	Q01460	Q63769
P07335	Q8CG08	Q8CG08	P04764
Q6MG61	P00787	P00787	P30152
Q9Z0W7	P80067	P80067	P14046
Q6Q0N0	P24268	P24268	Q6P6V0
P11442	P07154	P00786	Q9EPB1
P05371	Q9R1T3	O35186	P07154
Q7TP52	Q01129	P07154	P30121
P37397	Q8K4F7	Q9R1T3	Q01177
A9ZSY0	Q641Y0	P15178	Q10758
Q63198	Q63413	Q01129	P06866
P97846	Q6P6R2	P14173	P24268
P02454	Q6TUG0	Q63413	Q6AYE5
P02466	Q9EPB1	Q6P6R2	P04797
P05539	P47942	B2RYG7	P16636
P13941	P62630	Q9EPB1	Q9QXY8
Q9JI03	Q68FR6	P47942	P20607
P35444	P05197	Q62894	Q8CHN8
P23514	O35568	P62630	Q4QR85
O35142	Q4FZY0	Q68FR6	Q62902
Q4AEF8	Q4G061	P05197	Q5M9I6
O89046	Q5RKI1	O35568	Q63416
B0BNA5	Q3T1J1	P81795	Q91ZS3
P13635	P04764	Q5RKI1	P35704
P19223	P07323	Q3T1J1	Q5FVH0
Q9EQV9	Q64610	P04764	Q2Q0I9
P15087	B5DEH2	P07323	P07338
Q9EQV8	P52555	Q64610	P85973
Q6IRK9	Q68FU3	P97682	P07943
P32198	Q63207	Q63207	P25113
Q62950	P18292	P18292	P11762
Q8JZQ0	F1LYQ8	P55053	P85845
Q01460	P06399	F1LYQ8	Q4G075
Q8CG08	P14480	Q9WVH8	P14841
P00787	P02680	P06399	Q641X3
P80067	Q66H94	P14480	P45592
P24268	D3ZHA0	P02680	Q64610
P07154	P50609	Q62658	O35186
Q9R1T3	P04937	Q66H94	Q6Q0N0
P15178	Q2Q0I9	D3ZHA0	Q6IRK9
Q01129	Q62632	P50609	Q6AXR4
Q8K4F7	P02793	P04937	P01946
Q9ESW0	P04797	Q2Q0I9	P15473
P14173	P06883	P85845	Q4V7C7
Q641Y0	Q9WTT6	Q62632	P05197
Q63413	P50398	P02793	Q9R063
Q6P6R2	P50399	P17164	P40241
Q01205	P10860	Q6P7A9	P08649
Q6TUG0	P04897	Q32KJ6	P26376
Q9R0T3	P54311	P04797	Q9R1E9
Q9EPB1	P13221	Q63772	P21670
P47942	P00507	Q6P7B4	P17164
Q62952	P35053	Q9WTT6	O35806
P62630	O35077	P50398	Q9JLT0
Q68FR9	P35571	P50399	P69897
Q68FR6	Q6P6V0	P04897	Q5XI73
P05197	Q68FP1	P54311	P13697
O35568	P04904	P13221	Q6QD51
Q4FZY0	P04906	P00507	Q62812
P81795	D4A3K5	P35053	Q9R168
Q4G061	A9UMV8	Q6P6V0	B0BNI5
B5DFC8	P84245	Q68FP1	P85970
Q5RKI1	P62804	P04904	Q6IFU7
Q3T1J1	Q9WVK7	P04906	P60901
P04764	Q64428	P06760	Q63041
P07323	Q60587	D4A3K5	P50137
Q64610	O35952	A9UMV8	P00787
P84039	P01946	P84245	Q08163
Q5XII0	P02091	P62804	P13596
Q9JJ22	Q641X3	P01946	P03957
B5DEH2	A7VJC2	P02091	P34067
P52555	Q6URK4	Q641X3	Q6IUU3
Q68FU3	P61980	Q6AXR4	P08592
Q63207	P06866	A7VJC2	Q07936
P18292	P16232	Q6URK4	Q08420
P55053	P82995	P06866	Q8JZQ0
Q642A7	P34058	P27605	Q63313
F1LYQ8	Q66HD0	P82995	P48679
P12785	O35162	P34058	Q01460
P06399	O88600	Q66HD0	P97682
P14480	P06761	O35162	P07323
P02680	P63018	O88600	P04636
Q62658	P42930	P06761	Q62632
Q66H94	P63039	P63018	P52296
D3ZHA0	Q9QZK5	P63039	P04692
P50609	Q63617	Q9QZK5	Q9JI03
P04937	Q00238	Q63617	P54311
Q2Q0I9	P41565	P26376	P48004
P85845	P85007	P35859	Q6P767
Q62632	P35859	P15473	Q6P6R2
P02793	P15473	Q62611	P02091
P17164	P35572	P97697	O55004
P05370	Q63621	P18331	Q6P7S1
Q6P7A9	P20607	P01322	P0C6B8
P18645	Q3KR86	P49134	Q66HD0
P04797	P18331	Q63416	Q99PW3
Q63663	P01322	P08934	D3ZHA0
P06883	P49134	P52296	P28648
Q9WTT6	Q63416	Q7TQM5	P50398
P50398	P14272	Q6IMF3	Q32KJ6
P50399	P08934	Q6IFW6	P47942
Q62638	P52296	Q6IFV4	Q68FR6
P10860	Q6IMF3	Q6IFV1	P51635
P09606	Q6IFW6	Q5BJY9	Q63321
P04897	Q5BJY9	Q6IG02	P23928
P54311	Q6IFU7	Q6IFU7	P27139
P13221	Q6P6Q2	Q6P6Q2	P35053
P00507	Q6IG12	Q4FZU2	Q642A7
P35053	Q10758	Q10758	Q9WVH8
O35077	P15800	P15800	Q63610
P35571	Q68FS4	Q68FS4	P46462
Q6P6V0	P30152	Q63313	P18331
Q68FP1	P04642	P30152	P18422
P04904	P42123	P04642	P09006
P08010	P08699	P42123	Q920A6
P04906	O70513	P11762	Q66H94
P06760	Q62902	P08699	Q3MIE4
D4A3K5	P48679	O70513	Q5XI43
A9UMV8	P16636	Q9R0J8	Q62950
P84245	Q06000	Q62902	Q5FVH2
P62804	G3V928	P48679	Q3T1J1
Q9WVK7	Q5RJR8	P16636	O35244
Q64428	P51886	B5DF27	P14668
Q60587	P28494	Q06000	P15800
O35952	Q62625	G3V928	Q4QQW8
P01946	Q8CHN8	Q00918	Q6IG00
P02091	O88989	O35806	O08727
Q641X3	P04636	P51886	Q9EQV9
Q6AXR4	P13697	P00697	P62909
A7VJC2	P70490	P28494	P16617
Q6URK4	Q63341	Q62625	Q9WUW3
P61980	P23097	Q8CHN8	P26051
Q6IMY8	P33436	O88989	P85968
P06866	P03957	P04636	Q64119
P27605	P50282	P13697	P27605
P16232	Q5M9I6	P70490	Q9EQV6
P82995	Q4TU93	Q63341	Q5RKI1
P34058	Q9ERA7	P23097	Q63341
Q66HD0	O35763	P33436	P11232
O35162	P00406	P03957	P42123
O88600	Q9JLT0	P50282	P20611
P06761	Q62812	Q5M9I6	P08699
P63018	Q64119	Q4TU93	P97829
P48721	Q66H12	Q6AXT0	Q63413
P42930	P13596	Q9ERA7	P14925
P63039	P13383	O35763	P52555
Q9QZK5	P97603	Q62667	P40307
Q63617	P08460	Q5XI43	Q5RJP7
Q00238	B5DFC9	Q9JLT0	P07150
P41562	P19804	Q62812	Q00918
Q99NA5	P05982	Q64119	Q64240
P41565	Q9QWJ9	Q66H12	P97697
P85007	O35276	P13596	Q9EQX9
P26376	Q63083	P13383	Q62658
P01581	Q9JI85	Q99PW3	P07483
P35859	Q6AYE5	P08460	Q5U367
P15473	P04182	B5DFC9	P61589
Q63621	Q5XI78	D3ZSZ3	P62907
Q62611	B0BNI5	Q05982	P11442
P20607	B0K025	P19804	G3V928
Q3KR86	B2RYG6	O35276	A7VJC2
P97697	P04785	Q924Z9	P08010
P18331	Q9EPH8	Q63083	P01830
P01322	P14925	Q9JI85	Q5M7U6
P49134	O08628	Q6AYE5	Q62786
Q63416	P28840	P04182	P07335
Q6P0K8	P28841	B0BNI5	B2RYG6
P14272	Q99ML5	P04785	Q6AYC4
P08934	P26284	Q9EPH8	P68255
P52296	P11598	P14925	Q9JK11
Q6IMF3	P38659	O08628	O89046
Q6IFW6	Q63081	P28841	O54715
Q6IFV4	Q5I0D7	P59996	Q7TMA5
Q6IFV1	P62963	Q5RJP7	P82995
Q5BJY9	P25113	P11598	Q62894
Q6IG02	P85968	P38659	P10960
Q6IFU7	P16617	Q63081	Q6P7B4
Q6P6Q2	P38652	P31044	O35162
Q4FZU2	Q5XIU9	Q5I0D7	P00507
Q6IG12	P67779	P62963	Q6TMA8
Q6IG05	Q5XIH7	P25113	O88656
Q10758	P11980	P85968	P28073
Q68FS4	Q4QQW8	P16617	P18421
Q99MZ8	Q5FVH2	P38652	P70560
P30152	P30427	P67779	Q5I0D7
P04642	Q01177	P11980	P13221
P42123	Q63321	P97535	M0RC99
P11762	Q811A3	Q4QQW8	Q66H12
P08699	Q63598	Q5FVH2	Q62625
O70513	Q6VBQ8	P30427	P35446
Q9R0J8	P85973	Q01177	Q9JJ22
Q62902	P10111	Q63321	P19945
P48679	P24368	Q811A3	O70513
B5DF27	Q63716	Q5U367	P0DP29
G3V928	P35704	Q63598	Q5XI32
Q5RJR8	Q9Z0V6	Q6VBQ8	Q62703
P48450	Q9Z0V5	P85973	P06685
P51886	Q9R063	P10111	P48037
P28494	O35244	P24368	P35444
P21396	P53813	P45479	P10719
Q62625	P00762	Q63716	Q9JHW0
Q5XIT1	P18420	P35704	P04904
Q8CHN8	P17220	Q9Z0V6	P29534
O88989	P18422	Q9Z0V5	O35509
P04636	P21670	Q9R063	P63245
P13697	P34064	O35244	Q5XII0
P70490	P48004	P53813	Q63772
Q5FVQ4	P40307	P00762	Q920J4
Q499S5	P40112	P10960	O35142
Q63341	Q9JHW0	P18420	P97535
P23097	P62198	P17220	P45479
P33436	Q4FZT9	P18422	Q62736
P03957	Q63797	P21670	Q9EQS0
P50282	Q00438	P34064	P37397
Q5M9I6	Q63921	P60901	Q4TU93
Q4TU93	Q6P767	P48004	P23514
Q6AXT0	Q6IUU3	P18421	P13832
Q9ERA7	O35509	P40307	P05370
O35763	P61107	P40112	P16391
P00406	Q6NYB7	P34067	P10760
Q62667	P10536	P28075	Q6IG05
Q9JLT0	P05712	P28073	Q9Z0V5
Q62812	M0RC99	Q9JHW0	P30427
Q64119	P09527	Q63797	P38652
Q66H12	Q6RUV5	Q62786	Q6AYA5
Q80Z29	P63245	Q6P767	P05942
P13596	P62828	Q6IUU3	Q63081
P13383	P62836	O35509	P18292
Q80W89	Q62703	P61107	B5DF27
P97603	I6L9G5	Q6NYB7	P07632
Q99PW3	B2RZ37	P10536	P16086
P08460	P61589	M0RC99	Q6RJR6
B5DFC9	P13832	Q6RUV5	O35251
Q05982	O55004	P63245	P21674
P19804	P62907	P62828	O88600
Q06518	Q63507	P62836	P31044
P05982	P24049	P61589	Q5RJR2
O35276	P50878	O55004	Q6RUV5
Q924Z9	P17077	P62907	P38659
Q63083	P19945	P24049	Q9R0J8
Q9JI85	P07153	P19945	Q9JLS4
Q6AYE5	P25235	P07153	O35331
P04182	P62282	P25235	P29315
Q5XI78	P13471	P62282	P40112
B0BNI5	P62250	P62271	P17136
B0K025	P62271	P62909	Q6IFV1
B2RYG6	P62909	P49242	P68511
P04785	P49242	P38983	P63029
Q9EPH8	P62703	Q6RJR6	P34064
Q66H28	P29314	Q9JK11	P13383
P14925	Q6RJR6	P05942	P49134
O08628	Q9JK11	P05964	P25086
P28840	P05942	Q920A6	P61206
P28841	P05964	Q9JI92	Q04906
Q99ML5	Q9ES21	Q91ZS3	Q3T1K5
Q9QZA2	P27615	P61621	P04762
P26284	Q920A6	Q62975	P06760
P11598	Q9Z2Q1	Q4G075	B3GNI6
P38659	P61621	P20961	O70199
Q63081	Q9WVC0	P07092	O35112
O35331	Q62975	Q6P734	Q641Z7
P31044	Q7TPA5	P29457	Q4QRB4
Q5I0D7	Q4G075	Q9R168	P50282
P62963	Q64268	P16036	Q5XIT1
P25113	P20961	Q05962	Q99MZ8
P85968	P07092	Q09073	Q9QZA2
P16617	Q6P734	Q641Z7	Q06000
P38652	P29457	P07632	Q62667
Q5XIU9	P16036	P07895	P20909
P67779	Q05962	Q08420	P09527
Q5XIH7	Q09073	P16975	P04182
P11980	P17136	P35446	Q63797
Q4QQW8	O70536	Q9WV75	Q9R1T3
Q5FVH2	P07895	Q63769	Q9EPH8
P30427	P16975	B5DF94	Q9ERA7
Q01177	P35446	Q07984	P80067
Q63321	Q9WV75	Q63396	O89049
Q811A3	Q07984	P17988	F1LYQ8
Q5U367	P17988	P0C6B8	Q9EQP5
Q63598	P0C6B8	P31232	Q62952
Q6VBQ8	P31232	Q9EQS0	Q642A6
P85973	Q9EQS0	Q9R0D6	P00697
P10111	P12346	P12346	Q641Y0
P24368	P06882	P49744	P62836
P36876	P49744	P30120	P61107
P45479	P01830	P30121	Q6TUG0
Q63716	P30120	P50137	P97846
P35704	P30121	D3ZTX0	P14480
Q9Z0V6	P50137	Q6AYA5	A0JPQ9
Q9Z0V5	Q4KLL4	P16599	Q6AXT0
Q9R063	Q5M7W4	O08727	Q9WTV1
O35244	D3ZTX0	P48500	Q99J86
Q63009	Q6AYQ4	P58775	O35952
P53813	P16599	Q63610	Q63525
P00762	P48500	P09495	Q8CFN2
P10960	P58775	Q9EQV6	P41562
P18420	Q63610	P63029	P15999
P17220	Q9EQV6	Q5XHZ0	Q68FQ0
P18422	P63029	Q6P9V9	P15178
P21670	Q5XI41	Q5XIF6	P62250
P34064	Q5XHZ0	Q4QRB4	Q5XHZ0
P60901	Q6P9V9	Q6P9T8	P04906
P48004	Q5XIF6	P69897	Q5U300
P18421	Q4QRB4	Q5RJR2	P35565
Q4KM35	Q6P9T8	P11232	Q6P0K8
P40307	P69897	Q920J4	P12785
P40112	P21670	O89049	Q924Z9
P34067	P34064	Q5U300	P28494
P28075	P60901	P0CG51	P06399
P28073	P48004	Q9EQX9	O35276
Q9JHW0	P18421	P20788	Q64268
P62198	Q4KM35	P20961	Q91ZV2
Q4FZT9	P40307	P02454	Q7TQM5
Q63797	P40112	P01026	P12346
Q00438	P34067	P04937	Q63617
Q62786	P28075	P04642	P38983
Q63921	P28073	P02466	P62282
Q6P767	Q9JHW0	Q62611	Q9WVC0
Q6IUU3	P62198	P24368	P08934
O35509	Q4FZT9	P33436	Q4FZY0
P61107	Q63797	P61983	Q08290
Q6NYB7	Q00438	Q6P6T1	Q66H80
P10536	Q62786	Q6P734	P05712
P05712	Q63921	Q6IE64	P62198
Q63941	Q6P767	P14173	P49242
M0RC99	Q6IUU3	P60711	P62271
P09527	O35509	Q5BJY9	P23097
Q6RUV5	P61107	P13941	Q6NYB7
P63245	Q6NYB7	P30120	P00786
P62828	P10536	P07895	Q5RJP0
P62836	P05712	Q9Z1P2	P62703
P02696	Q63941	A2RUV9	P62944
Q62703	M0RC99	P05964	Q6P7A9
I6L9G5	P09527	O35763	P24049
B2RZ37	Q6RUV5	P19804	P05982
P61589	P63245	P53813	P35213
P13832	P62828	Q6IFW6	P04897
P29315	P62836	P08460	P17220
P62907	P02696	P62630	P47727
Q63507	Q62703	B5DFC9	Q68FS4
P24049	I6L9G5	P58775	B2RYG7
P62890	B2RZ37	P06238	P50475
P50878	P61589	Q6IMF3	P36876
P09895	P13832	P11980	P62828
P21533	P29315	P63018	Q63148
P62919	P62907	P11598	Q6URK4
P17077	Q63507	P18418	Q4AEF8
P19945	P24049	A9UMV8	P97536
P07153	P62890	P05065	Q9WVK7
P25235	P50878	P0CG51	P16638
P62282	P09895	O08628	P62815
P13471	P21533	Q4FZU2	Q80Z29
P62250	P62919	P62963	Q9ESW0
P62271	P17077	P31232	D4A3K5
P62909	P19945	P04785	Q9Z2Q1
P49242	P07153	Q9QZQ5	Q63396
P62703	P25235	Q63083	Q9Z0V6
P62083	P62282	P62260	Q80WF4
P29314	P13471	Q63716	P52944
P38983	P62250	P09495	P55053
P15978	P62271	Q6IG02	P09895
Q6RJR6	P62909	P62804	P35572
Q9JK11	P49242	Q9WV75	Q5XIM9
P05942	P62703	B5DF94	Q05175
P05964	P62083	P14844	Q99ML5
Q9ES21	P29314	Q68FP1	Q63507
P27615	P38983	Q9JI85	P05371
Q920A6	P15978	Q4V8D6	Q1EHB3
Q9Z2Q1	Q6RJR6	P51886	Q6P502
P61621	Q9JK11	P84245	Q00438
B3GNI6	P05942	P29457	Q6P9T8
Q9WVC0	P05964	P15087	P28075
Q62975	Q9ES21	Q6P6Q2	P07092
Q7TPA5	P27615	P63102	P81795
Q4G075	Q920A6	P31000	P63039
Q64268	Q9Z2Q1	P02650	P49744
P20961	P61621	P48500	Q00238
Q6P734	B3GNI6	P36953	P39069
P29457	Q9WVC0	Q6VBQ8	Q8CG08
P16036	Q62975	O35783	D3ZSZ3
Q05962	Q7TPA5	Q6P9V9	Q9JI92
Q09073	Q4G075	Q6IFV4	O70280
P12336	Q64268	P62738	P25304
Q6V7K3	P20961	Q63598	P02680
Q66X93	Q6P734	P10111	P10860
P17136	P29457	P06761	Q66X93
O70536	P16036	Q05982	P18645
P07632	Q05962	Q811A3	P62919
P07895	Q09073	O88989	Q5XI22
P16975	P12336	P70490	P16599
P35446	Q6V7K3	Q9ERB4	Q99PP0
Q9WV75	Q66X93	P50399	Q63198
P16086	P17136	Q9QXQ0	Q64537
O08623	O70536	O35547	Q0ZHH6
Q07984	P07632	P05539	Q0PMD2
Q63396	P07895	Q5RKI0	Q62638
P17988	P16975	P50609	Q9JLA3
Q07116	P35446	P02793	Q4FZT9
Q9EQS0	Q9WV75	P85972	Q9R0T3
P36372	P16086	Q00715	Q6P7B0
Q9R0D6	O08623	Q9WTT6	P85007
P28840	Q07984	Q9QZK5	Q4G061
P28841	Q63396	P18420	P10536
Q99ML5	P17988	Q9R0D6	P16232
P26284	Q07116	P34058	P09034
P11598	Q9EQS0	B0BNA5	Q63415
P38659		Q63769	P81155
Q63081		P04764	Q00981
Q5I0D7		P30152	Q09073
P62963		P14046	P67779
P25113		Q6P6V0	P25235
P85968			Q6P6S4
P16617			Q9Z0W7
P38652			Q5RJR8
Q5XIU9			Q63584
P67779			I6L9G5
Q5XIH7			B2RZ37
P11980			P13635
Q4QQW8			Q63009
Q5FVH2			Q5FWT7
P30427			P55260
Q01177			P21702
Q63321			P97603
Q811A3			Q3KR86
Q63598			O35793
Q6VBQ8			P15978
P85973			Q06518
P10111			P17077
P24368			Q68FR9
Q63716			P19222
P35704			P61980
Q9Z0V6			A9ZSY0
Q9Z0V5			Q5XFX0
Q9R063			Q07009
O35244			Q6IFV3
P53813			Q4KLL4
P00762			Q91Y78
P18420			P42930
P17220			Q04462
P18422			P68136
P21670
P34064
P48004
P40307
P40112
Q9JHW0
P62198
Q4FZT9
Q63797
Q00438
Q63921
Q6P767
Q6IUU3
O35509
P61107
Q6NYB7
P10536
P05712
M0RC99
P09527
Q6RUV5
P63245
P62828
P62836
Q62703
I6L9G5
B2RZ37
P61589
P13832
O55004
P62907
Q63507
P24049
P50878
P17077
P19945
P07153
P25235
P62282
P13471
P62250
P62271
P62909
P49242
P62703
P29314
Q6RJR6
Q9JK11
P05942
P05964
Q9ES21
P27615
Q920A6
Q9Z2Q1
P61621
Q9WVC0
Q62975
Q7TPA5
Q4G075
Q64268
P20961
P07092
Q6P734
P29457
P16036

## Sheet: S4
Proteins identified in the hypoxia-derived r-prASC secretome: per donor and common proteins among the donors
Donor 1	Donor 2	Donor 3	Common proteins			Proteins identified
P47853	P14046	P14046	P47853		Donor 1	513
Q01129	Q63041	Q63041	Q01129		Donor 2	468
P02454	P06238	P06238	P02454		Donor 3	402
P24090	P50475	P50475	P24090
P20961	P50554	P15650	P20961		Common proteins among the donors	461
P00762	P15650	Q5XI22	P00762
P04937	Q5XI22	P16638	P04937		Total proteins identified (excluded the duplicates)	519
Q62611	Q7TNY6	P20611	Q62611
P02466	P16638	P68136	P02466
P16975	P20611	P62738	P16975
P01026	P62738	P60711	P01026
P30120	P60711	P68035	P30120
P02770	P68035	Q9Z1P2	P02770
P33436	Q9Z1P2	Q9QXQ0	P33436
P08460	Q9QXQ0	Q5M7U6	P08460
P68035	Q5M7U6	Q4V7C7	P68035
O08628	Q4V7C7	P12711	O08628
Q6P734	P12711	Q562C9	Q6P734
Q6IE64	Q562C9	A2RUV9	Q6IE64
P04642	A2RUV9	P36953	P04642
P07895	P36953	P25304	P07895
P13941	P25304	P10760	P13941
P24368	P10760	P24090	P24368
Q4FZU2	P24090	P51635	Q4FZU2
Q9JI85	P39069	P07943	Q9JI85
Q6P6T1	P51635	Q5RJP0	Q6P6T1
Q9R0D6	P07943	P02770	Q9R0D6
Q6IFV4	Q5RJP0	P05065	Q6IFV4
P58775	P02770	Q64240	P58775
P61983	O35112	P00689	P61983
Q6IMF3	P05065	P07150	Q6IMF3
Q5BJY9	P09117	Q07936	Q5BJY9
P15473	Q64240	P55260	P15473
Q9QZQ5	P00689	P14668	Q9QZQ5
O35547	P07150	P48037	O35547
P53813	Q07936	P62944	P53813
Q4QR85	P55260	Q7TMA5	Q4QR85
P07154	P14668	P02650	P07154
A2RUV9	P48037	P26644	A2RUV9
Q6IFW6	O08590	P08592	Q6IFW6
B5DFC9	P62944	P61206	B5DFC9
P24268	Q7TMA5	Q5XI73	P24268
P60711	P02650	O88656	P60711
P50609	P26644	P85970	P50609
Q9Z1P2	P08592	Q6P7S1	Q9Z1P2
P06238	Q66H80	P09034	P06238
O35763	P61206	Q0ZHH6	O35763
P05539	Q5XI73	P06685	P05539
P70490	O88656	P18596	P70490
P02793	P85970	P15999	P02793
Q6IRK9	Q6P7S1	P10719	Q6IRK9
Q63083	P09034	P35435	Q63083
P63018	Q0ZHH6	P19511	P63018
P0CG51	P06685	Q06647	P0CG51
Q9EPB1	P18596	O54715	Q9EPB1
Q63769	P15999	P62815	Q63769
P11980	P10719	Q5FVI6	P11980
P18418	P35435	Q9ESS6	P18418
P11598	P29419	P47853	P11598
Q63716	D3ZAF6	O09171	Q63716
Q4V8D6	P19511	Q4V8D6	Q4V8D6
P62260	Q06647	Q5FVH0	P62260
Q811A3	P25286	Q6IE64	Q811A3
P09495	P62815	Q6P6T1	P09495
P30152	Q5FVI6	P01026	P30152
Q6Q0N0	Q9ESS6	P08649	Q6Q0N0
P62963	P47853	P55314	P62963
Q6IG02	O09171	P27139	Q6IG02
P19804	Q4V8D6	Q62736	P19804
P04785	Q6IE64	P18418	P04785
P62630	Q6P6T1	O35783	P62630
P29457	P01026	P97536	P29457
P31232	P08649	P35565	P31232
Q920A6	P55314	Q08163	Q920A6
P00786	P27139	Q6AYC4	P00786
P08592	Q62736	Q07009	P08592
Q641X3	P0DP29	Q3T1K5	Q641X3
P17164	P18418	Q5XI32	P17164
P16636	O35783	P04762	P16636
P03957	P97536	P47727	P03957
O35783	P35565	Q6QD51	O35783
Q2Q0I9	Q08163	Q9R1E9	Q2Q0I9
Q9ERB4	Q6AYC4	Q9QZQ5	Q9ERB4
Q8CG08	Q07009	Q5XIM9	Q8CG08
Q68FP1	Q64537	Q6P502	Q68FP1
P07338	Q3T1K5	Q68FQ0	P07338
Q63598	Q5XI32	P26051	Q63598
Q6P6Q2	P04762	P97829	Q6P6Q2
Q9WTT6	P47727	P28648	Q9WTT6
Q6P9V9	Q4V7B5	P40241	Q6P9V9
P63102	Q6QD51	Q8CFN2	P63102
P84245	Q9QZQ5	Q9R0T4	P84245
Q10758	Q5XIM9	Q9WUW3	Q10758
A9UMV8	Q6P502	P45592	A9UMV8
P48500	Q68FQ0	P07335	P48500
P30121	P26051	Q6MG61	P30121
P15087	P97829	Q6Q0N0	P15087
B0BNI5	P28648	P11442	B0BNI5
P0C6B8	P40241	P05371	P0C6B8
P05065	Q8CFN2	Q7TP52	P05065
P14046	Q9R0T4	A9ZSY0	Q9R1E9
Q63041	Q9WUW3	Q63198	Q9WVH8
P06238	P45592	P02454	Q8JZQ0
Q5XI22	P07335	P02466	Q6AYE5
P16638	Q6MG61	P05539	O88989
P68136	Q9Z0W7	P13941	O35806
P60711	Q6Q0N0	Q9JI03	Q6VBQ8
P68035	P11442	P35444	Q62632
Q9Z1P2	P05371	P23514	P36953
Q9QXQ0	Q7TP52	O35142	Q6IUU3
Q5M7U6	P37397	Q4AEF8	P06866
Q4V7C7	A9ZSY0	B0BNA5	Q63313
P12711	Q63198	P13635	Q9JI03
A2RUV9	P97846	P19223	P62804
P36953	P02454	Q9EQV9	Q6P7S1
P10760	P02466	P15087	Q4QQW8
P24090	P05539	Q9EQV8	Q9QZK5
P51635	P13941	Q6IRK9	P13596
Q5RJP0	Q9JI03	P32198	P05964
P02770	P35444	Q62950	P52296
O35112	P23514	Q8JZQ0	Q64610
P05065	O35142	Q01460	Q6AXR4
P09117	Q4AEF8	Q8CG08	B0BNA5
Q64240	O89046	P00787	B5DF94
P00689	B0BNA5	P80067	Q91ZS3
P07150	P13635	P24268	P34058
Q07936	P19223	P07154	Q9WV75
P14668	Q9EQV9	Q9R1T3	P10111
O08590	P15087	P15178	Q9R168
Q7TMA5	Q9EQV8	Q01129	Q6IFV1
P02650	Q6IRK9	Q8K4F7	P85972
P26644	P32198	P14173	P04764
P61206	Q62950	Q641Y0	Q6P6V0
Q5XI73	Q8JZQ0	Q63413	P35053
P85970	Q01460	Q6P6R2	P06761
P09034	Q8CG08	Q01205	Q5RJP7
P10719	P00787	Q6TUG0	Q62902
P62815	P80067	Q9EPB1	Q6QD51
Q9ESS6	P24268	P47942	P35704
P47853	P07154	Q62952	Q5RKI0
O09171	Q9R1T3	P62630	P18331
P01026	P15178	Q68FR9	P00787
P08649	Q01129	Q68FR6	P85968
P55314	Q8K4F7	P05197	Q99PW3
P27139	Q9ESW0	O35568	P40241
Q62736	P14173	Q4FZY0	O35186
P18418	Q641Y0	P81795	P10960
P97536	Q63413	Q4G061	Q5FVH0
Q08163	Q6P6R2	Q5RKI1	P50399
Q6AYC4	Q01205	Q3T1J1	P51886
Q07009	Q6TUG0	P04764	Q4V7C7
Q3T1K5	Q9R0T3	P07323	P27139
P47727	Q9EPB1	Q64610	Q5M9I6
Q4V7B5	P47942	P84039	Q62894
Q6QD51	Q62952	Q5XII0	Q01177
Q5XIM9	P62630	B5DEH2	P85845
Q6P502	Q68FR9	P52555	P01946
P26051	Q68FR6	Q68FU3	P18420
Q9WUW3	P05197	Q63207	Q9QXQ0
P07335	O35568	P18292	P04797
Q6Q0N0	Q4FZY0	Q642A7	P31000
P11442	P81795	F1LYQ8	Q07936
P05371	Q4G061	P06399	P35446
A9ZSY0	B5DFC8	P14480	Q8CHN8
Q63198	Q5RKI1	P02680	P21670
P20909	Q3T1J1	D3ZHA0	O55004
P02454	P04764	P50609	Q32KJ6
P02466	P07323	P04937	P08649
P13941	Q64610	P85845	P14668
Q9JI03	P84039	Q62632	Q6IFU7
P35444	Q5XII0	P02793	P85973
B0BNA5	Q9JJ22	P17164	Q5U367
P19223	B5DEH2	P05370	D3ZHA0
Q9EQV9	P52555	P04797	Q6P6R2
P15087	Q68FU3	Q63663	Q9JLT0
Q9EQV8	Q63207	P06883	P28075
Q62950	P18292	Q9WTT6	Q63148
Q8JZQ0	P55053	P50398	Q62812
Q8CG08	Q642A7	P50399	Q62786
P80067	F1LYQ8	P10860	Q00715
P24268	P12785	P09606	Q63321
P07154	P06399	P04897	Q9EQP5
Q9R1T3	P14480	P54311	P50137
Q01129	P02680	P13221	P97829
Q641Y0	Q62658	P00507	Q01460
Q63413	Q66H94	P35053	P25113
Q9EPB1	D3ZHA0	P35571	Q9EQV6
P47942	P50609	Q6P6V0	Q63341
P62630	P04937	Q68FP1	P16391
Q68FR9	Q2Q0I9	P04904	Q6P767
Q68FR6	P85845	P04906	Q9EQX9
P05197	Q62632	D4A3K5	Q66HD0
O35568	P02793	A9UMV8	P48679
Q4FZY0	P17164	P84245	Q9R0J8
Q5RKI1	P05370	P62804	P45479
Q3T1J1	Q6P7A9	Q9WVK7	P51635
P04764	P18645	Q64428	P07150
P07323	P04797	Q60587	P14844
P84039	Q63663	O35952	P14925
P52555	P06883	P01946	B5DF27
Q63207	Q9WTT6	P02091	O08727
P18292	P50398	Q641X3	P80067
P06399	P50399	Q6AXR4	P62738
P14480	Q62638	A7VJC2	Q642A6
P02680	P10860	Q6URK4	Q5FVH2
D3ZHA0	P09606	P61980	Q3MIE4
P50609	P04897	Q6IMY8	P60901
P04937	P54311	P16232	P18422
Q62632	P13221	P82995	P69897
P02793	P00507	P34058	P04636
P17164	P35053	Q66HD0	P07335
P04797	O35077	O88600	P15800
P50398	P35571	P06761	Q9Z0V6
P50399	Q6P6V0	P63018	Q63041
P54311	Q68FP1	P48721	P13697
P35053	P04904	P63039	Q5XI73
O35077	P08010	Q9QZK5	P13832
Q6P6V0	P04906	Q63617	Q9JK11
Q68FP1	P06760	Q00238	P48037
P04904	D4A3K5	P41562	Q00918
P08010	A9UMV8	Q99NA5	P48004
P04906	P84245	P85007	P27605
D4A3K5	P62804	P26376	P85970
A9UMV8	Q9WVK7	P35859	P18421
P84245	Q64428	Q63621	P11762
P62804	Q60587	Q62611	P20909
Q9WVK7	O35952	P20607	Q63416
O35952	P01946	Q3KR86	O35244
P01946	P02091	P97697	P59996
P02091	Q641X3	P01322	P28648
A7VJC2	Q6AXR4	P49134	G3V928
Q6URK4	A7VJC2	Q63416	Q08163
P82995	Q6URK4	Q6P0K8	P05197
P34058	P61980	P14272	Q08420
Q66HD0	Q6IMY8	P08934	Q80Z29
O35162	P06866	P52296	O35162
P06761	P27605	Q6IMF3	P00507
P63018	P16232	Q6IFW6	Q9WUW3
P42930	P82995	Q6IFV4	P29534
P63039	P34058	Q5BJY9	Q6AYA5
Q9QZK5	Q66HD0	Q6IG02	P46462
Q63617	O35162	Q6IG00	Q64119
P35859	O88600	Q6IFU7	Q66H94
P35572	P06761	Q6P6Q2	P07943
Q63621	P63018	Q4FZU2	P50398
Q62611	P48721	Q6IG12	P62909
P20607	P42930	Q10758	O70513
P18331	P63039	P15800	P68255
P01322	Q9QZK5	Q68FS4	P04904
Q63416	Q63617	Q99MZ8	P14841
P14272	Q00238	P04642	P62907
P08934	P41562	P42123	Q63772
Q6IMF3	Q99NA5	P11762	A0JPQ9
Q6IFW6	P41565	P08699	P00697
Q5BJY9	P85007	O70513	Q641Z7
Q6IFU7	P26376	Q9R0J8	P47942
Q6P6Q2	P01581	Q62902	P54311
Q10758	P35859	P48679	Q68FR6
Q68FS4	P15473	B5DF27	P20607
P04642	Q63621	G3V928	Q66H12
P42123	Q62611	Q5RJR8	Q62625
P08699	P20607	Q00918	P97697
Q62902	Q3KR86	P51886	Q06000
P48679	P97697	P28494	P20611
P16636	P18331	P21396	P05370
G3V928	P01322	Q8CHN8	Q04906
P51886	P49134	O88989	Q9R063
Q62625	Q63416	P04636	P31044
Q8CHN8	Q6P0K8	P13697	P16617
O88989	P14272	P70490	Q6TUG0
P04636	P08934	Q5FVQ4	P34067
P13697	P52296	Q499S5	P0DP29
P70490	Q6IMF3	Q63341	Q6P0K8
P23097	Q6IFW6	P23097	P52555
P33436	Q6IFV4	P33436	P21674
P03957	Q6IFV1	P03957	P97682
P50282	Q5BJY9	P50282	P11232
Q5M9I6	Q6IG02	Q5M9I6	P10719
Q6AXT0	Q6IFU7	Q4TU93	P40307
O35763	Q6P6Q2	Q6AXT0	Q62658
Q9JLT0	Q4FZU2	Q9ERA7	Q5RKI1
Q62812	Q6IG12	O35763	Q6IG00
Q66H12	Q6IG05	P00406	Q6P7B4
P13596	Q10758	Q9JLT0	P14046
P13383	Q68FS4	Q62812	Q63396
P97603	Q99MZ8	Q64119	O54715
P08460	P30152	P13596	Q63610
B5DFC9	P04642	P13383	A7VJC2
P19804	P42123	P97603	P70560
P05982	P11762	P08460	P42123
Q9QWJ9	P08699	B5DFC9	Q62950
O35276	O70513	Q05982	P62250
Q63083	Q9R0J8	P19804	Q9QXY8
Q9JI85	Q62902	Q06518	O88656
B0BNI5	P48679	P05982	P07632
B2RYG6	B5DF27	O35276	P15999
P04785	G3V928	Q63083	Q5I0D7
Q9EPH8	Q5RJR8	Q9JI85	Q5XII0
P14925	P48450	P04182	O35251
P14046	P51886	Q5XI78	Q63413
Q63041	P28494	B0BNI5	P06760
P06238	P21396	B0K025	Q6RUV5
P50475	Q62625	P62804	P07092
P16638	Q5XIT1	Q6P7S1	P35444
P20611	Q8CHN8	Q4QQW8	P07323
O35547	O88989	Q9QZK5	M0RC99
P60711	P04636	P13596	P82995
P68035	P13697	P05964	Q62736
Q9Z1P2	P70490	P52296	Q63797
Q9QXQ0	Q5FVQ4	Q64610	Q63525
Q5M7U6	Q499S5	Q6AXR4	Q6AYC4
Q4V7C7	Q63341	B0BNA5	P05942
A2RUV9	P23097	B5DF94	P11442
P36953	P33436	Q91ZS3	P09527
P25304	P03957	P34058	P02091
P10760	P50282	Q9WV75	Q4TU93
P24090	Q5M9I6	P10111	P08699
P51635	Q4TU93	Q9R168	P62836
P07943	Q6AXT0	Q6IFV1	Q62703
Q5RJP0	Q9ERA7	P85972	P30427
P02770	O35763	P04764	P61589
P05065	P00406	Q6P6V0	Q4G075
Q64240	Q62667	P35053	P63029
P07150	Q9JLT0	P06761	P55260
Q07936	Q62812	Q5RJP7	P16086
P14668	Q64119	Q62902	P28073
P48037	Q66H12	Q6QD51	P10760
Q7TMA5	Q80Z29	P35704	B2RYG6
P02650	P13596	Q5RKI0	Q9EQS0
P08592	P13383	P18331	Q63081
P61206	Q80W89	P00787	Q9Z0V5
Q5XI73	P97603	P85968	Q9Z0W7
O88656	Q99PW3	Q99PW3	P13221
P85970	P08460	P40241	O35509
Q6P7S1	B5DFC9	O35186	Q63415
P09034	Q05982	P10960	Q91ZV2
P06685	P19804	Q5FVH0	P09006
P15999	Q06518	P50399	P25304
P10719	P05982	P51886	P38652
P19511	O35276	Q4V7C7	P04692
Q06647	Q924Z9	P27139	Q9R1T3
P62815	Q63083	Q5M9I6	P06685
Q99J86	Q9JI85	Q62894	Q920J4
Q9ESS6	Q6AYE5	Q01177	Q9JHW0
P47853	P04182	P85845	Q4FZT9
Q4V8D6	Q5XI78	P01946	Q5RJR2
Q5FVH0	B0BNI5	P18420	P63245
Q6IE64	B0K025	Q9QXQ0	O35142
Q6P6T1	B2RYG6	P04797	Q5XI43
P01026	P04785	P31000	P26051
P08649	Q9EPH8	Q07936	P49134
P55314	Q66H28	P35446	O35112
P27139	P14925	Q8CHN8	P26376
Q62736	O08628	P21670	P19945
P18418	P28840	O55004	Q75WE7
O35783	P28841	Q32KJ6	Q3T1J1
P35565	Q99ML5	P08649	Q99J86
Q08163	Q9QZA2	P14668	P40112
Q6AYC4	P26284	Q6IFU7	O89046
Q07009	P11598	P85973	Q6P7A9
Q3T1K5	P38659	Q5U367	Q924Z9
P04762	Q63081	D3ZHA0	P04182
Q6QD51	O35331	Q6P6R2	O88600
P14844	P31044	Q9JLT0	P61206
Q9QXY8	Q5I0D7	P28075	P34064
Q9R1E9	P62963	Q63148	P35565
Q9QZQ5	P25113	Q62812	Q7TQM5
Q99PP0	P85968	Q62786	Q5XI32
Q6P502	P47853	Q00715	P01830
P28648	Q01129	Q63321	P04897
P40241	P02454	Q9EQP5	Q6P9T8
Q9WUW3	P24090	P50137	P28494
P45592	P20961	P97829	Q8CFN2
A0JPQ9	P00762	Q01460	P14173
Q63148	P04937	P25113	Q6NYB7
P07335	Q62611	Q9EQV6	Q63617
Q9Z0W7	P02466	Q63341	Q5XHZ0
Q6Q0N0	P16975	P16391	Q6TMA8
P11442	P01026	Q6P767	P14480
P05371	P30120	Q9EQX9	Q5M7U6
A9ZSY0	P02770	Q66HD0	Q6IG05
Q63198	P33436	P48679	P21702
P97846	P08460	Q9R0J8	P41562
P20909	P68035	P45479	P29315
P70560	O08628	P51635	P38983
P02454	Q6P734	P07150	P23514
P02466	Q6IE64	P14844	P15178
P05539	P04642	P14925	Q5XIT1
P13941	P07895	B5DF27	O89049
Q9JI03	P13941	O08727	O35331
P35444	P24368	P80067	P62282
P23514	Q4FZU2	P62738	Q6P6S4
Q4AEF8	Q9JI85	Q642A6	P37397
B0BNA5	Q6P6T1	Q5FVH2	P04906
P13635	Q9R0D6	Q3MIE4	P97535
P19223	Q6IFV4	P60901	P61107
Q9EQV9	P58775	P18422	P81155
P15087	P61983	P69897	P05371
Q6IRK9	Q6IMF3	P04636	Q62667
Q8JZQ0	Q5BJY9	P07335	P62703
P14841	P15473	P15800	P05712
Q01460	Q9QZQ5	Q9Z0V6	P68511
Q8CG08	O35547		P16638
P00787	P53813		Q99MZ8
P80067	Q4QR85		O70199
P24268	P07154		O35276
P00786	A2RUV9		Q9ERA7
O35186	Q6IFW6		P35213
P07154	B5DFC9		P12785
Q9R1T3	P24268		P63039
P15178	P60711		Q9JI92
Q01129	P50609		P24049
P14173	Q9Z1P2		Q4AEF8
Q63413	P06238		P49242
Q6P6R2	O35763		Q5RJP0
B2RYG7	P05539		P10860
Q9EPB1	P70490		P50475
P47942	P02793		P13383
Q62894	Q6IRK9		P05982
P62630	Q63083		Q9JLS4
Q68FR6	P63018		Q99PP0
P05197	P0CG51		P10536
O35568	Q9EPB1		O70280
P81795	Q63769		Q68FQ0
Q5RKI1	P11980		Q9EPH8
Q3T1J1	P18418		Q1EHB3
P04764	P11598		Q3T1K5
P07323	Q63716		P12346
Q64610	Q4V8D6		Q5U300
P97682	P62260		P45592
Q63207	Q811A3		Q9Z2Q1
P18292	P09495		Q00981
P55053	P30152		Q6URK4
F1LYQ8	Q6Q0N0		P08753
Q9WVH8	P62963		P16599
P06399	Q6IG02		B3GNI6
P14480	P19804		Q63663
P02680	P04785		Q9Z2L0
Q62658	P62630		P81795
Q66H94	P29457		P61980
D3ZHA0	P31232		Q9JLA3
P50609	Q920A6		P50878
P04937	P00786		Q00238
Q2Q0I9	P08592		Q68FS4
P85845	Q641X3		P25235
Q62632	P17164		D3ZSZ3
P02793	P16636		Q64240
P17164	P03957		P62271
Q6P7A9	O35783		Q05175
Q32KJ6	Q2Q0I9		Q63584
P04797	Q9ERB4		P49744
Q63772	Q8CG08		Q5RJR8
Q6P7B4	Q68FP1		P09895
Q9WTT6	P07338		P13635
P50398	Q63598		Q5FWT7
P50399	Q6P6Q2		Q5FVI6
P04897	Q9WTT6		Q5FVQ4
P54311	Q6P9V9		P15978
P13221	P63102		P68136
P00507	P84245		A9ZSY0
P35053	Q10758		Q5XI78
Q6P6V0	A9UMV8
Q68FP1	P48500
P04904	P30121
P04906	P15087
P06760	B0BNI5
D4A3K5	P0C6B8
A9UMV8	P05065
P84245
P62804
P01946
P02091
Q641X3
Q6AXR4
A7VJC2
Q6URK4
P06866
P27605
P82995
P34058
Q66HD0
O35162
O88600
P06761
P63018
P63039
Q9QZK5
Q63617
P26376
P35859
P15473
Q62611
P97697
P18331
P01322
P49134
Q63416
P08934
P52296
Q7TQM5
Q6IMF3
Q6IFW6
Q6IFV4
Q6IFV1
Q5BJY9
Q6IG02
Q6IFU7
Q6P6Q2
Q4FZU2
Q10758
P15800
Q68FS4
Q63313

## Sheet: S5
Proteins identified in the hypoxia + high glucose-derived r-prASC secretome: per donor and common proteins among the donors
Donor 1	Donor 2	Donor 3	Common proteins			Proteins identified
P14046	Q63415	F1LYQ8	A0JPQ9		Donor 1	462
Q63041	Q63416	G3V928	A2RUV9		Donor 2	528
P06238	Q63525	M0RC99	A7VJC2		Donor 3	561
P50475	Q63598	O08628	A9UMV8
P50554	Q63610	O08727	A9ZSY0		Common proteins among the donors	517
P15650	Q63617	O35112	B0BNA5
P16638	Q63663	O35142	B0BNI5		Total proteins identified (excluded the duplicates)	583
P62738	Q63716	O35162	B2RYG6
P60711	Q63769	O35186	B2RYG7
P68035	Q63772	O35244	B3GNI6
Q9Z1P2	Q63797	O35251	B5DF27
Q9QXQ0	Q64119	O35276	B5DF94
Q5M7U6	Q641X3	O35331	B5DFC8
Q4V7C7	Q641Y0	O35509	B5DFC9
Q562C9	Q641Z7	O35547	D3ZHA0
A2RUV9	Q64240	O35763	D3ZSZ3
P36953	Q642A6	O35783	D4A3K5
P10760	Q64537	O35793	F1LYQ8
P24090	Q64610	O35806	G3V928
P39069	Q66H12	O54715	M0RC99
P51635	Q66H80	O55004	O08628
P07943	Q66H94	O70199	O08727
P02770	Q66HD0	O70280	O35112
P05065	Q68FP1	O70513	O35142
Q64240	Q68FQ0	O88600	O35162
P00689	Q68FR6	O88656	O35186
P07150	Q68FS4	O88989	O35244
Q07936	Q6AXR4	O89049	O35251
P55260	Q6AXT0	P00507	O35276
P14668	Q6AYA5	P00689	O35331
P48037	Q6AYC4	P00697	O35509
P62944	Q6AYE5	P00762	O35547
Q7TMA5	Q6AYQ4	P00786	O35763
P02650	Q6IE64	P00787	O35783
P08592	Q6IFU7	P01026	O35793
Q66H80	Q6IFV1	P01830	O35806
P61206	Q6IFV4	P01946	O54715
Q5XI73	Q6IFW6	P02091	O55004
O88656	Q6IG00	P02454	O70199
P85970	Q6IG02	P02466	O70280
P09034	Q6IG05	P02650	O70513
Q0ZHH6	Q6IMF3	P02770	O88600
P15999	Q6IMY8	P02793	O88656
P10719	Q6IRK9	P03957	O88989
P19511	Q6IUU3	P04182	O89049
Q06647	Q6NYB7	P04636	P00507
P62815	Q6P0K8	P04642	P00689
Q5FVI6	Q6P6Q2	P04692	P00697
Q9ESS6	Q6P6R2	P04764	P00762
P47853	Q6P6S4	P04785	P00786
Q4V8D6	Q6P6T1	P04797	P00787
Q5FVH0	Q6P6V0	P04897	P01026
Q6IE64	Q6P734	P04904	P01830
Q6P6T1	Q6P767	P04906	P01946
P01026	Q6P7A9	P04937	P02091
P08649	Q6P7B4	P05065	P02454
P55314	Q6P7S1	P05197	P02466
Q62736	Q6P9T8	P05370	P02650
P0DP29	Q6P9V9	P05371	P02770
P18418	Q6Q0N0	P05539	P02793
O35783	Q6QD51	P05712	P03957
P97536	Q6RJR6	P05942	P04182
P35565	Q6RUV5	P05964	P04636
Q08163	Q6TMA8	P05982	P04642
Q6AYC4	Q6TUG0	P06238	P04692
Q07009	Q6URK4	P06685	P04764
Q3T1K5	Q6VBQ8	P06760	P04785
Q5XI32	Q7TMA5	P06761	P04797
P04762	Q7TQM5	P06866	P04897
Q6QD51	Q80WF4	P07092	P04904
P14844	Q80WL1	P07150	P04906
Q9QXY8	Q811A3	P07154	P04937
Q9R1E9	Q8CFN2	P07323	P05065
Q9QZQ5	Q8CG08	P07335	P05197
Q68FQ0	Q8CHN8	P07338	P05370
P26051	Q8JZQ0	P07483	P05371
P97829	Q91ZS3	P07632	P05539
P28648	Q91ZV2	P07895	P05712
Q8CFN2	Q920A6	P07943	P05942
Q9R0T4	Q920J4	P08010	P05964
Q9WUW3	Q924Z9	P08460	P05982
P45592	Q99J86	P08592	P06238
Q6Q0N0	Q99ML5	P08649	P06685
P11442	Q99MZ8	P08699	P06760
P05371	Q99PP0	P08934	P06761
Q7TP52	Q99PW3	P09006	P06866
A9ZSY0	Q9EPB1	P09034	P07092
Q63198	Q9EPH8	P09495	P07150
P97846	Q9EQP5	P09527	P07154
P02454	Q9EQS0	P09895	P07323
P02466	Q9EQV6	P0C6B8	P07335
P05539	Q9EQV8	P0CG51	P07338
P13941	Q9EQX9	P0DP29	P07483
Q9JI03	Q9ERA7	P10111	P07632
P35444	Q9ERB4	P10536	P07895
P23514	Q9ESW0	P10719	P07943
O35142	Q9JHW0	P10760	P08010
Q4AEF8	Q9JI03	P10860	P08460
B0BNA5	Q9JI85	P10960	P08592
P19223	Q9JI92	P11232	P08649
Q9EQV9	Q9JJ22	P11442	P08699
P15087	Q9JK11	P11598	P08934
Q9EQV8	Q9JLA3	P11762	P09006
Q6IRK9	Q9JLS4	P11980	P09034
P23928	Q9JLT0	P12346	P09495
Q8JZQ0	Q9QXQ0	P12785	P09527
P14841	Q9QXY8	P13221	P09895
Q01460	Q9QZA2	P13383	P0C6B8
P07338	Q9QZK5	P13596	P0CG51
P00787	Q9QZQ5	P13635	P0DP29
P80067	Q9R063	P13697	P10111
P24268	Q9R0D6	P13832	P10536
P07154	Q9R0J8	P13941	P10719
Q9R1T3	Q9R0T3	P14046	P10760
P15178	Q9R168	P14480	P10860
Q01129	Q9R1E9	P14668	P10960
Q9ESW0	Q9R1T3	P14841	P11232
P14173	Q9WTT6	P14844	P11442
Q641Y0	Q9WUW3	P14925	P11598
Q63413	Q9WV75	P15087	P11762
Q6P6R2	Q9WVC0	P15178	P11980
Q9EPB1	Q9WVH8	P15473	P12346
P47942	Q9Z0V5	P15800	P12785
P62630	Q9Z0V6	P15999	P13221
Q68FR6	Q9Z0W7	P16036	P13383
P05197	Q9Z1P2	P16086	P13596
O35568	Q9Z2L0	P16232	P13635
P81795	Q9Z2Q1	P16391	P13697
Q4G061	P14046	P16599	P13832
Q5RKI1	Q63041	P16617	P13941
P04764	P06238	P16636	P14046
P07323	P50475	P16638	P14480
Q64610	P50554	P16975	P14668
Q5XII0	P15650	P17136	P14841
P52555	Q5XI22	P17164	P14844
Q63207	Q7TNY6	P17220	P14925
P18292	P16638	P18292	P15087
P55053	P20611	P18331	P15178
Q642A7	P62738	P18418	P15473
F1LYQ8	P60711	P18420	P15800
Q9WVH8	P68035	P18421	P15999
P06399	Q9Z1P2	P18422	P16036
P14480	Q9QXQ0	P19511	P16086
P02680	Q5M7U6	P19804	P16232
Q62658	Q4V7C7	P19945	P16391
Q66H94	P12711	P20607	P16599
D3ZHA0	Q562C9	P20611	P16617
P50609	A2RUV9	P20909	P16636
P04937	P36953	P20961	P16638
Q2Q0I9	P25304	P21396	P16975
P85845	P10760	P21670	P17136
P21674	P24090	P21674	P17164
Q62632	P39069	P21702	P17220
P02793	P51635	P23097	P18292
P17164	P07943	P23514	P18331
P04797	Q5RJP0	P23928	P18418
Q63663	P02770	P24049	P18420
P06883	O35112	P24090	P18421
Q9WTT6	P05065	P24268	P18422
P50398	P09117	P24368	P19511
P50399	Q64240	P25113	P19804
P10860	P00689	Q07936	P19945
P09606	P07150	P55260	P20607
P04897	Q07936	P14668	P20611
P54311	P55260	P48037	P20909
P13221	P14668	O08590	P20961
P00507	P48037	Q7TMA5	P21396
P35053	O08590	P02650	P21670
Q6P6V0	P62944	P26644	P21674
Q68FP1	Q7TMA5	P08592	P21702
P04904	P02650	P61206	P23097
P08010	P26644	Q5XI73	P23514
P04906	P08592	O88656	P23928
D4A3K5	Q66H80	P85970	P24049
A9UMV8	P61206	P09034	P24090
P84245	Q5XI73	Q0ZHH6	P24268
P62804	O88656	P18596	P24368
Q9WVK7	P85970	P15999	P25113
Q64428	Q6P7S1	P10719	P25235
O35952	P09034	P35435	P25304
P01946	Q0ZHH6	D3ZAF6	P26051
P02091	P06685	P19511	P26376
Q641X3	P18596	Q06647	P27139
Q6AXR4	P15999	P62815	P27605
A7VJC2	P10719	P47853	P27615
Q6URK4	P35435	O09171	P28073
P06866	P29419	Q5FVH0	P28075
P82995	D3ZAF6	Q6P6T1	P28494
P34058	P19511	P01026	P28648
Q66HD0	Q06647	P08649	P28840
O88600	P25286	P55314	P29314
P06761	P62815	P27139	P29457
P63018	Q5FVI6	Q62736	P29534
P63039	Q9ESS6	P18418	P30120
Q9QZK5	P47853	O35783	P30121
Q63617	O09171	P97536	P30152
Q99NA5	Q4V8D6	P35565	P30427
P26376	Q6IE64	Q08163	P31000
P35859	Q6P6T1	Q6AYC4	P31044
P15473	P01026	Q07009	P31232
Q62611	P08649	Q3T1K5	P32551
P20607	P55314	P04762	P33436
Q3KR86	P27139	P47727	P34058
P97697	Q62736	Q4V7B5	P34064
P18331	P0DP29	P14844	P34067
P49134	P18418	Q9R1E9	P35053
Q63416	O35783	Q5XIM9	P35213
Q6P0K8	P97536	Q6P502	P35444
P08934	P35565	Q68FQ0	P35446
P52296	Q08163	P26051	P35565
Q6IMF3	Q6AYC4	P97829	P35572
Q6IFW6	Q07009	Q8CFN2	P35704
Q6IFV4	Q64537	Q9R0T4	P36953
Q5BJY9	Q3T1K5	Q9WUW3	P37397
Q6IG02	Q5XI32	P45592	P38652
Q6IFU7	P04762	P07335	P38659
Q6P6Q2	P47727	Q6Q0N0	P38983
Q4FZU2	Q4V7B5	P11442	P39069
Q10758	Q6QD51	P05371	P40112
P15800	Q9QZQ5	A9ZSY0	P40241
Q68FS4	Q5XIM9	Q63198	P40307
P04642	Q6P502	P20909	P41542
P42123	Q68FQ0	P02454	P41562
P11762	P26051	P02466	P42123
P08699	P97829	P13941	P45479
O70513	P28648	Q9JI03	P45592
Q9R0J8	P40241	P35444	P46462
Q62902	Q8CFN2	O35142	P47853
P48679	Q9R0T4	Q4AEF8	P47942
P16636	Q9WUW3	O89046	P48004
B5DF27	P45592	B0BNA5	P48037
G3V928	P07335	P19223	P48500
Q5RJR8	Q6MG61	Q9EQV9	P48679
Q00918	Q9Z0W7	P15087	P48721
O35806	Q6Q0N0	Q9EQV8	P49134
P51886	P11442	Q62950	P49242
P28494	P05371	Q8JZQ0	P49744
Q8CHN8	Q7TP52	Q8CG08	P50137
O88989	P37397	P00787	P50282
P04636	A9ZSY0	P80067	P50398
P13697	Q63198	P24268	P50399
P70490	P97846	P07154	P50475
P23097	P02454	Q9R1T3	P50609
P33436	P02466	Q01129	P51635
P03957	P05539	Q8K4F7	P51886
P50282	P13941	Q641Y0	P52296
Q5M9I6	Q9JI03	Q63413	P52555
Q4TU93	P35444	Q6P6R2	P53813
Q9ERA7	P23514	Q6TUG0	P54311
O35763	O35142	Q9EPB1	P55053
P00406	Q4AEF8	P47942	P55260
Q62667	O89046	P62630	P58775
Q9JLT0	B0BNA5	Q68FR6	P59996
Q62812	P13635	P05197	P60711
Q66H12	P19223	O35568	P60901
Q80Z29	Q9EQV9	Q4FZY0	P61107
P13596	P15087	Q4G061	P61206
P13383	Q9EQV8	Q5RKI1	P61589
P97603	Q6IRK9	Q3T1J1	P61980
P08460	P32198	P04764	P61983
B5DFC9	Q62950	P07323	P62198
P19804	Q8JZQ0	Q64610	P62250
Q06518	Q01460	B5DEH2	P62260
P05982	Q8CG08	P52555	P62271
Q924Z9	P00787	Q68FU3	P62282
Q63083	P80067	Q63207	P62630
Q9JI85	P24268	P18292	P62703
P04182	P07154	F1LYQ8	P62738
B0BNI5	Q9R1T3	P06399	P62804
B2RYG6	P15178	P14480	P62815
P04785	Q01129	P02680	P62828
P14925	Q8K4F7	Q66H94	P62836
O08628	Q9ESW0	D3ZHA0	P62907
P28841	P14173	P50609	P62909
Q9QZA2	Q641Y0	P04937	P62919
Q5RJP7	Q63413	Q2Q0I9	P62963
P11598	Q6P6R2	Q62632	P63018
P38659	Q01205	P02793	P63029
Q63081	Q6TUG0	P04797	P63039
O35331	Q9R0T3	P06883	P63102
P31044	Q9EPB1	Q9WTT6	P63245
Q5I0D7	P47942	P50398	P67779
P62963	Q62952	P50399	P68035
P25113	P62630	P10860	P68136
P85968	Q68FR9	P04897	P68255
P16617	Q68FR6	P54311	P68511
P38652	P05197	P13221	P69897
P67779	O35568	P00507	P70490
Q5XIH7	Q4FZY0	P35053	P70560
P11980	P81795	O35077	P80067
Q4QQW8	Q4G061	P35571	P81155
Q5FVH2	B5DFC8	Q6P6V0	P81795
P30427	Q5RKI1	Q68FP1	P82995
Q01177	Q3T1J1	P04904	P84245
Q63321	P04764	P04906	P85007
Q811A3	P07323	D4A3K5	P85845
Q63598	Q64610	A9UMV8	P85968
Q6VBQ8	P84039	P84245	P85970
P85973	Q5XII0	P62804	P85972
P10111	Q9JJ22	Q9WVK7	P85973
P24368	B5DEH2	Q64428	P97535
P45479	P52555	Q60587	P97536
Q63716	Q68FU3	O35952	P97682
P35704	Q63207	P01946	P97697
Q9Z0V6	P18292	P02091	P97829
O35244	P55053	Q641X3	P97846
Q9EQP5	Q642A7	A7VJC2	Q00238
P53813	F1LYQ8	Q6URK4	Q00715
P00762	P12785	P61980	Q00918
P18420	P06399	P06866	Q00981
P17220	P14480	P16232	Q01129
P18422	P02680	P82995	Q01177
P21670	Q62658	P34058	Q01460
P34064	Q66H94	Q66HD0	Q04906
P60901	D3ZHA0	O35162	Q05175
P48004	P50609	O88600	Q05982
P18421	P04937	P06761	Q06000
P40307	Q2Q0I9	P63018	Q07936
P40112	P85845	P42930	Q08163
P34067	Q62632	P63039	Q08290
P28075	P02793	Q9QZK5	Q08420
P28073	P17164	Q63617	Q10758
Q9JHW0	P05370	Q00238	Q1EHB3
P62198	Q6P7A9	P41565	Q2Q0I9
Q4FZT9	P18645	P85007	Q32KJ6
Q63797	P04797	P35859	Q3KR86
Q00438	Q63663	P15473	Q3MIE4
Q62786	P06883	P35572	Q3T1J1
Q6P767	Q9WTT6	Q63621	Q3T1K5
Q6IUU3	P50398	P20607	Q4AEF8
O35509	P50399	Q3KR86	Q4FZT9
P61107	Q62638	P18331	Q4FZU2
Q6NYB7	P10860	P01322	Q4G061
P10536	P09606	P49134	Q4G075
Q6RUV5	P04897	Q63416	Q4QQW8
P63245	P54311	P14272	Q4QR85
P62828	P13221	P08934	Q4QRB4
P62836	P00507	P52296	Q4TU93
Q62703	P35053	Q6IMF3	Q4V7C7
B2RZ37	O35077	Q6IFW6	Q4V8D6
P61589	P35571	Q5BJY9	Q5BJY9
O55004	Q6P6V0	Q6IFU7	Q5FVH0
P62907	Q68FP1	Q6P6Q2	Q5FVH2
Q63507	P04904	Q6IG12	Q5FVQ4
P24049	P08010	Q10758	Q5FWT7
P50878	P04906	P15800	Q5I0D7
P21533	P06760	Q68FS4	Q5I0E7
P62919	D4A3K5	P30152	Q5M7U6
P19945	A9UMV8	P04642	Q5M9I6
P07153	P84245	P42123	Q5RJP0
P25235	P62804	P08699	Q5RJP7
P62282	Q9WVK7	O70513	Q5RJR2
P13471	Q64428	Q62902	Q5RJR8
P62250	Q60587	P48679	Q5RKI0
P62271	O35952	P16636	Q5RKI1
P62909	P01946	Q06000	Q5U300
P49242	P02091	G3V928	Q5U367
P62703	Q641X3	Q5RJR8	Q5XFX0
P29314	Q6AXR4	P51886	Q5XHZ0
P38983	A7VJC2	P28494	Q5XI22
P15978	Q6URK4	Q62625	Q5XI32
Q6RJR6	P61980	Q8CHN8	Q5XI43
P01946	Q6IMY8	O88989	Q5XI73
P02091	P06866	P04636	Q5XIF6
Q641X3	P27605	P13697	Q5XII0
Q6AXR4	P16232	P70490	Q5XIM9
A7VJC2	P82995	Q63341	Q5XIT1
Q6URK4	P34058	P23097	Q62611
P61980	Q66HD0	P33436	Q62625
Q6IMY8	O35162	P03957	Q62632
P16232	O88600	P50282	Q62658
P82995	P06761	Q5M9I6	Q62667
P34058	P63018	Q4TU93	Q62703
Q66HD0	P48721	Q9ERA7	Q62736
O88600	P42930	O35763	Q62786
P06761	P63039	P00406	Q62812
P63018	Q9QZK5	Q9JLT0	Q62894
P48721	Q63617	Q62812	Q62902
P63039	Q00238	Q64119	Q62950
Q9QZK5	P41562	Q66H12	Q62952
Q63617	Q99NA5	P13596	Q63041
Q00238	P41565	P13383	Q63081
P41562	P85007	P97603	Q63083
Q99NA5	P26376	P08460	Q63148
P85007	P01581	B5DFC9	Q63198
P26376	P35859	P19804	Q63313
P35859	P15473	P05982	Q63321
Q63621	Q63621	Q9QWJ9	Q63341
Q62611	Q62611	O35276	Q63413
P20607	P20607	Q63083	Q63415
Q3KR86	Q3KR86	Q9JI85	Q63416
P97697	P97697	Q6AYE5	Q63525
P01322	P18331	P04182	Q63598
P49134	P01322	Q5XI78	Q63610
Q63416	P49134	B0BNI5	Q63617
Q6P0K8	Q63416	B0K025	Q63663
P14272	Q6P0K8	B2RYG6	Q63716
P08934	P14272	P04785	Q63769
P52296	P08934	Q9EPH8	Q63772
Q6IMF3	P52296	P14925	Q63797
Q6IFW6	Q6IMF3	O08628	Q64119
Q6IFV4	Q6IFW6	P28840	Q641X3
Q5BJY9	Q6IFV4	P28841	Q641Y0
Q6IG02	Q6IFV1	Q99ML5	Q641Z7
Q6IG00	Q5BJY9	P26284	Q64240
Q6IFU7	Q6IG02	P11598	Q642A6
Q6P6Q2	Q6IFU7	P38659	Q64537
Q4FZU2	Q6P6Q2	Q63081	Q64610
Q6IG12	Q4FZU2	Q5I0D7	Q66H12
Q10758	Q6IG12	P62963	Q66H80
P15800	Q6IG05	P25113	Q66H94
Q68FS4	Q10758	P85968	Q66HD0
Q99MZ8	Q68FS4	P16617	Q68FP1
P04642	Q99MZ8	P38652	Q68FQ0
P42123	P30152	Q5XIU9	Q68FR6
P11762	P04642	P67779	Q68FS4
P08699	P42123	Q5XIH7	Q6AXR4
O70513	P11762	P11980	Q6AXT0
Q9R0J8	P08699	Q4QQW8	Q6AYA5
Q62902	O70513	Q5FVH2	Q6AYC4
P48679	Q9R0J8	P30427	Q6AYE5
B5DF27	Q62902	Q01177	Q6AYQ4
G3V928	P48679	Q63321	Q6IE64
Q5RJR8	B5DF27	Q811A3	Q6IFU7
Q00918	G3V928	Q63598	Q6IFV1
P51886	Q5RJR8	Q6VBQ8	Q6IFV4
P28494	P48450	P85973	Q6IFW6
P21396	P51886	P10111	Q6IG00
Q8CHN8	P28494	P24368	Q6IG02
O88989	P21396	Q63716	Q6IG05
P04636	Q62625	P35704	Q6IMF3
P13697	Q5XIT1	Q9Z0V6	Q6IMY8
P70490	Q8CHN8	Q9Z0V5	Q6IRK9
Q5FVQ4	O88989	Q9R063	Q6IUU3
Q499S5	P04636	O35244	Q6NYB7
Q63341	P13697	P53813	Q6P0K8
P23097	P70490	P00762	Q6P6Q2
P33436	Q5FVQ4	P18420	Q6P6R2
P03957	Q499S5	P17220	Q6P6S4
P50282	Q63341	P18422	Q6P6T1
Q5M9I6	P23097	P21670	Q6P6V0
Q4TU93	P33436	P34064	Q6P734
Q6AXT0	P03957	P48004	Q6P767
Q9ERA7	P50282	P40307	Q6P7A9
O35763	Q5M9I6	P40112	Q6P7B4
P00406	Q4TU93	Q9JHW0	Q6P7S1
Q9JLT0	Q6AXT0	P62198	Q6P9T8
Q62812	Q9ERA7	Q4FZT9	Q6P9V9
Q64119	O35763	Q63797	Q6Q0N0
P13596	P00406	Q00438	Q6QD51
P13383	Q62667	Q63921	Q6RJR6
P97603	Q9JLT0	Q6P767	Q6RUV5
P08460	Q62812	Q6IUU3	Q6TMA8
B5DFC9	Q64119	O35509	Q6TUG0
Q05982	Q66H12	P61107	Q6URK4
P19804	Q80Z29	Q6NYB7	Q6VBQ8
Q06518	P13596	P10536	Q7TMA5
P05982	P13383	P05712	Q7TQM5
O35276	Q80W89	M0RC99	Q80WF4
Q63083	P97603	P09527	Q80WL1
Q9JI85	Q99PW3	Q6RUV5	Q811A3
P04182	P08460	P63245	Q8CFN2
	B5DFC9	P62828	Q8CG08
	Q05982	P62836	Q8CHN8
	P19804	Q62703	Q8JZQ0
	Q06518	I6L9G5	Q91ZS3
	P05982	B2RZ37	Q91ZV2
	O35276	P61589	Q920A6
	Q924Z9	P13832	Q920J4
	Q63083	O55004	Q924Z9
	Q9JI85	P62907	Q99J86
	Q6AYE5	Q63507	Q99ML5
	P04182	P24049	Q99MZ8
	Q5XI78	P50878	Q99PP0
	B0BNI5	P17077	Q99PW3
	B0K025	P19945	Q9EPB1
	B2RYG6	P07153	Q9EPH8
	P04785	P25235	Q9EQP5
	Q9EPH8	P62282	Q9EQS0
	Q66H28	P13471	Q9EQV6
	P14925	P62250	Q9EQV8
	O08628	P62271	Q9EQX9
	P28840	P62909	Q9ERA7
	P28841	P49242	Q9ERB4
	Q99ML5	P62703	Q9ESW0
	Q9QZA2	P29314	Q9JHW0
	P26284	Q6RJR6	Q9JI03
	P11598	Q9JK11	Q9JI85
	P38659	P05942	Q9JI92
	Q63081	P05964	Q9JJ22
	O35331	Q9ES21	Q9JK11
	P31044	P27615	Q9JLA3
	Q5I0D7	Q920A6	Q9JLS4
	P62963	Q9Z2Q1	Q9JLT0
	P25113	P61621	Q9QXQ0
	P85968	Q9WVC0	Q9QXY8
	P16617	Q62975	Q9QZA2
	P38652	Q7TPA5	Q9QZK5
	Q5XIU9	Q4G075	Q9QZQ5
	P67779	Q64268	Q9R063
	Q5XIH7	P20961	Q9R0D6
	P11980	P07092	Q9R0J8
	Q4QQW8	Q6P734	Q9R0T3
	Q5FVH2	P29457	Q9R168
	P30427	P16036	Q9R1E9
	Q01177	Q05962	Q9R1T3
	Q63321	Q09073	Q9WTT6
	Q811A3	P17136	Q9WUW3
	Q5U367	O70536	Q9WV75
	Q63598	P07895	Q9WVC0
	Q6VBQ8	P16975	Q9WVH8
	P85973	P35446	Q9Z0V5
	P10111	Q9WV75	Q9Z0V6
	P24368	Q07984	Q9Z0W7
	P36876	P17988	Q9Z1P2
	P45479	P0C6B8	Q9Z2L0
	Q63716	P31232	Q9Z2Q1
	P35704	Q9EQS0
	Q9Z0V6	P12346
	Q9Z0V5	P06882
	Q9R063	P49744
	O35244	P01830
	Q63009	P30120
	P53813	P30121
	P00762	P50137
	P10960	Q4KLL4
	P18420	Q5M7W4
	P17220	D3ZTX0
		Q6AYQ4
		P16599
		P48500
		P58775
		Q63610
		Q9EQV6
		P63029
		Q5XI41
		Q5XHZ0
		Q6P9V9
		Q5XIF6
		Q4QRB4
		Q6P9T8
		P69897
		P11232
		Q920J4
		O89049
		Q5U300
		P0CG51
		P61078
		Q9EQX9
		P08430
		Q68FY0
		P32551
		P41542
		Q3MIE4
		Q9ERB4
		P85972
		P46462
		Q9Z2L0
		P81155
		O35251
		P31000

## Sheet: S6
r-prASC normoxia-derived secretome: common proteins
Protein ID	Protein names	PG.Genes	Quantity
P35213	14-3-3 protein beta/alpha (Prepronerve growth factor RNH-1) (Protein kinase C inhibitor protein 1) (KCIP-1) [Cleaved into: 14-3-3 protein beta/alpha, N-terminally processed]	Ywhab	455.394
P62260	14-3-3 protein epsilon (14-3-3E) (Mitochondrial import stimulation factor L subunit) (MSF L)	Ywhae	17447.6
P68511	14-3-3 protein eta	Ywhah	616.765
P61983	14-3-3 protein gamma [Cleaved into: 14-3-3 protein gamma, N-terminally processed]	Ywhag	82210.1
P68255	14-3-3 protein theta (14-3-3 protein tau)	Ywhaq	1466.81
P63102	14-3-3 protein zeta/delta (Mitochondrial import stimulation factor S1 subunit) (Protein kinase C inhibitor protein 1) (KCIP-1)	Ywhaz	13426
Q4FZT9	26S proteasome non-ATPase regulatory subunit 2	Psmd2	852.823
Q5XI78	2-oxoglutarate dehydrogenase complex component E1 (E1o) (OGDC-E1) (OGDH-E1) (EC 1.2.4.2) (2-oxoglutarate dehydrogenase, mitochondrial) (Alpha-ketoglutarate dehydrogenase) (Alpha-KGDH-E1) (Thiamine diphosphate (ThDP)-dependent 2-oxoglutarate dehydrogenase)	Ogdh	432.256
Q6AXT0	39S ribosomal protein L37, mitochondrial (L37mt) (MRP-L37)	Mrpl37	3886.71
P62250	40S ribosomal protein S16	Rps16	1601.41
P62271	40S ribosomal protein S18	Rps18	325.956
P62909	40S ribosomal protein S3 (EC 4.2.99.18)	Rps3	1375.44
P49242	40S ribosomal protein S3a (V-fos transformation effector protein) [Cleaved into: 40S ribosomal protein S3b]	Rps3a	596.908
P62703	40S ribosomal protein S4, X isoform	Rps4x	319.756
P38983	40S ribosomal protein SA (37 kDa laminin receptor precursor) (37LRP) (37/67 kDa laminin receptor) (LRP/LR) (67 kDa laminin receptor) (67LR) (Laminin receptor 1) (LamR) (Laminin-binding protein precursor p40) (LBP/p40)	Rpsa	2613.17
Q91ZS3	45 kDa calcium-binding protein (Cab45) (Stromal cell-derived factor 4) (SDF-4)	Sdf4	2754.86
Q5FVH2	5'-3' exonuclease PLD3 (EC 3.1.16.1) (Choline phosphatase 3) (Phosphatidylcholine-hydrolyzing phospholipase D3) (Phospholipase D3) (PLD 3)	Pld3	5643.09
P63039	60 kDa heat shock protein, mitochondrial (EC 5.6.1.7) (60 kDa chaperonin) (Chaperonin 60) (CPN60) (HSP-65) (Heat shock protein 60) (HSP-60) (Hsp60) (Mitochondrial matrix protein P1)	Hspd1	81684.8
P19945	60S acidic ribosomal protein P0 (60S ribosomal protein L10E)	Rplp0	1756.41
P62907	60S ribosomal protein L10a	Rpl10a	2085.48
P24049	60S ribosomal protein L17 (Amino acid starvation-induced protein) (ASI) (L23)	Rpl17	945.903
P17077	60S ribosomal protein L9	Rpl9	32.5338
P85968	6-phosphogluconate dehydrogenase, decarboxylating (EC 1.1.1.44)	Pgd	8957.45
P33436	72 kDa type IV collagenase (EC 3.4.24.24) (72 kDa gelatinase) (Gelatinase A) (Matrix metalloproteinase-2) (MMP-2) [Cleaved into: PEX]	Mmp2	428939
Q1EHB3	A disintegrin and metalloproteinase with thrombospondin motifs 7 (ADAM-TS 7) (ADAM-TS7) (ADAMTS-7) (EC 3.4.24.-) (COMPase)	Adamts7	581.55
Q6P7S1	Acid ceramidase (AC) (ACDase) (Acid CDase) (EC 3.5.1.23) (Acylsphingosine deacylase) (N-acylethanolamine hydrolase ASAH1) (EC 3.5.1.-) (N-acylsphingosine amidohydrolase) [Cleaved into: Acid ceramidase subunit alpha; Acid ceramidase subunit beta]	Asah1	38446.8
Q641Z7	Acid sphingomyelinase-like phosphodiesterase 3a (ASM-like phosphodiesterase 3a) (EC 3.1.4.-)	Smpdl3a	9239.98
P68035	Actin, alpha cardiac muscle 1 (EC 3.6.4.-) (Alpha-cardiac actin) [Cleaved into: Actin, alpha cardiac muscle 1, intermediate form]	Actc1	229195
P68136	Actin, alpha skeletal muscle (EC 3.6.4.-) (Alpha-actin-1) [Cleaved into: Actin, alpha skeletal muscle, intermediate form]	Acta1	22.2572
P62738	Actin, aortic smooth muscle (EC 3.6.4.-) (Alpha-actin-2) [Cleaved into: Actin, aortic smooth muscle, intermediate form]	Acta2	4369.43
P60711	Actin, cytoplasmic 1 (EC 3.6.4.-) (Beta-actin) [Cleaved into: Actin, cytoplasmic 1, N-terminally processed]	Actb	30561.3
Q5M7U6	Actin-related protein 2 (Actin-like protein 2)	Actr2	996.098
O88656	Actin-related protein 2/3 complex subunit 1B (Arp2/3 complex 41 kDa subunit) (p41-ARC)	Arpc1b	2631.12
P85970	Actin-related protein 2/3 complex subunit 2 (Arp2/3 complex 34 kDa subunit) (p34-ARC)	Arpc2	3626.51
Q4V7C7	Actin-related protein 3 (Actin-like protein 3)	Actr3	4890.09
Q63396	Activated RNA polymerase II transcriptional coactivator p15 (Positive cofactor 4) (PC4) (SUB1 homolog) (p14)	Sub1	1916.82
P10760	Adenosylhomocysteinase (AdoHcyase) (EC 3.13.2.1) (S-adenosyl-L-homocysteine hydrolase)	Ahcy	2211.59
Q08163	Adenylyl cyclase-associated protein 1 (CAP 1)	Cap1	2234.33
A2RUV9	Adipocyte enhancer-binding protein 1 (AE-binding protein 1) (Aortic carboxypeptidase-like protein)	Aebp1	199173
P61206	ADP-ribosylation factor 3 (Liver regeneration-related protein LRRG202)	Arf3	697.187
P36953	Afamin (Alpha-albumin) (Alpha-Alb)	Afm	7873.3
P25304	Agrin [Cleaved into: Agrin N-terminal 110 kDa subunit; Agrin C-terminal 110 kDa subunit; Agrin C-terminal 90 kDa fragment (C90); Agrin C-terminal 22 kDa fragment (C22)]	Agrn	2113.07
P50475	Alanine--tRNA ligase, cytoplasmic (EC 6.1.1.7) (Alanyl-tRNA synthetase) (AlaRS)	Aars1	241.97
P02770	Albumin	Alb	197262
P51635	Aldo-keto reductase family 1 member A1 (EC 1.1.1.2) (EC 1.1.1.33) (EC 1.1.1.372) (EC 1.1.1.54) (3-DG-reducing enzyme) (Alcohol dehydrogenase [NADP(+)]) (Aldehyde reductase) (Glucuronate reductase) (EC 1.1.1.19) (Glucuronolactone reductase) (EC 1.1.1.20)	Akr1a1	2989.93
P07943	Aldo-keto reductase family 1 member B1 (EC 1.1.1.21) (EC 1.1.1.300) (EC 1.1.1.372) (EC 1.1.1.54) (Aldehyde reductase) (Aldose reductase) (AR)	Akr1b1	3624.6
Q5RJP0	Aldo-keto reductase family 1 member B7 (EC 1.1.1.21) (Aldehyde reductase) (Aldose reductase-like protein AKR1B14) (Aldose reductase-related protein 1)	Akr1b7	804.989
P14046	Alpha-1-inhibitor 3 (Alpha-1-inhibitor 3 variant II) (Alpha-1-inhibitor III)	A1i3	3368.7
Q63041	Alpha-1-macroglobulin (Alpha-1-M) (Alpha-1-macroglobulin 165 kDa subunit) [Cleaved into: Alpha-1-macroglobulin 45 kDa subunit]	A1m	3714.98
P24090	Alpha-2-HS-glycoprotein (59 kDa bone sialic acid-containing protein) (BSP) (Fetuin-A) (Glycoprotein PP63)	Ahsg	222137
P06238	Alpha-2-macroglobulin (Alpha-2-M)	A2m	69611.2
Q9Z1P2	Alpha-actinin-1 (Alpha-actinin cytoskeletal isoform) (F-actin cross-linking protein) (Non-muscle alpha-actinin-1)	Actn1	27423
Q9QXQ0	Alpha-actinin-4 (Non-muscle alpha-actinin 4)	Actn4	8167.1
P04764	Alpha-enolase (EC 4.2.1.11) (2-phospho-D-glycerate hydro-lyase) (Enolase 1) (Non-neural enolase) (NNE)	Eno1	11945
P28494	Alpha-mannosidase 2 (EC 3.2.1.114) (Golgi alpha-mannosidase II) (AMan II) (Man II) (Mannosidase alpha class 2A member 1) (Mannosyl-oligosaccharide 1,3-1,6-alpha-mannosidase)	Man2a1	1274.19
Q66H12	Alpha-N-acetylgalactosaminidase (EC 3.2.1.49) (Alpha-galactosidase B)	Naga	2604.8
P08592	Amyloid-beta precursor protein (ABPP) (APP) (Alzheimer disease amyloid A4 protein homolog) (Alzheimer disease amyloid protein) (Amyloid precursor protein) (Amyloid-beta (A4) precursor protein) (Amyloid-beta A4 protein) (Amyloidogenic glycoprotein) (AG) [Cleaved into: N-APP; Soluble APP-alpha (S-APP-alpha); Soluble APP-beta (S-APP-beta); C99 (Beta-secretase C-terminal fragment) (Beta-CTF); Amyloid…	App	13046
P07150	Annexin A1 (Annexin I) (Annexin-1) (Calpactin II) (Calpactin-2) (Chromobindin-9) (Lipocortin I) (Phospholipase A2 inhibitory protein) (p35) [Cleaved into: Annexin Ac2-26]	Anxa1	4360.02
Q07936	Annexin A2 (Annexin II) (Annexin-2) (Calpactin I heavy chain) (Calpactin-1 heavy chain) (Chromobindin-8) (Lipocortin II) (Placental anticoagulant protein IV) (PAP-IV) (Protein I) (p36)	Anxa2	13604.6
P55260	Annexin A4 (36 kDa zymogen granule membrane-associated protein) (ZAP36) (Annexin IV) (Annexin-4) (Lipocortin IV)	Anxa4	342.289
P14668	Annexin A5 (Anchorin CII) (Annexin V) (Annexin-5) (Calphobindin I) (CPB-I) (Endonexin II) (Lipocortin V) (Placental anticoagulant protein 4) (PP4) (Placental anticoagulant protein I) (PAP-I) (Thromboplastin inhibitor) (Vascular anticoagulant-alpha) (VAC-alpha)	Anxa5	6393.5
P48037	Annexin A6 (Annexin VI) (Annexin-6) (Calcium-binding protein 65/67) (CBP 65/67)	Anxa6	1698.01
P62944	AP-2 complex subunit beta (AP105B) (Adaptor protein complex AP-2 subunit beta) (Adaptor-related protein complex 2 subunit beta) (Beta-2-adaptin) (Beta-adaptin) (Clathrin assembly protein complex 2 beta large chain) (Plasma membrane adaptor HA2/AP2 adaptin beta subunit)	Ap2b1	750.956
P02650	Apolipoprotein E (Apo-E)	Apoe	57772.1
P09034	Argininosuccinate synthase (EC 6.3.4.5) (Citrulline--aspartate ligase)	Ass1	1614.89
P13221	Aspartate aminotransferase, cytoplasmic (cAspAT) (EC 2.6.1.1) (EC 2.6.1.3) (Cysteine aminotransferase, cytoplasmic) (Cysteine transaminase, cytoplasmic) (cCAT) (Glutamate oxaloacetate transaminase 1) (Transaminase A)	Got1	1096.64
P00507	Aspartate aminotransferase, mitochondrial (mAspAT) (EC 2.6.1.1) (EC 2.6.1.7) (Fatty acid-binding protein) (FABP-1) (Glutamate oxaloacetate transaminase 2) (Kynurenine aminotransferase 4) (Kynurenine aminotransferase IV) (Kynurenine--oxoglutarate transaminase 4) (Kynurenine--oxoglutarate transaminase IV) (Plasma membrane-associated fatty acid-binding protein) (FABPpm) (Transaminase A)	Got2	4031.26
Q0ZHH6	Atlastin-3 (EC 3.6.5.-)	Atl3	238.841
P15999	ATP synthase subunit alpha, mitochondrial (ATP synthase F1 subunit alpha)	Atp5f1a	3486.84
P10719	ATP synthase subunit beta, mitochondrial (EC 7.1.2.2) (ATP synthase F1 subunit beta)	Atp5f1b	1365.71
P16638	ATP-citrate synthase (EC 2.3.3.8) (ATP-citrate (pro-S-)-lyase) (Citrate cleavage enzyme)	Acly	486.701
Q99J86	Attractin (Protein zitter)	Atrn	542.967
P06760	Beta-glucuronidase (EC 3.2.1.31)	Gusb	3301.89
Q641X3	Beta-hexosaminidase subunit alpha (EC 3.2.1.52) (Beta-N-acetylhexosaminidase subunit alpha) (Hexosaminidase subunit A) (N-acetyl-beta-glucosaminidase subunit alpha)	Hexa	25105.2
Q6AXR4	Beta-hexosaminidase subunit beta (EC 3.2.1.52) (Beta-N-acetylhexosaminidase subunit beta) (Hexosaminidase subunit B) (N-acetyl-beta-glucosaminidase subunit beta)	Hexb	25526.3
P47853	Biglycan (Bone/cartilage proteoglycan I) (PG-S1)	Bgn	2654046
Q04906	Bone morphogenetic protein 6 (BMP-6) (VG-1-related protein) (VGR-1)	Bmp6	1351.29
P0DP29	Calmodulin-1	Calm1	1354.23
P35565	Calnexin	Canx	1692.63
Q64537	Calpain small subunit 1 (CSS1) (Calcium-activated neutral proteinase small subunit) (CANP small subunit) (Calcium-dependent protease small subunit) (CDPS) (Calcium-dependent protease small subunit 1) (Calpain regulatory subunit)	Capns1	175.589
Q08290	Calponin-1 (Basic calponin) (Calponin H1, smooth muscle)	Cnn1	211.631
P37397	Calponin-3 (Calponin, acidic isoform) (Calponin, non-muscle isoform)	Cnn3	1904.59
P18418	Calreticulin (CALBP) (CRP55) (Calcium-binding protein 3) (CABP3) (Calregulin) (Endoplasmic reticulum resident protein 60) (ERp60) (HACBP)	Calr	25764.9
Q6Q0N0	Calsyntenin-1 (Alcadein-alpha) (Alc-alpha) [Cleaved into: Soluble Alc-alpha (SAlc-alpha); CTF1-alpha (C-terminal fragment 1-alpha)]	Clstn1	23804
O35783	Calumenin (CBP-50) (Crocalbin)	Calu	40729.5
P27139	Carbonic anhydrase 2 (EC 4.2.1.1) (Carbonate dehydratase II) (Carbonic anhydrase II) (CA-II)	Ca2	2494.95
P15087	Carboxypeptidase E (CPE) (EC 3.4.17.10) (Carboxypeptidase H) (CPH) (Enkephalin convertase) (Prohormone-processing carboxypeptidase)	Cpe	12903.7
Q6IRK9	Carboxypeptidase Q (EC 3.4.17.-) (Hematopoietic lineage switch 2 related protein) (Hls2-rp) (Liver annexin-like protein 1) (LAL-1) (Plasma glutamate carboxypeptidase)	Cpq	32436
P35444	Cartilage oligomeric matrix protein (COMP)	Comp	436.408
P00787	Cathepsin B (EC 3.4.22.1) (Cathepsin B1) (RSG-2) [Cleaved into: Cathepsin B light chain; Cathepsin B heavy chain]	Ctsb	47636.3
P24268	Cathepsin D (EC 3.4.23.5) [Cleaved into: Cathepsin D 12 kDa light chain; Cathepsin D 9 kDa light chain; Cathepsin D 34 kDa heavy chain; Cathepsin D 30 kDa heavy chain]	Ctsd	102064
O35186	Cathepsin K (EC 3.4.22.38)	Ctsk	15524.1
Q9R1T3	Cathepsin Z (EC 3.4.18.1) (Cathepsin Y)	Ctsz	3458.03
P14844	C-C motif chemokine 2 (Immediate-early serum-responsive protein JE) (Monocyte chemoattractant protein 1) (Monocyte chemotactic protein 1) (MCP-1) (Small-inducible cytokine A2)	Ccl2	7437.06
Q9QXY8	C-C motif chemokine 7 (Monocyte chemoattractant protein 3) (Monocyte chemotactic protein 3) (MCP-3) (Small-inducible cytokine A7)	Ccl7	3347.17
Q9R1E9	CCN family member 2 (Cellular communication network factor 2) (Connective tissue growth factor) (Connective tissue growth-related protein)	Ccn2	16289.5
Q9QZQ5	CCN family member 3 (Cellular communication network factor 3) (Nephroblastoma-overexpressed gene protein homolog) (Protein NOV homolog) (NovH)	Ccn3	45711.9
Q99PP0	CCN family member 4 (ELM-1) (WNT1-inducible-signaling pathway protein 1) (WISP-1)	Ccn4	251.67
O35112	CD166 antigen (Activated leukocyte cell adhesion molecule) (HB2) (KG-CAM) (Protein MEMD) (SB-10 antigen) (CD antigen CD166)	Alcam	1140.43
P26051	CD44 antigen (Extracellular matrix receptor III) (ECMR-III) (GP90 lymphocyte homing/adhesion receptor) (HUTCH-I) (Hermes antigen) (Hyaluronate receptor) (Phagocytic glycoprotein 1) (PGP-1) (Phagocytic glycoprotein I) (PGP-I) (CD antigen CD44)	Cd44	3725.66
P28648	CD63 antigen (Mast cell antigen AD1) (CD antigen CD63)	Cd63	3591.34
P40241	CD9 antigen (CD antigen CD9)	Cd9	7117.27
Q8CFN2	Cell division control protein 42 homolog (EC 3.6.5.2)	Cdc42	591.894
A9ZSY0	Centlein (Centrosomal protein)	Cntln	5.75308
P13635	Ceruloplasmin (EC 1.16.3.1) (Ferroxidase)	Cp	95.575
A0JPQ9	Chitinase domain-containing protein 1	Chid1	3170.51
Q9WTV1	Chitinase-3-like protein 1 (Cartilage glycoprotein 39) (CGP-39) (GP-39)	Chi3l1	451.529
Q9Z0W7	Chloride intracellular channel protein 4 (Intracellular chloride ion channel protein p64H1)	Clic4	1105.58
Q63148	Chordin	Chrd	4189.97
P11442	Clathrin heavy chain 1	Cltc	1976.69
P05371	Clusterin (Dimeric acid glycoprotein) (DAG) (Sulfated glycoprotein 2) (SGP-2) (Testosterone repressed prostate message 2) (TRPM-2) [Cleaved into: Clusterin beta chain; Clusterin alpha chain]	Clu	693.027
B0BNA5	Coactosin-like protein	Cotl1	5472.87
P23514	Coatomer subunit beta (Beta-coat protein) (Beta-COP)	Copb1	872.339
O35142	Coatomer subunit beta' (Beta'-coat protein) (Beta'-COP) (p102)	Copb2	1249.63
Q66H80	Coatomer subunit delta (Archain) (Delta-coat protein) (Delta-COP)	Arcn1	349.835
Q4AEF8	Coatomer subunit gamma-1 (Gamma-1-coat protein) (Gamma-1-COP)	Copg1	671.903
P45592	Cofilin-1 (Cofilin, non-muscle isoform)	Cfl1	3351.57
Q6QD51	Coiled-coil domain-containing protein 80 (Down-regulated by oncogenes 1 protein) (Steroid-sensitive gene 1 protein) (SSG-1)	Ccdc80	27933
P02454	Collagen alpha-1(I) chain (Alpha-1 type I collagen)	Col1a1	1.50962e+06
P05539	Collagen alpha-1(II) chain (Alpha-1 type II collagen) [Cleaved into: Collagen alpha-1(II) chain; Chondrocalcin]	Col2a1	694021
P13941	Collagen alpha-1(III) chain	Col3a1	289844
Q9JI03	Collagen alpha-1(V) chain	Col5a1	11968.4
P20909	Collagen alpha-1(XI) chain	Col11a1	1541.47
P70560	Collagen alpha-1(XII) chain	Col12a1	10055.6
P02466	Collagen alpha-2(I) chain (Alpha-2 type I collagen)	Col1a2	691885
Q8CG08	Collagen triple helix repeat-containing protein 1	Cthrc1	5820.25
Q5FVH0	Complement C1q tumor necrosis factor-related protein 5	C1qtnf5	28451.6
Q6IE64	Complement C1r subcomponent-like protein (C1r-LP) (C1r-like protein) (EC 3.4.21.-)	C1rl	105821
Q6P6T1	Complement C1s subcomponent (EC 3.4.21.42) (C1 esterase) (Complement component 1 subcomponent s) [Cleaved into: Complement C1s subcomponent heavy chain; Complement C1s subcomponent light chain]	C1s	288253
P01026	Complement C3 [Cleaved into: Complement C3 beta chain; C3-beta-c (C3bc) (Neutrophil chemotactic factor-2) (ENCF-2); Complement C3 alpha chain; C3a anaphylatoxin (Neutrophil chemotactic factor-1) (ENCF-1); Acylation stimulating protein (ASP) (C3adesArg); Complement C3b alpha' chain; Complement C3c alpha' chain fragment 1; Complement C3dg fragment; Complement C3g fragment; Complement C3d fragment; …	C3	133290
P08649	Complement C4 [Cleaved into: Complement C4 beta chain; Complement C4 alpha chain; C4a anaphylatoxin; Complement C4 gamma chain]	C4	6350.59
Q9WUW3	Complement factor I (EC 3.4.21.45) (C3B/C4B inactivator) [Cleaved into: Complement factor I heavy chain; Complement factor I light chain]	Cfi	2607.7
P97846	Contactin-associated protein 1 (Caspr) (Caspr1) (Neurexin IV) (Neurexin-4) (Paranodin) (p190)	Cntnap1	4618.08
O89046	Coronin-1B (Coronin-2)	Coro1b	751.4
P07335	Creatine kinase B-type (EC 2.7.3.2) (B-CK) (Creatine kinase B chain) (Creatine phosphokinase M-type) (CPK-B)	Ckb	4527.65
Q4TU93	C-type mannose receptor 2 (Endocytic receptor 180) (Macrophage mannose receptor 2) (CD antigen CD280)	Mrc2	1636.16
P97536	Cullin-associated NEDD8-dissociated protein 1 (Cullin-associated and neddylation-dissociated protein 1) (TBP-interacting protein of 120 kDa A) (TBP-interacting protein 120A) (p120 CAND1)	Cand1	570.83
P14841	Cystatin-C (Cystatin-3)	Cst3	13841.8
Q68FY0	Cytochrome b-c1 complex subunit 1, mitochondrial (Complex III subunit 1) (Core protein I) (Ubiquinol-cytochrome-c reductase complex core protein 1)	Uqcrc1	3318.24
Q68FS4	Cytosol aminopeptidase (EC 3.4.11.1) (Cysteinylglycine-S-conjugate dipeptidase) (EC 3.4.13.23) (Leucine aminopeptidase 3) (LAP-3) (Leucyl aminopeptidase) (LAP) (Peptidase S) (Proline aminopeptidase) (EC 3.4.11.5) (Prolyl aminopeptidase)	Lap3	2610.96
Q01129	Decorin (Bone proteoglycan II) (Dermatan sulfate proteoglycan-II) (DSPG) (PG-S2) (PG40)	Dcn	492690
Q6P6R2	Dihydrolipoyl dehydrogenase, mitochondrial (EC 1.8.1.4) (Dihydrolipoamide dehydrogenase)	Dld	5574.32
Q62950	Dihydropyrimidinase-related protein 1 (DRP-1) (Collapsin response mediator protein 1) (CRMP-1) (Inactive dihydropyrimidinase)	Crmp1	2612.84
P47942	Dihydropyrimidinase-related protein 2 (DRP-2) (Collapsin response mediator protein 2) (CRMP-2) (Turned on after division 64 kDa protein) (TOAD-64)	Dpysl2	3670.8
Q62952	Dihydropyrimidinase-related protein 3 (DRP-3) (Collapsin response mediator protein 4) (CRMP-4) (TOAD-64/Ulip/CRMP) (TUC-4b)	Dpysl3	623.895
Q01460	Di-N-acetylchitobiase (EC 3.2.1.-)	Ctbs	9759.09
P80067	Dipeptidyl peptidase 1 (EC 3.4.14.1) (Cathepsin C) (Cathepsin J) (Dipeptidyl peptidase I) (DPP-I) (DPPI) (Dipeptidyl transferase) [Cleaved into: Dipeptidyl peptidase 1 exclusion domain chain (Dipeptidyl peptidase I exclusion domain chain); Dipeptidyl peptidase 1 heavy chain (Dipeptidyl peptidase I heavy chain); Dipeptidyl peptidase 1 light chain (Dipeptidyl peptidase I light chain)]	Ctsc	4114.98
Q9EPB1	Dipeptidyl peptidase 2 (EC 3.4.14.2) (Dipeptidyl aminopeptidase II) (Dipeptidyl peptidase 7) (Dipeptidyl peptidase II) (DPP II) (Quiescent cell proline dipeptidase)	Dpp7	42651.7
Q9ESW0	DNA damage-binding protein 1 (Damage-specific DNA-binding protein 1)	Ddb1	274.826
Q6TUG0	DnaJ homolog subfamily B member 11 (ER-associated DNAJ) (ER-associated Hsp40 co-chaperone) (Endoplasmic reticulum DNA J domain-containing protein 3) (ER-resident protein ERdj3) (ERdj3) (ERj3p) (Liver regeneration-related protein LRRGT00084)	Dnajb11	591.893
Q64610	Ectonucleotide pyrophosphatase/phosphodiesterase family member 2 (E-NPP 2) (EC 3.1.4.39) (Autotaxin) (Extracellular lysophospholipase D) (LysoPLD)	Enpp2	5351.85
P84039	Ectonucleotide pyrophosphatase/phosphodiesterase family member 5 (E-NPP 5) (NPP-5) (EC 3.1.-.-)	Enpp5	245.735
O35568	EGF-containing fibulin-like extracellular matrix protein 1 (Fibulin-3) (FIBL-3) (T16 protein)	Efemp1	531.058
P62630	Elongation factor 1-alpha 1 (EF-1-alpha-1) (Elongation factor Tu) (EF-Tu) (Eukaryotic elongation factor 1 A-1) (eEF1A-1)	Eef1a1	22178.5
Q68FR6	Elongation factor 1-gamma (EF-1-gamma) (eEF-1B gamma)	Eef1g	2434.57
P05197	Elongation factor 2 (EF-2)	Eef2	3955.11
Q9JJ22	Endoplasmic reticulum aminopeptidase 1 (EC 3.4.11.-) (ARTS-1) (Adipocyte-derived leucine aminopeptidase) (A-LAP) (Aminopeptidase PILS) (Puromycin-insensitive leucyl-specific aminopeptidase) (PILS-AP)	Erap1	2648.36
P06761	Endoplasmic reticulum chaperone BiP (EC 3.6.4.10) (78 kDa glucose-regulated protein) (GRP-78) (Binding-immunoglobulin protein) (BiP) (Heat shock protein 70 family protein 5) (HSP70 family protein 5) (Heat shock protein family A member 5) (Immunoglobulin heavy chain-binding protein) (Steroidogenesis-activator polypeptide)	Hspa5	12203.4
P52555	Endoplasmic reticulum resident protein 29 (ERp29) (Endoplasmic reticulum resident protein 31) (ERp31)	Erp29	1640.23
Q66HD0	Endoplasmin (94 kDa glucose-regulated protein) (GRP-94) (Heat shock protein 90 kDa beta member 1)	Hsp90b1	4474.45
P97682	Endothelial cell-specific molecule 1 (ESM-1) (PG25)	Esm1	1781.5
Q5RKI1	Eukaryotic initiation factor 4A-II (eIF-4A-II) (eIF4A-II) (EC 3.6.4.13) (ATP-dependent RNA helicase eIF4A-2)	Eif4a2	1968.26
P81795	Eukaryotic translation initiation factor 2 subunit 3, X-linked (EC 3.6.5.3) (Eukaryotic translation initiation factor 2 subunit gamma, X-linked) (eIF-2-gamma) (eIF-2-gamma X) (PP42)	Eif2s3	131.693
Q4G061	Eukaryotic translation initiation factor 3 subunit B (eIF3b) (Eukaryotic translation initiation factor 3 subunit 9) (eIF-3-eta)	Eif3b	305.772
Q3T1J1	Eukaryotic translation initiation factor 5A-1 (eIF-5A-1) (eIF-5A1) (Eukaryotic initiation factor 5A isoform 1) (eIF-5A) (eIF-4D)	Eif5a	3644.03
Q62894	Extracellular matrix protein 1 (Secretory component p85)	Ecm1	6790.31
Q08420	Extracellular superoxide dismutase [Cu-Zn] (EC-SOD) (EC 1.15.1.1) (Superoxide dismutase B)	Sod3	1868.46
Q3T1K5	F-actin-capping protein subunit alpha-2 (CapZ alpha-2)	Capza2	1412.11
Q5XI32	F-actin-capping protein subunit beta (CapZ beta)	Capzb	1934.34
P85845	Fascin	Fscn1	2532.3
P12785	Fatty acid synthase (EC 2.3.1.85) (Type I FAS) [Includes: [Acyl-carrier-protein] S-acetyltransferase (EC 2.3.1.38); [Acyl-carrier-protein] S-malonyltransferase (EC 2.3.1.39); 3-oxoacyl-[acyl-carrier-protein] synthase (EC 2.3.1.41); 3-oxoacyl-[acyl-carrier-protein] reductase (EC 1.1.1.100); 3-hydroxyacyl-[acyl-carrier-protein] dehydratase (EC 4.2.1.59); Enoyl-[acyl-carrier-protein] reductase (EC 1…	Fasn	612.062
P55053	Fatty acid-binding protein 5 (Cutaneous fatty acid-binding protein) (C-FABP) (DA11) (Epidermal-type fatty acid-binding protein) (E-FABP) (Fatty acid-binding protein, epidermal)	Fabp5	858.4
P07483	Fatty acid-binding protein, heart (Fatty acid-binding protein 3) (Heart-type fatty acid-binding protein) (H-FABP)	Fabp3	1709.93
P02793	Ferritin light chain 1 (Ferritin L subunit 1)	Ftl1	17855.8
P50609	Fibromodulin (FM) (Collagen-binding 59 kDa protein) (Keratan sulfate proteoglycan fibromodulin) (KSPG fibromodulin)	Fmod	13609.7
P04937	Fibronectin (FN) [Cleaved into: Anastellin]	Fn1	679301
Q2Q0I9	Fibronectin type III domain-containing protein 1 (Activator of G-protein signaling 8)	Fndc1	13401.5
Q9WVH8	Fibulin-5 (FIBL-5) (Developmental arteries and neural crest EGF-like protein) (Dance) (Embryonic vascular EGF repeat-containing protein) (EVEC)	Fbln5	19990.4
D3ZHA0	Filamin-C (FLN-C) (ABP-280-like protein) (ABP-L) (Actin-binding-like protein) (Filamin-2) (Gamma-filamin)	Flnc	8562.83
P21674	Follistatin (FS) (Activin-binding protein)	Fst	1442.38
Q62632	Follistatin-related protein 1 (Follistatin-like protein 1)	Fstl1	11848.3
P05065	Fructose-bisphosphate aldolase A (EC 4.1.2.13) (Muscle-type aldolase)	Aldoa	20165
P11762	Galectin-1 (Gal-1) (14 kDa lectin) (Beta-galactoside-binding lectin L-14-I) (Galaptin) (Lactose-binding lectin 1) (Lectin galactoside-binding soluble 1) (RL 14.5) (S-Lac lectin 1)	Lgals1	3498.06
P08699	Galectin-3 (Gal-3) (35 kDa lectin) (Carbohydrate-binding protein 35) (CBP 35) (Galactose-specific lectin 3) (IgE-binding protein) (Laminin-binding protein) (Lectin L-29) (Mac-2 antigen)	Lgals3	2926.32
O70513	Galectin-3-binding protein (Cyp-C-associated protein) (CyCAP) (Lectin galactoside-binding soluble 3-binding protein) (Mac-2-binding protein) (MAC2BP) (Mac-2 BP) (Protein 90K)	Lgals3bp	13216
P07323	Gamma-enolase (EC 4.2.1.11) (2-phospho-D-glycerate hydro-lyase) (Enolase 2) (Neural enolase) (Neuron-specific enolase) (NSE)	Eno2	6515.51
Q68FP1	Gelsolin (Actin-depolymerizing factor) (ADF) (Brevin)	Gsn	23485.1
P07092	Glia-derived nexin (GDN) (Peptidase inhibitor 7) (PI-7) (Protease nexin 1) (PN-1) (Protease nexin I) (Serpin E2)	Serpine2	789.269
P05370	Glucose-6-phosphate 1-dehydrogenase (G6PD) (EC 1.1.1.49)	G6pdx	1394.16
Q6P6V0	Glucose-6-phosphate isomerase (GPI) (EC 5.3.1.9) (Autocrine motility factor) (AMF) (Neuroleukin) (NLK) (Phosphoglucose isomerase) (PGI) (Phosphohexose isomerase) (PHI)	Gpi	8441.03
P10860	Glutamate dehydrogenase 1, mitochondrial (GDH 1) (EC 1.4.1.3) (Memory-related gene 2 protein) (MRG-2)	Glud1	537.103
P04904	Glutathione S-transferase alpha-3 (EC 2.5.1.18) (GST 2-2) (GST A3-3) (GST AA) (Glutathione S-transferase Yc-1) (GST Yc1)	Gsta3	2347.33
P08010	Glutathione S-transferase Mu 2 (EC 2.5.1.18) (GST 4-4) (GSTM2-2) (Glutathione S-transferase Yb-2) (GST Yb2)	Gstm2	5981.29
P04906	Glutathione S-transferase P (EC 2.5.1.18) (Chain 7) (GST 7-7) (GST class-pi)	Gstp1	2249.13
P04797	Glyceraldehyde-3-phosphate dehydrogenase (GAPDH) (EC 1.2.1.12) (38 kDa BFA-dependent ADP-ribosylation substrate) (BARS-38) (Peptidyl-cysteine S-nitrosylase GAPDH) (EC 2.6.99.-)	Gapdh	5626.51
P35053	Glypican-1 (HSPG M12) [Cleaved into: Secreted glypican-1]	Gpc1	11594
Q6P7B4	Golgi-associated kinase 1B (Expressed in nerve and epithelium during development) (Protein FAM198B)	Gask1b	1552.45
O35793	Gremlin-1 (Cysteine knot superfamily 1, BMP antagonist 1) (Down-regulated in Mos-transformed cells protein)	Grem1	19.6772
Q63772	Growth arrest-specific protein 6 (GAS-6) (AXL receptor tyrosine kinase ligand) (Growth-potentiating factor) (GPF)	Gas6	2442.13
Q9WTT6	Guanine deaminase (Guanase) (Guanine aminase) (EC 3.5.4.3) (Guanine aminohydrolase) (GAH)	Gda	7839.72
P04897	Guanine nucleotide-binding protein G(i) subunit alpha-2 (Adenylate cyclase-inhibiting G alpha protein)	Gnai2	860.284
P08753	Guanine nucleotide-binding protein G(i) subunit alpha-3 (G(i) alpha-3)	Gnai3	86.9458
P54311	Guanine nucleotide-binding protein G(I)/G(S)/G(T) subunit beta-1 (Transducin beta chain 1)	Gnb1	2203.63
Q63663	Guanylate-binding protein 1 (EC 3.6.5.-) (GTP-binding protein 2) (GBP-2) (Guanine nucleotide-binding protein 2) (Interferon-induced guanylate-binding protein 2) (p67)	Gbp2	236.315
P06866	Haptoglobin (Liver regeneration-related protein LRRG173) [Cleaved into: Haptoglobin alpha chain; Haptoglobin beta chain]	Hp	1586.16
O35162	Heat shock 70 kDa protein 13 (Microsomal stress-70 protein ATPase core) (Stress-70 protein chaperone microsome-associated 60 kDa protein)	Hspa13	3983.82
O88600	Heat shock 70 kDa protein 4 (Ischemia responsive 94 kDa protein)	Hspa4	1089.85
P63018	Heat shock cognate 71 kDa protein (EC 3.6.4.10) (Heat shock 70 kDa protein 8)	Hspa8	20757.4
Q5XHZ0	Heat shock protein 75 kDa, mitochondrial (HSP 75) (TNFR-associated protein 1) (Tumor necrosis factor type 1 receptor-associated protein) (TRAP-1)	Trap1	588.506
P82995	Heat shock protein HSP 90-alpha (EC 3.6.4.10) (Heat shock 86 kDa) (HSP 86) (HSP86)	Hsp90aa1	1701.3
P34058	Heat shock protein HSP 90-beta (Heat shock 84 kDa) (HSP 84) (HSP84)	Hsp90ab1	13373.4
P01946	Hemoglobin subunit alpha-1/2 (Alpha-1/2-globin) (Hemoglobin alpha-1/2 chain) [Cleaved into: Hemopressin]	Hba1	6527.92
P02091	Hemoglobin subunit beta-1 (Beta-1-globin) (Hemoglobin beta chain, major-form) (Hemoglobin beta-1 chain)	Hbb	3628.74
Q6URK4	Heterogeneous nuclear ribonucleoprotein A3 (hnRNP A3)	Hnrnpa3	573.496
P61980	Heterogeneous nuclear ribonucleoprotein K (hnRNP K) (dC stretch-binding protein) (CSBP)	Hnrnpk	741.49
A7VJC2	Heterogeneous nuclear ribonucleoproteins A2/B1 (hnRNP A2/B1)	Hnrnpa2b1	3451.58
D4A3K5	Histone H1.1 (Histone H1a)	H1-1	446.726
A9UMV8	Histone H2A.J (H2a/j)	H2aj	34675.5
Q00715	Histone H2B type 1		11825
P84245	Histone H3.3	H3-3b	17492.5
P62804	Histone H4 [Cleaved into: Osteogenic growth peptide (OGP)]	H4c2	20304.7
P27605	Hypoxanthine-guanine phosphoribosyltransferase (HGPRT) (HGPRTase) (EC 2.4.2.8)	Hprt1	2765.09
Q63617	Hypoxia up-regulated protein 1 (150 kDa oxygen-regulated protein) (ORP-150)	Hyou1	1738.68
P52296	Importin subunit beta-1 (Karyopherin subunit beta-1) (Nuclear factor p97) (Pore targeting complex 97 kDa subunit) (PTAC97)	Kpnb1	10079
P18331	Inhibin beta A chain (Activin beta-A chain)	Inhba	6739.11
P97697	Inositol monophosphatase 1 (IMP 1) (IMPase 1) (EC 3.1.3.25) (D-galactose 1-phosphate phosphatase) (EC 3.1.3.94) (Inositol-1(or 4)-monophosphatase 1) (Lithium-sensitive myo-inositol monophosphatase A1)	Impa1	2598.09
P15473	Insulin-like growth factor-binding protein 3 (IBP-3) (IGF-binding protein 3) (IGFBP-3)	Igfbp3	28072.1
P49134	Integrin beta-1 (Beta oligodendroglia) (Beta OL) (Fibronectin receptor subunit beta) (VLA-4 subunit beta) (CD antigen CD29)	Itgb1	1615.31
Q63416	Inter-alpha-trypsin inhibitor heavy chain H3 (ITI heavy chain H3) (ITI-HC3) (Inter-alpha-inhibitor heavy chain 3)	Itih3	3132.67
Q00238	Intercellular adhesion molecule 1 (ICAM-1) (CD antigen CD54)	Icam1	648.879
P26376	Interferon-induced transmembrane protein 3 (Dispanin subfamily A member 2b) (DSPA2b)	ifitm3	2773.75
Q62611	Interleukin-1 receptor-like 1 (EC 3.2.2.6) (Fit-1) (Fos-responsive gene 1 protein)	Il1rl1	481278
P20607	Interleukin-6 (IL-6)	Il6	2154.82
Q6P0K8	Junction plakoglobin	Jup	2441.35
Q6IFW6	Keratin, type I cytoskeletal 10 (Cytokeratin-10) (CK-10) (Keratin-10) (K10) (Type I keratin Ka10)	Krt10	250957
Q6IFV4	Keratin, type I cytoskeletal 13 (Cytokeratin-13) (CK-13) (Keratin-13) (K13) (Type I keratin Ka13)	Krt13	408671
Q6IFV1	Keratin, type I cytoskeletal 14 (Cytokeratin-14) (CK-14) (Keratin-14) (K14) (Type I keratin Ka14)	Krt14	12085.6
Q6IFV3	Keratin, type I cytoskeletal 15 (Cytokeratin-15) (CK-15) (Keratin-15) (K15) (Type I keratin Ka15)	Krt15	1531.88
Q5BJY9	Keratin, type I cytoskeletal 18 (Cytokeratin-18) (CK-18) (Keratin-18) (K18)	Krt18	207904
Q6IFU7	Keratin, type I cytoskeletal 42 (Cytokeratin-42) (CK-42) (Keratin-42) (K42) (Type I keratin Ka22)	Krt42	83502.9
Q6IMF3	Keratin, type II cytoskeletal 1 (Cytokeratin-1) (CK-1) (Keratin-1) (K1) (Type-II keratin Kb1)	Krt1	287127
Q6IG02	Keratin, type II cytoskeletal 2 epidermal (Cytokeratin-2e) (CK-2e) (Epithelial keratin-2e) (Keratin-2 epidermis) (Keratin-2e) (K2e) (Type-II keratin Kb2)	Krt2	103364
Q6IG00	Keratin, type II cytoskeletal 4 (Cytokeratin-4) (CK-4) (Keratin-4) (K4) (Type-II keratin Kb4)	Krt4	36305.6
Q6P6Q2	Keratin, type II cytoskeletal 5 (Cytokeratin-5) (CK-5) (Keratin-5) (K5) (Type-II keratin Kb5)	Krt5	82337.2
Q4FZU2	Keratin, type II cytoskeletal 6A (Cytokeratin-6A) (CK-6A) (Keratin-6A) (K6A) (Type-II keratin Kb6)	Krt6a	891383
Q6IG05	Keratin, type II cytoskeletal 75 (Cytokeratin-75) (CK-75) (Keratin-6 hair follicle) (Keratin-75) (K75) (Type II keratin-K6hf) (Type-II keratin Kb18)	Krt75	27394.7
Q10758	Keratin, type II cytoskeletal 8 (Cytokeratin endo A) (Cytokeratin-8) (CK-8) (Keratin-8) (K8) (Type-II keratin Kb8)	Krt8	177364
Q7TQM5	Keratinocyte proline-rich protein	Kprp	403.996
P08934	Kininogen-1 [Cleaved into: Kininogen-1 heavy chain; Bradykinin; Kininogen-1 light chain]	Kng1	453.07
P70490	Lactadherin (MFGM) (Milk fat globule-EGF factor 8) (MFG-E8) (O-acetyl GD3 ganglioside synthase) (AGS) (SED1)	Mfge8	52122.2
P15800	Laminin subunit beta-2 (Laminin chain B3) (Laminin-11 subunit beta) (Laminin-14 subunit beta) (Laminin-15 subunit beta) (Laminin-3 subunit beta) (Laminin-4 subunit beta) (Laminin-7 subunit beta) (Laminin-9 subunit beta) (S-laminin subunit beta) (S-LAM beta)	Lamb2	7287.94
Q00918	Latent-transforming growth factor beta-binding protein 1 (LTBP-1) (Transforming growth factor beta-1-binding protein 1) (TGF-beta-1-BP-1) (Transforming growth factor beta-1-masking protein large subunit)	Ltbp1	5950.42
O35806	Latent-transforming growth factor beta-binding protein 2 (LTBP-2)	Ltbp2	27202.1
Q9R0J8	Legumain (EC 3.4.22.34) (Asparaginyl endopeptidase) (Protease, cysteine 1)	Lgmn	29774.6
Q4G075	Leukocyte elastase inhibitor A (Serine protease inhibitor EIA) (Serpin B1a)	Serpinb1a	1619.67
P97829	Leukocyte surface antigen CD47 (Integrin-associated protein) (IAP) (CD antigen CD47)	Cd47	2577.24
Q99MZ8	LIM and SH3 domain protein 1 (LASP-1)	Lasp1	700.891
Q63313	Lipopolysaccharide-binding protein (LBP)	Lbp	9728.57
Q06000	Lipoprotein lipase (LPL) (EC 3.1.1.34) (Phospholipase A1) (EC 3.1.1.32)	Lpl	2547.59
P04642	L-lactate dehydrogenase A chain (LDH-A) (EC 1.1.1.27) (LDH muscle subunit) (LDH-M)	Ldha	117838
P42123	L-lactate dehydrogenase B chain (LDH-B) (EC 1.1.1.27) (LDH heart subunit) (LDH-H)	Ldhb	1666.33
O35547	Long-chain-fatty-acid--CoA ligase 4 (EC 6.2.1.3) (Arachidonate--CoA ligase) (EC 6.2.1.15) (Long-chain acyl-CoA synthetase 4) (LACS 4)	Acsl4	20110
P51886	Lumican (Keratan sulfate proteoglycan lumican) (KSPG lumican)	Lum	3330.69
P20611	Lysosomal acid phosphatase (LAP) (EC 3.1.3.2)	Acp2	1476.17
Q6P7A9	Lysosomal alpha-glucosidase (EC 3.2.1.20) (Acid maltase)	Gaa	1473.23
P00697	Lysozyme C-1 (EC 3.2.1.17) (1,4-beta-N-acetylmuramidase C)	Lyz1	7987.71
B5DF27	Lysyl oxidase homolog 2 (EC 1.4.3.13) (Lysyl oxidase-like protein 2)	Loxl2	6376.89
Q8JZQ0	Macrophage colony-stimulating factor 1 (CSF-1) (MCSF) [Cleaved into: Processed macrophage colony-stimulating factor 1]	Csf1	8962.43
Q63341	Macrophage metalloelastase (MME) (EC 3.4.24.65) (Matrix metalloproteinase-12) (MMP-12)	Mmp12	43069.7
Q6AYC4	Macrophage-capping protein (Actin regulatory protein CAP-G)	Capg	2496
Q62667	Major vault protein (MVP)	Mvp	654.656
O88989	Malate dehydrogenase, cytoplasmic (EC 1.1.1.37) (Aromatic alpha-keto acid reductase) (KAR) (EC 1.1.1.96) (Cytosolic malate dehydrogenase)	Mdh1	9298.14
P04636	Malate dehydrogenase, mitochondrial (EC 1.1.1.37)	Mdh2	6602.94
Q5FVQ4	Malectin	Mlec	159.631
Q5XII0	Mammalian ependymin-related protein 1 (MERP-1)	Epdr1	3709.89
Q8CHN8	Mannan-binding lectin serine protease 1 (EC 3.4.21.-) (Complement factor MASP-3) (Complement-activating component of Ra-reactive factor) (Mannose-binding lectin-associated serine protease 1) (MASP-1) (Mannose-binding protein-associated serine protease) (Ra-reactive factor serine protease p100) (RaRF) (Serine protease 5) [Cleaved into: Mannan-binding lectin serine protease 1 heavy chain; Mannan-bi…	Masp1	5917.02
Q5XI43	Matrix remodeling-associated protein 8 (Limitrin)	Mxra8	4669.8
Q9ERA7	Mesothelin (Pre-pro-megakaryocyte-potentiating factor) (Protein expressed in renal carcinoma) [Cleaved into: Megakaryocyte-potentiating factor (MPF); Mesothelin, cleaved form]	Msln	813.899
P30120	Metalloproteinase inhibitor 1 (Tissue inhibitor of metalloproteinases 1) (TIMP-1)	Timp1	762316
P30121	Metalloproteinase inhibitor 2 (Tissue inhibitor of metalloproteinases 2) (TIMP-2)	Timp2	21490.1
Q4QR85	Methylosome protein 50 (MEP-50) (WD repeat-containing protein 77)	Wdr77	133658
Q62625	Microtubule-associated proteins 1A/1B light chain 3B (Autophagy-related protein LC3 B) (Autophagy-related ubiquitin-like modifier LC3 B) (MAP1 light chain 3-like protein 2) (MAP1A/MAP1B light chain 3 B) (MAP1A/MAP1B LC3 B) (Microtubule-associated protein 1 light chain 3 beta)	Map1lc3b	2268.31
O35763	Moesin (Membrane-organizing extension spike protein)	Msn	31154.3
Q5U367	Multifunctional procollagen lysine hydroxylase and glycosyltransferase LH3 [Includes: Procollagen-lysine,2-oxoglutarate 5-dioxygenase 3 (EC 1.14.11.4) (Lysyl hydroxylase 3) (LH3); Procollagen glycosyltransferase (EC 2.4.1.50) (EC 2.4.1.66) (Galactosylhydroxylysine-glucosyltransferase) (Procollagen galactosyltransferase) (Procollagen glucosyltransferase)]	Plod3	6623.66
Q5M9I6	Multiple myeloma tumor-associated protein 2 homolog	Mmtag2	3188.94
Q64119	Myosin light polypeptide 6 (17 kDa myosin light chain) (LC17) (Myosin light chain 3) (MLC-3) (Myosin light chain alkali 3) (Myosin light chain A3) (Smooth muscle and nonmuscle myosin light chain alkali 6)	Myl6	1678.43
P13832	Myosin regulatory light chain RLC-A (Myosin RLC-A) (Myosin regulatory light chain 2-A, smooth muscle isoform)	Rlc-a	2602.57
Q9JLT0	Myosin-10 (Cellular myosin heavy chain, type B) (Myosin heavy chain 10) (Myosin heavy chain, non-muscle IIb) (Non-muscle myosin heavy chain B) (NMMHC-B) (Non-muscle myosin heavy chain IIb) (NMMHC II-b) (NMMHC-IIB)	Myh10	3764.64
Q62812	Myosin-9 (Cellular myosin heavy chain, type A) (Myosin heavy chain 9) (Myosin heavy chain, non-muscle IIa) (Non-muscle myosin heavy chain A) (NMMHC-A) (Non-muscle myosin heavy chain IIa) (NMMHC II-a) (NMMHC-IIA)	Myh9	5370.08
Q32KJ6	N-acetylgalactosamine-6-sulfatase (EC 3.1.6.4) (Chondroitinsulfatase) (Chondroitinase) (Galactose-6-sulfate sulfatase) (N-acetylgalactosamine-6-sulfate sulfatase) (GalNAc6S sulfatase)	Galns	8773.3
P05982	NAD(P)H dehydrogenase [quinone] 1 (EC 1.6.5.2) (Azoreductase) (DT-diaphorase) (DTD) (Menadione reductase) (NAD(P)H:quinone oxidoreductase 1) (Phylloquinone reductase) (Quinone reductase 1) (QR1)	Nqo1	566.347
P13697	NADP-dependent malic enzyme (NADP-ME) (EC 1.1.1.40) (Malic enzyme 1)	Me1	1300.72
P97603	Neogenin	Neo1	176.554
Q924Z9	Netrin-1	Ntn1	1032.25
P13596	Neural cell adhesion molecule 1 (N-CAM-1) (NCAM-1) (CD antigen CD56)	Ncam1	17484.4
O35276	Neuropilin-2 (Vascular endothelial cell growth factor 165 receptor 2)	Nrp2	877.569
P30152	Neutrophil gelatinase-associated lipocalin (NGAL) (Alpha-2-microglobulin-related protein) (Alpha-2U globulin-related protein) (Lipocalin 24p3) (Lipocalin-2) (Siderocalin LCN2) (p25)	Lcn2	5832.04
Q80Z29	Nicotinamide phosphoribosyltransferase (NAmPRTase) (Nampt) (EC 2.4.2.12) (Pre-B-cell colony-enhancing factor 1 homolog) (PBEF) (Visfatin)	Nampt	420.085
P08460	Nidogen-1 (NID-1) (Entactin)	Nid1	270008
B5DFC9	Nidogen-2 (NID-2)	Nid2	55451.7
Q62736	Non-muscle caldesmon (CDM) (L-caldesmon)	Cald1	688.164
Q63083	Nucleobindin-1 (Bone 63 kDa calcium-binding protein) (CALNUC)	Nucb1	53140.6
Q9JI85	Nucleobindin-2 (DNA-binding protein NEFA) (Prepronesfatin) [Cleaved into: Nesfatin-1]	Nucb2	82991.5
P13383	Nucleolin (Protein C23)	Ncl	1145.09
Q05982	Nucleoside diphosphate kinase A (NDK A) (NDP kinase A) (EC 2.7.4.6) (Metastasis inhibition factor NM23) (Tumor metastatic process-associated protein)	Nme1	9703.25
P19804	Nucleoside diphosphate kinase B (NDK B) (NDP kinase B) (EC 2.7.4.6) (Histidine protein kinase NDKB) (EC 2.7.13.3) (P18)	Nme2	32426.4
Q6P6S4	Nucleotide exchange factor SIL1	Sil1	236.387
B0BNI5	Olfactomedin-like protein 3	Olfml3	12334.5
P04182	Ornithine aminotransferase, mitochondrial (EC 2.6.1.13) (Ornithine--oxo-acid aminotransferase)	Oat	1518.81
Q6AYE5	Out at first protein homolog	Oaf	35822.2
P45479	Palmitoyl-protein thioesterase 1 (PPT-1) (EC 3.1.2.22) (Palmitoyl-protein hydrolase 1)	Ppt1	9216.92
P00689	Pancreatic alpha-amylase (PA) (EC 3.2.1.1) (1,4-alpha-D-glucan glucanohydrolase)	Amy2	4941.49
P52944	PDZ and LIM domain protein 1 (C-terminal LIM domain protein 1) (Elfin) (LIM domain protein CLP-36)	Pdlim1	517.259
P14925	Peptidylglycine alpha-amidating monooxygenase (PAM) [Includes: Peptidylglycine alpha-hydroxylating monooxygenase (PHM) (EC 1.14.17.3); Peptidyl-alpha-hydroxyglycine alpha-amidating lyase (EC 4.3.2.5) (Peptidylamidoglycolate lyase) (PAL)]	Pam	3296.22
P10111	Peptidyl-prolyl cis-trans isomerase A (PPIase A) (EC 5.2.1.8) (Cyclophilin A) (Cyclosporin A-binding protein) (Rotamase A) (p1B15) (p31) [Cleaved into: Peptidyl-prolyl cis-trans isomerase A, N-terminally processed]	Ppia	10549.5
P24368	Peptidyl-prolyl cis-trans isomerase B (PPIase B) (EC 5.2.1.8) (CYP-S1) (Cyclophilin B) (Rotamase B) (S-cyclophilin) (SCYLP)	Ppib	123080
Q62658	Peptidyl-prolyl cis-trans isomerase FKBP1A (PPIase FKBP1A) (EC 5.2.1.8) (12 kDa FK506-binding protein) (12 kDa FKBP) (FKBP-12) (FK506-binding protein 1A) (FKBP-1A) (Immunophilin FKBP12) (Rotamase)	Fkbp1a	1353.73
Q66H94	Peptidyl-prolyl cis-trans isomerase FKBP9 (PPIase FKBP9) (EC 5.2.1.8) (FK506-binding protein 9) (FKBP-9) (Rotamase)	Fkbp9	8934.89
Q63716	Peroxiredoxin-1 (EC 1.11.1.24) (HBP23) (Heme-binding 23 kDa protein) (Thioredoxin peroxidase 2) (Thioredoxin-dependent peroxide reductase 2) (Thioredoxin-dependent peroxiredoxin 1)	Prdx1	20931.1
P35704	Peroxiredoxin-2 (EC 1.11.1.24) (Thiol-specific antioxidant protein) (TSA) (Thioredoxin peroxidase 1) (Thioredoxin-dependent peroxide reductase 1) (Thioredoxin-dependent peroxiredoxin 2)	Prdx2	5903.86
Q9Z0V5	Peroxiredoxin-4 (EC 1.11.1.24) (Antioxidant enzyme AOE372) (Peroxiredoxin IV) (Prx-IV) (Thioredoxin peroxidase AO372) (Thioredoxin-dependent peroxide reductase A0372) (Thioredoxin-dependent peroxiredoxin 4)	Prdx4	2646.27
Q9R063	Peroxiredoxin-5, mitochondrial (EC 1.11.1.24) (Antioxidant enzyme B166) (AOEB166) (PLP) (Peroxiredoxin V) (Prx-V) (Peroxisomal antioxidant enzyme) (Thioredoxin peroxidase PMP20) (Thioredoxin-dependent peroxiredoxin 5)	Prdx5	4810.79
O35244	Peroxiredoxin-6 (EC 1.11.1.27) (1-Cys peroxiredoxin) (1-Cys PRX) (Acidic calcium-independent phospholipase A2) (aiPLA2) (EC 3.1.1.4) (Antioxidant protein 2) (Glutathione-dependent peroxiredoxin) (Lysophosphatidylcholine acyltransferase 5) (LPC acyltransferase 5) (LPCAT-5) (Lyso-PC acyltransferase 5) (EC 2.3.1.23) (Non-selenium glutathione peroxidase) (NSGPx) (Thiol-specific antioxidant protein)	Prdx6	3316.85
P31044	Phosphatidylethanolamine-binding protein 1 (PEBP-1) (23 kDa morphine-binding protein) (HCNPpp) (P23K) [Cleaved into: Hippocampal cholinergic neurostimulating peptide (HCNP)]	Pebp1	1380.72
P38652	Phosphoglucomutase-1 (PGM 1) (EC 5.4.2.2) (Glucose phosphomutase 1)	Pgm1	1507.73
P16617	Phosphoglycerate kinase 1 (EC 2.7.2.3)	Pgk1	3943.3
P25113	Phosphoglycerate mutase 1 (EC 5.4.2.11) (EC 5.4.2.4) (BPG-dependent PGAM 1) (Phosphoglycerate mutase isozyme B) (PGAM-B)	Pgam1	5525.78
Q6P767	Pituitary tumor-transforming gene 1 protein-interacting protein (Pituitary tumor-transforming gene protein-binding factor) (PBF) (PTTG-binding factor)	Pttg1ip	1502.09
Q6P734	Plasma protease C1 inhibitor (C1 Inh) (C1Inh) (C1 esterase inhibitor) (C1-inhibiting factor) (Serpin G1)	Serping1	176457
Q01177	Plasminogen (EC 3.4.21.7) [Cleaved into: Plasmin heavy chain A; Activation peptide; Angiostatin; Plasmin heavy chain A, short form; Plasmin light chain B]	Plg	7644.33
P20961	Plasminogen activator inhibitor 1 (PAI) (PAI-1) (Endothelial plasminogen activator inhibitor) (Serpin E1)	Serpine1	613722
Q63598	Plastin-3 (T-plastin)	Pls3	12504.7
Q5RJP7	Platelet-derived growth factor receptor-like protein (PDGFR-like protein)	Pdgfrl	8187.42
P30427	Plectin (PCN) (PLTN) (Plectin-1)	Plec	1888.06
Q9EPH8	Polyadenylate-binding protein 1 (PABP-1) (Poly(A)-binding protein 1)	Pabpc1	716.964
P0CG51	Polyubiquitin-B [Cleaved into: Ubiquitin]	Ubb	24224.5
P48679	Prelamin-A/C [Cleaved into: Lamin-A/C]	Lmna	3696.83
P00786	Pro-cathepsin H [Cleaved into: Cathepsin H mini chain; Cathepsin H (EC 3.4.22.16); Cathepsin H heavy chain; Cathepsin H light chain]	Ctsh	11310.3
P07154	Procathepsin L (EC 3.4.22.15) (Cathepsin L1) (Cyclic protein 2) (CP-2) (Major excreted protein) (MEP) [Cleaved into: Cathepsin L; Cathepsin L heavy chain; Cathepsin L light chain]	Ctsl	69450.5
O08628	Procollagen C-endopeptidase enhancer 1 (Procollagen COOH-terminal proteinase enhancer 1) (PCPE-1) (Procollagen C-proteinase enhancer 1) (Type 1 procollagen C-proteinase enhancer protein) (Type I procollagen COOH-terminal proteinase enhancer)	Pcolce	191071
Q63321	Procollagen-lysine,2-oxoglutarate 5-dioxygenase 1 (EC 1.14.11.4) (Lysyl hydroxylase 1) (LH1)	Plod1	18782.5
Q811A3	Procollagen-lysine,2-oxoglutarate 5-dioxygenase 2 (EC 1.14.11.4) (Lysyl hydroxylase 2) (LH2)	Plod2	32448.3
P62963	Profilin-1 (Profilin I)	Pfn1	16753.5
Q9QZA2	Programmed cell death 6-interacting protein (ALG-2-interacting protein 1)	Pdcd6ip	684.053
Q9EQP5	Prolargin (Proline-arginine-rich end leucine-rich repeat protein)	Prelp	2938.82
G3V928	Prolow-density lipoprotein receptor-related protein 1 (LRP-1) [Cleaved into: Low-density lipoprotein receptor-related protein 1 85 kDa subunit (LRP-85); Low-density lipoprotein receptor-related protein 1 515 kDa subunit (LRP-515); Low-density lipoprotein receptor-related protein 1 intracellular domain (LRPICD)]	Lrp1	2590.07
Q63415	Proprotein convertase subtilisin/kexin type 6 (EC 3.4.21.-) (Paired basic amino acid cleaving enzyme 4) (Subtilisin-like proprotein convertase 4) (SPC4) (Subtilisin/kexin-like protease PACE4)	Pcsk6	2922.15
P59996	Proprotein convertase subtilisin/kexin type 9 (EC 3.4.21.-) (Neural apoptosis-regulated convertase 1) (NARC-1) (Proprotein convertase 9) (PC9) (Subtilisin/kexin-like protease PC9)	Pcsk9	7126.25
P10960	Prosaposin (Sulfated glycoprotein 1) (SGP-1) [Cleaved into: Saposin-A; Saposin-B-Val; Saposin-B; Saposin-C; Saposin-D]	Psap	35224.2
Q62786	Prostaglandin F2 receptor negative regulator (CD9 partner 1) (CD9P-1) (Glu-Trp-Ile EWI motif-containing protein F) (EWI-F) (Prostaglandin F2-alpha receptor regulatory protein) (Prostaglandin F2-alpha receptor-associated protein) (CD antigen CD315)	Ptgfrn	11213.9
Q63797	Proteasome activator complex subunit 1 (11S regulator complex subunit alpha) (REG-alpha) (Activator of multicatalytic protease subunit 1) (Proteasome activator 28 subunit alpha) (PA28a) (PA28alpha)	Psme1	1300.53
P18420	Proteasome subunit alpha type-1 (Macropain subunit C2) (Multicatalytic endopeptidase complex subunit C2) (Proteasome component C2) (Proteasome nu chain)	Psma1	7483.15
P17220	Proteasome subunit alpha type-2 (Macropain subunit C3) (Multicatalytic endopeptidase complex subunit C3) (Proteasome component C3)	Psma2	1861.42
P18422	Proteasome subunit alpha type-3 (Macropain subunit C8) (Multicatalytic endopeptidase complex subunit C8) (Proteasome component C8) (Proteasome subunit K)	Psma3	3075.99
P21670	Proteasome subunit alpha type-4 (Macropain subunit C9) (Multicatalytic endopeptidase complex subunit C9) (Proteasome component C9) (Proteasome subunit L)	Psma4	6281.26
P34064	Proteasome subunit alpha type-5 (Macropain zeta chain) (Multicatalytic endopeptidase complex zeta chain) (Proteasome zeta chain)	Psma5	1720.72
P60901	Proteasome subunit alpha type-6 (Macropain iota chain) (Multicatalytic endopeptidase complex iota chain) (Proteasome iota chain)	Psma6	3831.99
P48004	Proteasome subunit alpha type-7 (Proteasome subunit RC6-1)	Psma7	3227.62
P18421	Proteasome subunit beta type-1 (Macropain subunit C5) (Multicatalytic endopeptidase complex subunit C5) (Proteasome component C5) (Proteasome gamma chain)	Psmb1	3333.52
P40307	Proteasome subunit beta type-2 (Macropain subunit C7-I) (Multicatalytic endopeptidase complex subunit C7-I) (Proteasome component C7-I)	Psmb2	2773.49
P40112	Proteasome subunit beta type-3 (Proteasome chain 13) (Proteasome component C10-II) (Proteasome theta chain)	Psmb3	3047.97
P34067	Proteasome subunit beta type-4 (Macropain beta chain) (Multicatalytic endopeptidase complex beta chain) (Proteasome beta chain) (Proteasome chain 3) (RN3)	Psmb4	2352.02
P28075	Proteasome subunit beta type-5 (EC 3.4.25.1) (Macropain epsilon chain) (Multicatalytic endopeptidase complex epsilon chain) (Proteasome chain 6) (Proteasome epsilon chain) (Proteasome subunit X)	Psmb5	2043.64
P28073	Proteasome subunit beta type-6 (EC 3.4.25.1) (Macropain delta chain) (Multicatalytic endopeptidase complex delta chain) (Proteasome chain 5) (Proteasome delta chain) (Proteasome subunit Y)	Psmb6	4174.67
Q9JHW0	Proteasome subunit beta type-7 (EC 3.4.25.1) (Macropain chain Z) (Multicatalytic endopeptidase complex chain Z) (Proteasome subunit Z)	Psmb7	1074.94
Q64240	Protein AMBP [Cleaved into: Alpha-1-microglobulin (EC 1.6.2.-); Inter-alpha-trypsin inhibitor light chain (ITI-LC) (Bikunin) (HI-30); Trypstatin]	Ambp	965.587
P04785	Protein disulfide-isomerase (PDI) (EC 5.3.4.1) (Cellular thyroid hormone-binding protein) (Prolyl 4-hydroxylase subunit beta)	P4hb	28009.2
P11598	Protein disulfide-isomerase A3 (EC 5.3.4.1) (58 kDa glucose-regulated protein) (58 kDa microsomal protein) (p58) (Disulfide isomerase ER-60) (Endoplasmic reticulum resident protein 57) (ER protein 57) (ERp57) (Endoplasmic reticulum resident protein 60) (ER protein 60) (ERp60) (HIP-70) (Q-2)	Pdia3	15305.6
P38659	Protein disulfide-isomerase A4 (EC 5.3.4.1) (Calcium-binding protein 2) (CaBP2) (Endoplasmic reticulum resident protein 70) (ER protein 70) (ERp70) (Endoplasmic reticulum resident protein 72) (ER protein 72) (ERp-72) (ERp72)	Pdia4	1024.13
Q63081	Protein disulfide-isomerase A6 (EC 5.3.4.1) (Calcium-binding protein 1) (CaBP1) (Protein disulfide isomerase P5) (Thioredoxin domain-containing protein 7)	Pdia6	2211.96
Q62902	Protein ERGIC-53 (ER-Golgi intermediate compartment 53 kDa protein) (Lectin mannose-binding 1) (p58)	Lman1	5140.05
P05942	Protein S100-A4 (Metastasin) (Nerve growth factor-induced protein 42A) (P9K) (Placental calcium-binding protein) (S100 calcium-binding protein A4)	S100a4	3782.51
P05964	Protein S100-A6 (Calcyclin) (Prolactin receptor-associated protein) (S100 calcium-binding protein A6)	S100a6	31040
Q9Z2Q1	Protein transport protein Sec31A (SEC31-like protein 1) (SEC31-related protein A) (Vesicle-associated protein 1)	Sec31a	480.86
P16636	Protein-lysine 6-oxidase (EC 1.4.3.13) (Lysyl oxidase) [Cleaved into: Protein-lysine 6-oxidase, long form; Protein-lysine 6-oxidase, short form]	Lox	10941
P18292	Prothrombin (EC 3.4.21.5) (Coagulation factor II) [Cleaved into: Activation peptide fragment 1; Activation peptide fragment 2; Thrombin light chain; Thrombin heavy chain]	F2	438.376
P85973	Purine nucleoside phosphorylase (PNP) (EC 2.4.2.1) (Inosine phosphorylase) (Inosine-guanosine phosphorylase)	Pnp	4804.32
Q4QQW8	Putative phospholipase B-like 2 (EC 3.1.1.-) (LAMA-like protein 2) (Lamina ancestor homolog 2) (Phospholipase B domain-containing protein 2)	Plbd2	13511.1
O35331	Pyridoxal kinase (EC 2.7.1.35) (Pyridoxine kinase)	Pdxk	492.123
P11980	Pyruvate kinase PKM (EC 2.7.1.40) (Pyruvate kinase muscle isozyme) (Threonine-protein kinase PKM2) (EC 2.7.11.1) (Tyrosine-protein kinase PKM2) (EC 2.7.10.2)	Pkm	20895.5
P50398	Rab GDP dissociation inhibitor alpha (Rab GDI alpha) (Guanosine diphosphate dissociation inhibitor 1) (GDI-1)	Gdi1	2220.69
P50399	Rab GDP dissociation inhibitor beta (Rab GDI beta) (GDI-3) (Guanosine diphosphate dissociation inhibitor 2) (GDI-2)	Gdi2	9820.2
Q6RUV5	Ras-related C3 botulinum toxin substrate 1 (EC 3.6.5.2) (p21-Rac1)	Rac1	1451.34
O35509	Ras-related protein Rab-11B (EC 3.6.5.2)	Rab11b	1389.39
P61107	Ras-related protein Rab-14	Rab14	551.157
Q6NYB7	Ras-related protein Rab-1A (EC 3.6.5.2)	Rab1A	294.186
M0RC99	Ras-related protein Rab-5A (EC 3.6.5.2) (Small GTP-binding protein rab5)	Rab5a	816.961
P09527	Ras-related protein Rab-7a (EC 3.6.5.2) (Ras-related protein BRL-RAS) (Ras-related protein p23)	Rab7a	585.122
P62836	Ras-related protein Rap-1A (EC 3.6.5.2) (Ras-related protein Krev-1)	Rap1a	920.381
P63245	Receptor of activated protein C kinase 1 (Guanine nucleotide-binding protein subunit beta-2-like 1) (Receptor for activated C kinase) (Receptor of activated protein kinase C 1) [Cleaved into: Receptor of activated protein C kinase 1, N-terminally processed]	Rack1	731.074
Q62703	Reticulocalbin-2 (Calcium-binding protein ERC-55) (Taipoxin-associated calcium-binding protein 49) (TCBP-49)	Rcn2	2371.57
Q6RJR6	Reticulon-3	Rtn3	2795.76
Q9JK11	Reticulon-4 (Foocen) (Glut4 vesicle 20 kDa protein) (Neurite outgrowth inhibitor) (Nogo protein)	Rtn4	3693.17
Q920A6	Retinoid-inducible serine carboxypeptidase (EC 3.4.16.-) (Serine carboxypeptidase 1)	Scpep1	17658.4
Q5XI73	Rho GDP-dissociation inhibitor 1 (Rho GDI 1) (Rho-GDI alpha)	Arhgdia	7781.68
O55004	Ribonuclease 4 (RNase 4) (EC 3.1.27.-) (RL3)	Rnase4	19477.3
P29315	Ribonuclease inhibitor (Ribonuclease/angiogenin inhibitor 1)	Rnh1	1015.03
Q6VBQ8	RNA-binding protein PNO1	Pno1	6941.91
P16391	RT1 class I histocompatibility antigen, AA alpha chain		5484.26
Q9R168	Secreted frizzled-related protein 1 (sFRP-1)	Sfrp1	4031.39
Q9JLS4	Secreted frizzled-related protein 4 (sFRP-4) (DDC-4 protein)	Sfrp4	254.778
P00762	Serine protease 1 (EC 3.4.21.4) (Anionic trypsin I) (Anionic trypsin-1) (Beta-trypsin) (Cationic trypsinogen) (Pretrypsinogen I) (Trypsin I) (Trypsin-1)	Prss1	1.16737e+06
Q9QZK5	Serine protease HTRA1 (EC 3.4.21.-) (High-temperature requirement A serine peptidase 1) (Serine protease 11)	Htra1	41316.4
P09006	Serine protease inhibitor A3N (Serpin A3N) (CPI-26) (Contrapsin-like protease inhibitor 6) (SPI-2.2) (Serine protease inhibitor 3) (SPI-3)	Serpina3n	304.704
D3ZSZ3	Serine/threonine-protein kinase NLK (EC 2.7.11.24) (Nemo-like kinase)	Nlk	605.048
P36876	Serine/threonine-protein phosphatase 2A 55 kDa regulatory subunit B alpha isoform (PP2A subunit B isoform B55-alpha) (PP2A subunit B isoform BRA) (PP2A subunit B isoform PR55-alpha) (PP2A subunit B isoform R2-alpha) (PP2A subunit B isoform alpha)	Ppp2r2a	303.63
P12346	Serotransferrin (Transferrin) (Beta-1 metal-binding globulin) (Liver regeneration-related protein LRRG03) (Siderophilin)	Tf	115.909
P29457	Serpin H1 (47 kDa heat shock protein) (Collagen-binding protein) (Colligin) (GP46)	Serpinh1	10223.2
Q99PW3	Sialidase-1 (EC 3.2.1.18) (Lysosomal sialidase) (N-acetyl-alpha-neuraminidase 1)	Neu1	10394.8
P17136	Small nuclear ribonucleoprotein-associated protein B (snRNP-B) (snRPB) (SM11) (Sm protein B) (Sm-B) (SmB)	Snrpb	1581.9
P06685	Sodium/potassium-transporting ATPase subunit alpha-1 (Na(+)/K(+) ATPase alpha-1 subunit) (EC 7.2.2.13) (Sodium pump subunit alpha-1)	Atp1a1	1606.5
P16975	SPARC (Basement-membrane protein 40) (BM-40) (Osteonectin) (ON) (Secreted protein acidic and rich in cysteine)	Sparc	413379
P16086	Spectrin alpha chain, non-erythrocytic 1 (Alpha-II spectrin) (Fodrin alpha chain)	Sptan1	577.325
Q63413	Spliceosome RNA helicase Ddx39b (EC 3.6.4.13) (56 kDa U2AF65-associated protein) (ATP-dependent RNA helicase p47) (DEAD box protein Uap56)	Ddx39b	1902.11
P35446	Spondin-1 (F-spondin)	Spon1	27529.6
Q9WV75	Spondin-2 (Mindin)	Spon2	12554
P03957	Stromelysin-1 (SL-1) (EC 3.4.24.17) (Matrix metalloproteinase-3) (MMP-3) (PTR1 protein) (Transin-1)	Mmp3	4268.8
Q6IUU3	Sulfhydryl oxidase 1 (rQSOX) (rSOx) (EC 1.8.3.2) (FAD-dependent sulfhydryl oxidase-2) (SOx-2) (Quiescin Q6)	Qsox1	16679.9
P07632	Superoxide dismutase [Cu-Zn] (EC 1.15.1.1)	Sod1	1356.44
P07895	Superoxide dismutase [Mn], mitochondrial (EC 1.15.1.1)	Sod2	61992.4
Q63769	Sushi repeat-containing protein SRPX (Down-regulated by v-SRC) (DRS)	Srpx	23327.3
B5DF94	Sushi repeat-containing protein SRPX2	Srpx2	10327.9
P0C6B8	Sushi, von Willebrand factor type A, EGF and pentraxin domain-containing protein 1	Svep1	17848.3
Q3MIE4	Synaptic vesicle membrane protein VAT-1 homolog (EC 1.-.-.-) (Mitofusin-binding protein) (Protein MIB)	Vat1	1954.06
Q9JI92	Syntenin-1 (Syndecan-binding protein 1)	Sdcbp	3467.9
Q5XIM9	T-complex protein 1 subunit beta (TCP-1-beta) (CCT-beta)	Cct2	608.665
P11232	Thioredoxin (Trx)	Txn	5775.48
O89049	Thioredoxin reductase 1, cytoplasmic (TR) (EC 1.8.1.9) (NADPH-dependent thioredoxin reductase) (Peroxidase TXNRD1) (EC 1.11.1.2) (Thioredoxin reductase TR1)	Txnrd1	1083.75
Q9Z0V6	Thioredoxin-dependent peroxide reductase, mitochondrial (EC 1.11.1.24) (PRx III) (Peroxiredoxin-3) (PRX-3) (Thioredoxin-dependent peroxiredoxin 3)	Prdx3	1883.4
Q920J4	Thioredoxin-like protein 1 (Thioredoxin-related protein)	Txnl1	878.853
P01830	Thy-1 membrane glycoprotein (Thy-1 antigen) (CD antigen CD90)	Thy1	9620.55
P17164	Tissue alpha-L-fucosidase (EC 3.2.1.51) (Alpha-L-fucosidase I) (Alpha-L-fucoside fucohydrolase 1) (Alpha-L-fucosidase 1)	Fuca1	24116
Q9EQS0	Transaldolase (EC 2.2.1.2)	Taldo1	4096.48
Q9R0D6	Transcobalamin-2 (TC-2) (Transcobalamin II) (TC II) (TCII)	Tcn2	107894
Q4V8D6	Transcription factor IIIB 50 kDa subunit (B-related factor 2) (BRF-2)	Brf2	35022.8
P61589	Transforming protein RhoA (EC 3.6.5.2)	Rhoa	7274.3
P31232	Transgelin (Smooth muscle protein 22-alpha) (SM22-alpha)	Tagln	13279.1
Q5XFX0	Transgelin-2	Tagln2	856.467
P46462	Transitional endoplasmic reticulum ATPase (TER ATPase) (EC 3.6.4.6) (15S Mg(2+)-ATPase p97 subunit) (Valosin-containing protein) (VCP)	Vcp	3039.76
P50137	Transketolase (TK) (EC 2.2.1.1)	Tkt	3631.79
P63029	Translationally-controlled tumor protein (TCTP) (Lens epithelial protein)	Tpt1	3049.61
P48500	Triosephosphate isomerase (TIM) (EC 5.3.1.1) (Methylglyoxal synthase) (EC 4.2.3.3) (Triose-phosphate isomerase)	Tpi1	15969.3
Q9EQV6	Tripeptidyl-peptidase 1 (TPP-1) (EC 3.4.14.9) (Tripeptidyl aminopeptidase) (Tripeptidyl-peptidase I) (TPP-I)	Tpp1	14746.9
P04692	Tropomyosin alpha-1 chain (Alpha-tropomyosin) (Tropomyosin-1)	Tpm1	1494.84
Q63610	Tropomyosin alpha-3 chain (Gamma-tropomyosin) (Tropomyosin-3) (Tropomyosin-5)	Tpm3	2242.7
P09495	Tropomyosin alpha-4 chain (Tropomyosin-4) (TM-4)	Tpm4	5956.18
P58775	Tropomyosin beta chain (Beta-tropomyosin) (Tropomyosin-2)	Tpm2	42881
Q6P9V9	Tubulin alpha-1B chain (EC 3.6.5.-) (Alpha-tubulin 2) (Tubulin alpha-2 chain) [Cleaved into: Detyrosinated tubulin alpha-1B chain]	Tuba1b	15101.6
Q6P9T8	Tubulin beta-4B chain (Tubulin beta-2C chain)	Tubb4b	866.539
P69897	Tubulin beta-5 chain	Tubb5	3189.92
O08727	Tumor necrosis factor receptor superfamily member 11B (Osteoprotegerin)	Tnfrsf11b	3460.2
Q5RJR2	Twinfilin-1	Twf1	1277.54
B2RYG6	Ubiquitin thioesterase OTUB1 (EC 3.4.19.12) (Deubiquitinating enzyme OTUB1) (OTU domain-containing ubiquitin aldehyde-binding protein 1) (Otubain-1) (Ubiquitin-specific-processing protease OTUB1)	Otub1	2764.45
P61078	Ubiquitin-conjugating enzyme E2 D3 (EC 2.3.2.23) ((E3-independent) E2 ubiquitin-conjugating enzyme D3) (EC 2.3.2.24) (E2 ubiquitin-conjugating enzyme D3) (Phosphoarginine phosphatase) (PAPase) (Ubiquitin carrier protein D3) (Ubiquitin-conjugating enzyme E2(17)KB 3) (Ubiquitin-conjugating enzyme E2-17 kDa 3) (Ubiquitin-protein ligase D3)	Ube2d3	2127.5
Q9EQX9	Ubiquitin-conjugating enzyme E2 N (EC 2.3.2.23) (Bendless-like ubiquitin-conjugating enzyme) (E2 ubiquitin-conjugating enzyme N) (Ubiquitin carrier protein N) (Ubiquitin-protein ligase N)	Ube2n	2840.08
Q5FWT7	Ubiquitin-like domain-containing CTD phosphatase 1 (EC 3.1.3.16) (Nuclear proteasome inhibitor UBLCP1)	Ublcp1	58.4632
Q5U300	Ubiquitin-like modifier-activating enzyme 1 (EC 6.2.1.45) (Ubiquitin-activating enzyme E1)	Uba1	277.718
O70199	UDP-glucose 6-dehydrogenase (UDP-Glc dehydrogenase) (UDP-GlcDH) (UDPGDH) (EC 1.1.1.22)	Ugdh	217.19
Q9JLA3	UDP-glucose:glycoprotein glucosyltransferase 1 (UGT1) (rUGT1) (EC 2.4.1.-) (UDP--Glc:glycoprotein glucosyltransferase) (UDP-glucose ceramide glucosyltransferase-like 1)	Uggt1	110.652
P29534	Vascular cell adhesion protein 1 (V-CAM 1) (VCAM-1) (CD antigen CD106)	Vcam1	4100.88
O35251	Vascular endothelial growth factor D (VEGF-D) (c-Fos-induced growth factor) (FIGF)	Vegfd	3376.65
Q9ERB4	Versican core protein (Chondroitin sulfate proteoglycan core protein 2) (Chondroitin sulfate proteoglycan 2) (Glial hyaluronate-binding protein) (GHAP) (Large fibroblast proteoglycan) (PG-M)	Vcan	50826.6
P31000	Vimentin	Vim	7309.31
P85972	Vinculin (Metavinculin)	Vcl	7837.98
P53813	Vitamin K-dependent protein S	Pros1	47997.4
Q9Z2L0	Voltage-dependent anion-selective channel protein 1 (VDAC-1) (rVDAC1) (Outer mitochondrial membrane protein porin 1)	Vdac1	265.165
P81155	Voltage-dependent anion-selective channel protein 2 (VDAC-2) (B36-VDAC) (Outer mitochondrial membrane protein porin 2)	Vdac2	430.812
Q642A6	von Willebrand factor A domain-containing protein 1	Vwa1	1767.14
Q75WE7	von Willebrand factor A domain-containing protein 5A (Loss of heterozygosity 11 chromosomal region 2 gene A protein homolog) (Mast cell surface antigen 1) (Masa-1)	Vwa5a	598.317
P62815	V-type proton ATPase subunit B, brain isoform (V-ATPase subunit B 2) (Endomembrane proton pump 58 kDa subunit) (Vacuolar proton pump subunit B 2)	Atp6v1b2	1247.87
O54715	V-type proton ATPase subunit S1 (V-ATPase subunit S1) (C7-1 protein) (V-ATPase Ac45 subunit) (V-ATPase S1 accessory protein) (Vacuolar proton pump subunit S1)	Atp6ap1	3525.61
O70280	WAP four-disulfide core domain protein 1 (Prostate stromal protein ps20) (ps20 growth inhibitor)	Wfdc1	91.8724
Q5RKI0	WD repeat-containing protein 1	Wdr1	7076.14
Q5I0D7	Xaa-Pro dipeptidase (X-Pro dipeptidase) (EC 3.4.13.9) (Imidodipeptidase) (Peptidase D) (Proline dipeptidase) (Prolidase)	Pepd	1196.11

## Sheet: S7
r-prASC cytokines-derived secretome: common proteins					r-prASC cytokines-derived secretome: unique proteins
Protein ID	Protein names	PG.Genes	Quantity		Only present in cyto-secretome	Protein names
P16232	11-beta-hydroxysteroid dehydrogenase 1 (11-DH) (11-beta-HSD1) (EC 1.1.1.146) (7-oxosteroid reductase) (EC 1.1.1.201) (Corticosteroid 11-beta-dehydrogenase isozyme 1)	Hsd11b1	250.74		Q6P7B0	Tryptophan--tRNA ligase, cytoplasmic (EC 6.1.1.2) (Tryptophanyl-tRNA synthetase) (TrpRS) [Cleaved into: T1-TrpRS; T2-TrpRS]
P35213	14-3-3 protein beta/alpha (Prepronerve growth factor RNH-1) (Protein kinase C inhibitor protein 1) (KCIP-1) [Cleaved into: 14-3-3 protein beta/alpha, N-terminally processed]	Ywhab	1123.15		Q68FQ0	T-complex protein 1 subunit epsilon (TCP-1-epsilon) (CCT-epsilon)
P62260	14-3-3 protein epsilon (14-3-3E) (Mitochondrial import stimulation factor L subunit) (MSF L)	Ywhae	33711		P97535	Phospholipase A1 member A (EC 3.1.1.111) (Phosphatidylserine-specific phospholipase A1) (PS-PLA1)
P68511	14-3-3 protein eta	Ywhah	2546.88		P16232	11-beta-hydroxysteroid dehydrogenase 1 (11-DH) (11-beta-HSD1) (EC 1.1.1.146) (7-oxosteroid reductase) (EC 1.1.1.201) (Corticosteroid 11-beta-dehydrogenase isozyme 1)
P61983	14-3-3 protein gamma [Cleaved into: 14-3-3 protein gamma, N-terminally processed]	Ywhag	230696		P41562	Isocitrate dehydrogenase [NADP] cytoplasmic (IDH) (IDH1) (EC 1.1.1.42) (Cytosolic NADP-isocitrate dehydrogenase) (IDPc) (NADP(+)-specific ICDH) (Oxalosuccinate decarboxylase)
P68255	14-3-3 protein theta (14-3-3 protein tau)	Ywhaq	4014		Q4KM35	Proteasome subunit beta type-10 (EC 3.4.25.1) (Low molecular mass protein 10) (Macropain subunit MECl-1) (Multicatalytic endopeptidase complex subunit MECl-1) (Proteasome MECl-1) (Proteasome subunit beta-2i)
P63102	14-3-3 protein zeta/delta (Mitochondrial import stimulation factor S1 subunit) (Protein kinase C inhibitor protein 1) (KCIP-1)	Ywhaz	43687.8		P21396	Amine oxidase [flavin-containing] A (EC 1.4.3.21) (EC 1.4.3.4) (Monoamine oxidase type A) (MAO-A)
Q4FZT9	26S proteasome non-ATPase regulatory subunit 2	Psmd2	166.64		D3ZTX0	Transmembrane emp24 domain-containing protein 7 (p24 family protein gamma-3) (p24gamma3) (p27)
P62282	40S ribosomal protein S11	Rps11	1201.3		Q60587	Trifunctional enzyme subunit beta, mitochondrial (TP-beta) [Includes: 3-ketoacyl-CoA thiolase (EC 2.3.1.155) (EC 2.3.1.16) (Acetyl-CoA acyltransferase) (Beta-ketothiolase)]
P13471	40S ribosomal protein S14	Rps14	629.995		B3GNI6	Septin-11
P62250	40S ribosomal protein S16	Rps16	1061.69		P07153	Dolichyl-diphosphooligosaccharide--protein glycosyltransferase subunit 1 (Dolichyl-diphosphooligosaccharide--protein glycosyltransferase 67 kDa subunit) (Ribophorin I) (RPN-I) (Ribophorin-1)
P62909	40S ribosomal protein S3 (EC 4.2.99.18)	Rps3	3866.29		Q5XIH7	Prohibitin-2 (B-cell receptor-associated protein BAP37) (BAP-37)
P49242	40S ribosomal protein S3a (V-fos transformation effector protein) [Cleaved into: 40S ribosomal protein S3b]	Rps3a	652.791		Q66X93	Staphylococcal nuclease domain-containing protein 1 (EC 3.1.31.1) (100 kDa coactivator) (SND p102) (p100 co-activator) (p105 coactivator)
P38983	40S ribosomal protein SA (37 kDa laminin receptor precursor) (37LRP) (37/67 kDa laminin receptor) (LRP/LR) (67 kDa laminin receptor) (67LR) (Laminin receptor 1) (LamR) (Laminin-binding protein precursor p40) (LBP/p40)	Rpsa	1117.33		P16599	Tumor necrosis factor (Cachectin) (TNF-alpha) (Tumor necrosis factor ligand superfamily member 2) (TNF-a) [Cleaved into: Tumor necrosis factor, membrane form (N-terminal fragment) (NTF); Intracellular domain 1 (ICD1); Intracellular domain 2 (ICD2); C-domain 1; C-domain 2; Tumor necrosis factor, soluble form]
Q91ZS3	45 kDa calcium-binding protein (Cab45) (Stromal cell-derived factor 4) (SDF-4)	Sdf4	3218.22		Q63009	Protein arginine N-methyltransferase 1 (EC 2.1.1.319) (Histone-arginine N-methyltransferase PRMT1)
Q5FVH2	5'-3' exonuclease PLD3 (EC 3.1.16.1) (Choline phosphatase 3) (Phosphatidylcholine-hydrolyzing phospholipase D3) (Phospholipase D3) (PLD 3)	Pld3	5893.11		Q6AYA5	Transmembrane protein 106B
P63039	60 kDa heat shock protein, mitochondrial (EC 5.6.1.7) (60 kDa chaperonin) (Chaperonin 60) (CPN60) (HSP-65) (Heat shock protein 60) (HSP-60) (Hsp60) (Mitochondrial matrix protein P1)	Hspd1	614.166		Q63584	Transmembrane emp24 domain-containing protein 10 (Protein Tmed10) (21 kDa transmembrane-trafficking protein) (Transmembrane protein Tmp21) (p24 family protein delta-1) (p24delta1)
P19945	60S acidic ribosomal protein P0 (60S ribosomal protein L10E)	Rplp0	418.772		Q00981	Ubiquitin carboxyl-terminal hydrolase isozyme L1 (UCH-L1) (EC 3.4.19.12) (Neuron cytoplasmic protein 9.5) (PGP 9.5) (PGP9.5) (Ubiquitin thioesterase L1)
P62907	60S ribosomal protein L10a	Rpl10a	2455.04		Q6P502	T-complex protein 1 subunit gamma (TCP-1-gamma) (CCT-gamma)
P24049	60S ribosomal protein L17 (Amino acid starvation-induced protein) (ASI) (L23)	Rpl17	917.072		Q68FR9	Elongation factor 1-delta (EF-1-delta)
P17077	60S ribosomal protein L9	Rpl9	267.425		P15178	Aspartate--tRNA ligase, cytoplasmic (EC 6.1.1.12) (Aspartyl-tRNA synthetase) (AspRS)
P85968	6-phosphogluconate dehydrogenase, decarboxylating (EC 1.1.1.44)	Pgd	19406.1		P23097	Collagenase 3 (EC 3.4.24.-) (Matrix metalloproteinase-13) (MMP-13) (UMRCASE)
P33436	72 kDa type IV collagenase (EC 3.4.24.24) (72 kDa gelatinase) (Gelatinase A) (Matrix metalloproteinase-2) (MMP-2) [Cleaved into: PEX]	Mmp2	116615		P14173	Aromatic-L-amino-acid decarboxylase (AADC) (EC 4.1.1.28) (DOPA decarboxylase) (DDC)
Q1EHB3	A disintegrin and metalloproteinase with thrombospondin motifs 7 (ADAM-TS 7) (ADAM-TS7) (ADAMTS-7) (EC 3.4.24.-) (COMPase)	Adamts7	100.438		Q06518	Nitric oxide synthase, inducible (EC 1.14.13.39) (Inducible NO synthase) (Inducible NOS) (iNOS) (NOS type II) (Peptidyl-cysteine S-nitrosylase NOS2)
Q6P7S1	Acid ceramidase (AC) (ACDase) (Acid CDase) (EC 3.5.1.23) (Acylsphingosine deacylase) (N-acylethanolamine hydrolase ASAH1) (EC 3.5.1.-) (N-acylsphingosine amidohydrolase) [Cleaved into: Acid ceramidase subunit alpha; Acid ceramidase subunit beta]	Asah1	9184.21		P15978	Class I histocompatibility antigen, Non-RT1.A alpha-1 chain
Q641Z7	Acid sphingomyelinase-like phosphodiesterase 3a (ASM-like phosphodiesterase 3a) (EC 3.1.4.-)	Smpdl3a	364.945		Q9WVK7	Hydroxyacyl-coenzyme A dehydrogenase, mitochondrial (HCDH) (EC 1.1.1.35) (Medium and short-chain L-3-hydroxyacyl-coenzyme A dehydrogenase) (Short-chain 3-hydroxyacyl-CoA dehydrogenase)
P68035	Actin, alpha cardiac muscle 1 (EC 3.6.4.-) (Alpha-cardiac actin) [Cleaved into: Actin, alpha cardiac muscle 1, intermediate form]	Actc1	441481		P01581	Interferon gamma (IFN-gamma)
P68136	Actin, alpha skeletal muscle (EC 3.6.4.-) (Alpha-actin-1) [Cleaved into: Actin, alpha skeletal muscle, intermediate form]	Acta1	419.494		P50282	Matrix metalloproteinase-9 (MMP-9) (EC 3.4.24.35) (92 kDa gelatinase) (92 kDa type IV collagenase) (Gelatinase B) (GELB)
P60711	Actin, cytoplasmic 1 (EC 3.6.4.-) (Beta-actin) [Cleaved into: Actin, cytoplasmic 1, N-terminally processed]	Actb	41307.3		Q4QRB4	Tubulin beta-3 chain (Neuron-specific class III beta-tubulin)
Q5M7U6	Actin-related protein 2 (Actin-like protein 2)	Actr2	1715.68		Q05962	ADP/ATP translocase 1 (ADP,ATP carrier protein 1) (Adenine nucleotide translocator 1) (ANT 1) (Solute carrier family 25 member 4)
O88656	Actin-related protein 2/3 complex subunit 1B (Arp2/3 complex 41 kDa subunit) (p41-ARC)	Arpc1b	2210.63		P62282	40S ribosomal protein S11
P85970	Actin-related protein 2/3 complex subunit 2 (Arp2/3 complex 34 kDa subunit) (p34-ARC)	Arpc2	3756.99		P47727	Carbonyl reductase [NADPH] 1 (EC 1.1.1.184) (15-hydroxyprostaglandin dehydrogenase [NADP(+)]) (EC 1.1.1.196, EC 1.1.1.197) (20-beta-hydroxysteroid dehydrogenase) (Alcohol dehydrogenase [NAD(P)+] CBR1) (EC 1.1.1.71) (NADPH-dependent carbonyl reductase 1) (Prostaglandin 9-ketoreductase) (PG-9-KR) (Prostaglandin-E(2) 9-reductase) (EC 1.1.1.189)
Q4V7C7	Actin-related protein 3 (Actin-like protein 3)	Actr3	2531.9		P13471	40S ribosomal protein S14
Q63396	Activated RNA polymerase II transcriptional coactivator p15 (Positive cofactor 4) (PC4) (SUB1 homolog) (p14)	Sub1	2550.76		P48721	Stress-70 protein, mitochondrial (75 kDa glucose-regulated protein) (GRP-75) (Heat shock 70 kDa protein 9) (Mortalin) (Peptide-binding protein 74) (PBP74) (mtHSP70)
P10760	Adenosylhomocysteinase (AdoHcyase) (EC 3.13.2.1) (S-adenosyl-L-homocysteine hydrolase)	Ahcy	2768.96		O08590	Membrane primary amine oxidase (EC 1.4.3.21) (Copper amine oxidase) (Semicarbazide-sensitive amine oxidase) (SSAO) (VP97) (Vascular adhesion protein 1) (VAP-1)
P39069	Adenylate kinase isoenzyme 1 (AK 1) (EC 2.7.4.10) (EC 2.7.4.3) (EC 2.7.4.6) (ATP-AMP transphosphorylase 1) (ATP:AMP phosphotransferase) (Adenylate monophosphate kinase) (Myokinase)	Ak1	373.441		Q05175	Brain acid soluble protein 1 (22 kDa neuronal tissue-enriched acidic protein) (Neuronal axonal membrane protein NAP-22)
Q08163	Adenylyl cyclase-associated protein 1 (CAP 1)	Cap1	4516.57		P39069	Adenylate kinase isoenzyme 1 (AK 1) (EC 2.7.4.10) (EC 2.7.4.3) (EC 2.7.4.6) (ATP-AMP transphosphorylase 1) (ATP:AMP phosphotransferase) (Adenylate monophosphate kinase) (Myokinase)
A2RUV9	Adipocyte enhancer-binding protein 1 (AE-binding protein 1) (Aortic carboxypeptidase-like protein)	Aebp1	23362.3		P04762	Catalase (EC 1.11.1.6)
Q05962	ADP/ATP translocase 1 (ADP,ATP carrier protein 1) (Adenine nucleotide translocator 1) (ANT 1) (Solute carrier family 25 member 4)	Slc25a4	3830.04		Q6TMA8	Angiopoietin-related protein 4 (Angiopoietin-like protein 4) (Hepatic fibrinogen/angiopoietin-related protein) (HFARP) [Cleaved into: ANGPTL4 N-terminal chain; ANGPTL4 C-terminal chain]
P61206	ADP-ribosylation factor 3 (Liver regeneration-related protein LRRG202)	Arf3	780.59		Q63525	Nuclear migration protein nudC (Nuclear distribution protein C homolog) (c15)
P50475	Alanine--tRNA ligase, cytoplasmic (EC 6.1.1.7) (Alanyl-tRNA synthetase) (AlaRS)	Aars1	342.718		P25235	Dolichyl-diphosphooligosaccharide--protein glycosyltransferase subunit 2 (Dolichyl-diphosphooligosaccharide--protein glycosyltransferase 63 kDa subunit) (Ribophorin II) (RPN-II) (Ribophorin-2)
P02770	Albumin	Alb	30364.4		Q499S5	Stromelysin-3 (SL-3) (ST3) (EC 3.4.24.-) (Matrix metalloproteinase-11) (MMP-11)
P51635	Aldo-keto reductase family 1 member A1 (EC 1.1.1.2) (EC 1.1.1.33) (EC 1.1.1.372) (EC 1.1.1.54) (3-DG-reducing enzyme) (Alcohol dehydrogenase [NADP(+)]) (Aldehyde reductase) (Glucuronate reductase) (EC 1.1.1.19) (Glucuronolactone reductase) (EC 1.1.1.20)	Akr1a1	3906.8		B2RZ37	Receptor expression-enhancing protein 5 (Polyposis locus protein 1 homolog)
P07943	Aldo-keto reductase family 1 member B1 (EC 1.1.1.21) (EC 1.1.1.300) (EC 1.1.1.372) (EC 1.1.1.54) (Aldehyde reductase) (Aldose reductase) (AR)	Akr1b1	35619.2		Q91ZV2	Discoidin, CUB and LCCL domain-containing protein 2 (Endothelial and smooth muscle cell-derived neuropilin-like protein)
Q5RJP0	Aldo-keto reductase family 1 member B7 (EC 1.1.1.21) (Aldehyde reductase) (Aldose reductase-like protein AKR1B14) (Aldose reductase-related protein 1)	Akr1b7	1904.77		I6L9G5	Reticulocalbin-3
P14046	Alpha-1-inhibitor 3 (Alpha-1-inhibitor 3 variant II) (Alpha-1-inhibitor III)	A1i3	1065		P42930	Heat shock protein beta-1 (HspB1) (Heat shock 27 kDa protein) (HSP 27)
Q63041	Alpha-1-macroglobulin (Alpha-1-M) (Alpha-1-macroglobulin 165 kDa subunit) [Cleaved into: Alpha-1-macroglobulin 45 kDa subunit]	A1m	2723.64		P10536	Ras-related protein Rab-1B (EC 3.6.5.2)
P24090	Alpha-2-HS-glycoprotein (59 kDa bone sialic acid-containing protein) (BSP) (Fetuin-A) (Glycoprotein PP63)	Ahsg	78890.4		Q5XIT1	Microtubule-associated protein RP/EB family member 3 (EB1 protein family member 3) (EBF3) (End-binding protein 3) (EB3) (RP3)
P06238	Alpha-2-macroglobulin (Alpha-2-M)	A2m	8300.9		Q9WVC0	Septin-7 (CDC10 protein homolog)
Q9Z1P2	Alpha-actinin-1 (Alpha-actinin cytoskeletal isoform) (F-actin cross-linking protein) (Non-muscle alpha-actinin-1)	Actn1	46228.2		P62828	GTP-binding nuclear protein Ran (EC 3.6.5.-) (GTPase Ran) (Ras-like protein TC4) (Ras-related nuclear protein)
Q9QXQ0	Alpha-actinin-4 (Non-muscle alpha-actinin 4)	Actn4	7589
P04764	Alpha-enolase (EC 4.2.1.11) (2-phospho-D-glycerate hydro-lyase) (Enolase 1) (Non-neural enolase) (NNE)	Eno1	39067.5
P28494	Alpha-mannosidase 2 (EC 3.2.1.114) (Golgi alpha-mannosidase II) (AMan II) (Man II) (Mannosidase alpha class 2A member 1) (Mannosyl-oligosaccharide 1,3-1,6-alpha-mannosidase)	Man2a1	1163.52
Q66H12	Alpha-N-acetylgalactosaminidase (EC 3.2.1.49) (Alpha-galactosidase B)	Naga	2198.88
P21396	Amine oxidase [flavin-containing] A (EC 1.4.3.21) (EC 1.4.3.4) (Monoamine oxidase type A) (MAO-A)	Maoa	1389.28
P08592	Amyloid-beta precursor protein (ABPP) (APP) (Alzheimer disease amyloid A4 protein homolog) (Alzheimer disease amyloid protein) (Amyloid precursor protein) (Amyloid-beta (A4) precursor protein) (Amyloid-beta A4 protein) (Amyloidogenic glycoprotein) (AG) [Cleaved into: N-APP; Soluble APP-alpha (S-APP-alpha); Soluble APP-beta (S-APP-beta); C99 (Beta-secretase C-terminal fragment) (Beta-CTF); Amyloid…	App	1288.07
Q6TMA8	Angiopoietin-related protein 4 (Angiopoietin-like protein 4) (Hepatic fibrinogen/angiopoietin-related protein) (HFARP) [Cleaved into: ANGPTL4 N-terminal chain; ANGPTL4 C-terminal chain]	Angptl4	2304.25
P07150	Annexin A1 (Annexin I) (Annexin-1) (Calpactin II) (Calpactin-2) (Chromobindin-9) (Lipocortin I) (Phospholipase A2 inhibitory protein) (p35) [Cleaved into: Annexin Ac2-26]	Anxa1	7030.27
Q07936	Annexin A2 (Annexin II) (Annexin-2) (Calpactin I heavy chain) (Calpactin-1 heavy chain) (Chromobindin-8) (Lipocortin II) (Placental anticoagulant protein IV) (PAP-IV) (Protein I) (p36)	Anxa2	21800.1
P55260	Annexin A4 (36 kDa zymogen granule membrane-associated protein) (ZAP36) (Annexin IV) (Annexin-4) (Lipocortin IV)	Anxa4	298.346
P14668	Annexin A5 (Anchorin CII) (Annexin V) (Annexin-5) (Calphobindin I) (CPB-I) (Endonexin II) (Lipocortin V) (Placental anticoagulant protein 4) (PP4) (Placental anticoagulant protein I) (PAP-I) (Thromboplastin inhibitor) (Vascular anticoagulant-alpha) (VAC-alpha)	Anxa5	7351.54
P48037	Annexin A6 (Annexin VI) (Annexin-6) (Calcium-binding protein 65/67) (CBP 65/67)	Anxa6	3026.54
P62944	AP-2 complex subunit beta (AP105B) (Adaptor protein complex AP-2 subunit beta) (Adaptor-related protein complex 2 subunit beta) (Beta-2-adaptin) (Beta-adaptin) (Clathrin assembly protein complex 2 beta large chain) (Plasma membrane adaptor HA2/AP2 adaptin beta subunit)	Ap2b1	570.98
P02650	Apolipoprotein E (Apo-E)	Apoe	4026.81
P14173	Aromatic-L-amino-acid decarboxylase (AADC) (EC 4.1.1.28) (DOPA decarboxylase) (DDC)	Ddc	49248.3
P13221	Aspartate aminotransferase, cytoplasmic (cAspAT) (EC 2.6.1.1) (EC 2.6.1.3) (Cysteine aminotransferase, cytoplasmic) (Cysteine transaminase, cytoplasmic) (cCAT) (Glutamate oxaloacetate transaminase 1) (Transaminase A)	Got1	4066.03
P00507	Aspartate aminotransferase, mitochondrial (mAspAT) (EC 2.6.1.1) (EC 2.6.1.7) (Fatty acid-binding protein) (FABP-1) (Glutamate oxaloacetate transaminase 2) (Kynurenine aminotransferase 4) (Kynurenine aminotransferase IV) (Kynurenine--oxoglutarate transaminase 4) (Kynurenine--oxoglutarate transaminase IV) (Plasma membrane-associated fatty acid-binding protein) (FABPpm) (Transaminase A)	Got2	3928.93
P15178	Aspartate--tRNA ligase, cytoplasmic (EC 6.1.1.12) (Aspartyl-tRNA synthetase) (AspRS)	Dars1	2218.35
P15999	ATP synthase subunit alpha, mitochondrial (ATP synthase F1 subunit alpha)	Atp5f1a	2309.73
P10719	ATP synthase subunit beta, mitochondrial (EC 7.1.2.2) (ATP synthase F1 subunit beta)	Atp5f1b	7474.93
P16638	ATP-citrate synthase (EC 2.3.3.8) (ATP-citrate (pro-S-)-lyase) (Citrate cleavage enzyme)	Acly	1970.16
P06760	Beta-glucuronidase (EC 3.2.1.31)	Gusb	1870.07
Q641X3	Beta-hexosaminidase subunit alpha (EC 3.2.1.52) (Beta-N-acetylhexosaminidase subunit alpha) (Hexosaminidase subunit A) (N-acetyl-beta-glucosaminidase subunit alpha)	Hexa	9215.34
Q6AXR4	Beta-hexosaminidase subunit beta (EC 3.2.1.52) (Beta-N-acetylhexosaminidase subunit beta) (Hexosaminidase subunit B) (N-acetyl-beta-glucosaminidase subunit beta)	Hexb	3214.73
P47853	Biglycan (Bone/cartilage proteoglycan I) (PG-S1)	Bgn	163525
Q04906	Bone morphogenetic protein 6 (BMP-6) (VG-1-related protein) (VGR-1)	Bmp6	1614.79
Q05175	Brain acid soluble protein 1 (22 kDa neuronal tissue-enriched acidic protein) (Neuronal axonal membrane protein NAP-22)	Basp1	911.688
P0DP29	Calmodulin-1	Calm1	2469.31
P35565	Calnexin	Canx	1617.66
Q64537	Calpain small subunit 1 (CSS1) (Calcium-activated neutral proteinase small subunit) (CANP small subunit) (Calcium-dependent protease small subunit) (CDPS) (Calcium-dependent protease small subunit 1) (Calpain regulatory subunit)	Capns1	488.357
Q08290	Calponin-1 (Basic calponin) (Calponin H1, smooth muscle)	Cnn1	502.021
P37397	Calponin-3 (Calponin, acidic isoform) (Calponin, non-muscle isoform)	Cnn3	2504.21
P18418	Calreticulin (CALBP) (CRP55) (Calcium-binding protein 3) (CABP3) (Calregulin) (Endoplasmic reticulum resident protein 60) (ERp60) (HACBP)	Calr	34119.5
Q6Q0N0	Calsyntenin-1 (Alcadein-alpha) (Alc-alpha) [Cleaved into: Soluble Alc-alpha (SAlc-alpha); CTF1-alpha (C-terminal fragment 1-alpha)]	Clstn1	9387.2
O35783	Calumenin (CBP-50) (Crocalbin)	Calu	18338.6
P47727	Carbonyl reductase [NADPH] 1 (EC 1.1.1.184) (15-hydroxyprostaglandin dehydrogenase [NADP(+)]) (EC 1.1.1.196, EC 1.1.1.197) (20-beta-hydroxysteroid dehydrogenase) (Alcohol dehydrogenase [NAD(P)+] CBR1) (EC 1.1.1.71) (NADPH-dependent carbonyl reductase 1) (Prostaglandin 9-ketoreductase) (PG-9-KR) (Prostaglandin-E(2) 9-reductase) (EC 1.1.1.189)	Cbr1	1993.54
P15087	Carboxypeptidase E (CPE) (EC 3.4.17.10) (Carboxypeptidase H) (CPH) (Enkephalin convertase) (Prohormone-processing carboxypeptidase)	Cpe	10290.9
Q6IRK9	Carboxypeptidase Q (EC 3.4.17.-) (Hematopoietic lineage switch 2 related protein) (Hls2-rp) (Liver annexin-like protein 1) (LAL-1) (Plasma glutamate carboxypeptidase)	Cpq	749.45
P35444	Cartilage oligomeric matrix protein (COMP)	Comp	290.221
P04762	Catalase (EC 1.11.1.6)	Cat	6492.9
P00787	Cathepsin B (EC 3.4.22.1) (Cathepsin B1) (RSG-2) [Cleaved into: Cathepsin B light chain; Cathepsin B heavy chain]	Ctsb	9424.12
P24268	Cathepsin D (EC 3.4.23.5) [Cleaved into: Cathepsin D 12 kDa light chain; Cathepsin D 9 kDa light chain; Cathepsin D 34 kDa heavy chain; Cathepsin D 30 kDa heavy chain]	Ctsd	16281.1
O35186	Cathepsin K (EC 3.4.22.38)	Ctsk	2936.48
Q9R1T3	Cathepsin Z (EC 3.4.18.1) (Cathepsin Y)	Ctsz	2253.95
P14844	C-C motif chemokine 2 (Immediate-early serum-responsive protein JE) (Monocyte chemoattractant protein 1) (Monocyte chemotactic protein 1) (MCP-1) (Small-inducible cytokine A2)	Ccl2	19937.6
Q9QXY8	C-C motif chemokine 7 (Monocyte chemoattractant protein 3) (Monocyte chemotactic protein 3) (MCP-3) (Small-inducible cytokine A7)	Ccl7	4459.48
Q9R1E9	CCN family member 2 (Cellular communication network factor 2) (Connective tissue growth factor) (Connective tissue growth-related protein)	Ccn2	1273.35
Q9QZQ5	CCN family member 3 (Cellular communication network factor 3) (Nephroblastoma-overexpressed gene protein homolog) (Protein NOV homolog) (NovH)	Ccn3	6308.62
P26051	CD44 antigen (Extracellular matrix receptor III) (ECMR-III) (GP90 lymphocyte homing/adhesion receptor) (HUTCH-I) (Hermes antigen) (Hyaluronate receptor) (Phagocytic glycoprotein 1) (PGP-1) (Phagocytic glycoprotein I) (PGP-I) (CD antigen CD44)	Cd44	2286.36
P28648	CD63 antigen (Mast cell antigen AD1) (CD antigen CD63)	Cd63	2390.92
P40241	CD9 antigen (CD antigen CD9)	Cd9	4136.35
Q8CFN2	Cell division control protein 42 homolog (EC 3.6.5.2)	Cdc42	1584.52
P13635	Ceruloplasmin (EC 1.16.3.1) (Ferroxidase)	Cp	552.486
A0JPQ9	Chitinase domain-containing protein 1	Chid1	868.448
Q9WTV1	Chitinase-3-like protein 1 (Cartilage glycoprotein 39) (CGP-39) (GP-39)	Chi3l1	152.981
Q9Z0W7	Chloride intracellular channel protein 4 (Intracellular chloride ion channel protein p64H1)	Clic4	12432
P15978	Class I histocompatibility antigen, Non-RT1.A alpha-1 chain	RT1-Aw2	3195.57
P11442	Clathrin heavy chain 1	Cltc	2348.48
P05371	Clusterin (Dimeric acid glycoprotein) (DAG) (Sulfated glycoprotein 2) (SGP-2) (Testosterone repressed prostate message 2) (TRPM-2) [Cleaved into: Clusterin beta chain; Clusterin alpha chain]	Clu	1643.59
B0BNA5	Coactosin-like protein	Cotl1	9837.58
P23514	Coatomer subunit beta (Beta-coat protein) (Beta-COP)	Copb1	2080.98
O35142	Coatomer subunit beta' (Beta'-coat protein) (Beta'-COP) (p102)	Copb2	934.441
Q66H80	Coatomer subunit delta (Archain) (Delta-coat protein) (Delta-COP)	Arcn1	2540.97
Q4AEF8	Coatomer subunit gamma-1 (Gamma-1-coat protein) (Gamma-1-COP)	Copg1	533.666
P45592	Cofilin-1 (Cofilin, non-muscle isoform)	Cfl1	5670.19
Q6QD51	Coiled-coil domain-containing protein 80 (Down-regulated by oncogenes 1 protein) (Steroid-sensitive gene 1 protein) (SSG-1)	Ccdc80	2132.55
P02454	Collagen alpha-1(I) chain (Alpha-1 type I collagen)	Col1a1	218488
P05539	Collagen alpha-1(II) chain (Alpha-1 type II collagen) [Cleaved into: Collagen alpha-1(II) chain; Chondrocalcin]	Col2a1	3265.72
P13941	Collagen alpha-1(III) chain	Col3a1	12318.8
Q9JI03	Collagen alpha-1(V) chain	Col5a1	7620.04
P20909	Collagen alpha-1(XI) chain	Col11a1	240.044
P70560	Collagen alpha-1(XII) chain	Col12a1	581.628
P02466	Collagen alpha-2(I) chain (Alpha-2 type I collagen)	Col1a2	120369
P23097	Collagenase 3 (EC 3.4.24.-) (Matrix metalloproteinase-13) (MMP-13) (UMRCASE)	Mmp13	15947.1
Q5FVH0	Complement C1q tumor necrosis factor-related protein 5	C1qtnf5	7499.66
Q6IE64	Complement C1r subcomponent-like protein (C1r-LP) (C1r-like protein) (EC 3.4.21.-)	C1rl	166570
Q6P6T1	Complement C1s subcomponent (EC 3.4.21.42) (C1 esterase) (Complement component 1 subcomponent s) [Cleaved into: Complement C1s subcomponent heavy chain; Complement C1s subcomponent light chain]	C1s	144985
P01026	Complement C3 [Cleaved into: Complement C3 beta chain; C3-beta-c (C3bc) (Neutrophil chemotactic factor-2) (ENCF-2); Complement C3 alpha chain; C3a anaphylatoxin (Neutrophil chemotactic factor-1) (ENCF-1); Acylation stimulating protein (ASP) (C3adesArg); Complement C3b alpha' chain; Complement C3c alpha' chain fragment 1; Complement C3dg fragment; Complement C3g fragment; Complement C3d fragment; …	C3	407805
P08649	Complement C4 [Cleaved into: Complement C4 beta chain; Complement C4 alpha chain; C4a anaphylatoxin; Complement C4 gamma chain]	C4	4414.91
Q9WUW3	Complement factor I (EC 3.4.21.45) (C3B/C4B inactivator) [Cleaved into: Complement factor I heavy chain; Complement factor I light chain]	Cfi	385.82
P97846	Contactin-associated protein 1 (Caspr) (Caspr1) (Neurexin IV) (Neurexin-4) (Paranodin) (p190)	Cntnap1	483.395
P07335	Creatine kinase B-type (EC 2.7.3.2) (B-CK) (Creatine kinase B chain) (Creatine phosphokinase M-type) (CPK-B)	Ckb	11378.5
Q4TU93	C-type mannose receptor 2 (Endocytic receptor 180) (Macrophage mannose receptor 2) (CD antigen CD280)	Mrc2	951.007
P14841	Cystatin-C (Cystatin-3)	Cst3	8283.86
Q68FY0	Cytochrome b-c1 complex subunit 1, mitochondrial (Complex III subunit 1) (Core protein I) (Ubiquinol-cytochrome-c reductase complex core protein 1)	Uqcrc1	105.597
Q68FS4	Cytosol aminopeptidase (EC 3.4.11.1) (Cysteinylglycine-S-conjugate dipeptidase) (EC 3.4.13.23) (Leucine aminopeptidase 3) (LAP-3) (Leucyl aminopeptidase) (LAP) (Peptidase S) (Proline aminopeptidase) (EC 3.4.11.5) (Prolyl aminopeptidase)	Lap3	9117.85
Q01129	Decorin (Bone proteoglycan II) (Dermatan sulfate proteoglycan-II) (DSPG) (PG-S2) (PG40)	Dcn	49971.6
Q6P6R2	Dihydrolipoyl dehydrogenase, mitochondrial (EC 1.8.1.4) (Dihydrolipoamide dehydrogenase)	Dld	4939.17
Q62950	Dihydropyrimidinase-related protein 1 (DRP-1) (Collapsin response mediator protein 1) (CRMP-1) (Inactive dihydropyrimidinase)	Crmp1	6630.38
P47942	Dihydropyrimidinase-related protein 2 (DRP-2) (Collapsin response mediator protein 2) (CRMP-2) (Turned on after division 64 kDa protein) (TOAD-64)	Dpysl2	2927.06
Q62952	Dihydropyrimidinase-related protein 3 (DRP-3) (Collapsin response mediator protein 4) (CRMP-4) (TOAD-64/Ulip/CRMP) (TUC-4b)	Dpysl3	1280.97
Q01460	Di-N-acetylchitobiase (EC 3.2.1.-)	Ctbs	5383.73
Q9EPB1	Dipeptidyl peptidase 2 (EC 3.4.14.2) (Dipeptidyl aminopeptidase II) (Dipeptidyl peptidase 7) (Dipeptidyl peptidase II) (DPP II) (Quiescent cell proline dipeptidase)	Dpp7	3646.17
Q91ZV2	Discoidin, CUB and LCCL domain-containing protein 2 (Endothelial and smooth muscle cell-derived neuropilin-like protein)	Dcbld2	932.78
Q9ESW0	DNA damage-binding protein 1 (Damage-specific DNA-binding protein 1)	Ddb1	416.201
Q6TUG0	DnaJ homolog subfamily B member 11 (ER-associated DNAJ) (ER-associated Hsp40 co-chaperone) (Endoplasmic reticulum DNA J domain-containing protein 3) (ER-resident protein ERdj3) (ERdj3) (ERj3p) (Liver regeneration-related protein LRRGT00084)	Dnajb11	1492.3
P07153	Dolichyl-diphosphooligosaccharide--protein glycosyltransferase subunit 1 (Dolichyl-diphosphooligosaccharide--protein glycosyltransferase 67 kDa subunit) (Ribophorin I) (RPN-I) (Ribophorin-1)	Rpn1	194.396
P25235	Dolichyl-diphosphooligosaccharide--protein glycosyltransferase subunit 2 (Dolichyl-diphosphooligosaccharide--protein glycosyltransferase 63 kDa subunit) (Ribophorin II) (RPN-II) (Ribophorin-2)	Rpn2	791.436
Q64610	Ectonucleotide pyrophosphatase/phosphodiesterase family member 2 (E-NPP 2) (EC 3.1.4.39) (Autotaxin) (Extracellular lysophospholipase D) (LysoPLD)	Enpp2	15375.6
P62630	Elongation factor 1-alpha 1 (EF-1-alpha-1) (Elongation factor Tu) (EF-Tu) (Eukaryotic elongation factor 1 A-1) (eEF1A-1)	Eef1a1	44741.8
Q68FR9	Elongation factor 1-delta (EF-1-delta)	Eef1d	504.168
Q68FR6	Elongation factor 1-gamma (EF-1-gamma) (eEF-1B gamma)	Eef1g	5022.53
P05197	Elongation factor 2 (EF-2)	Eef2	11703.4
Q9JJ22	Endoplasmic reticulum aminopeptidase 1 (EC 3.4.11.-) (ARTS-1) (Adipocyte-derived leucine aminopeptidase) (A-LAP) (Aminopeptidase PILS) (Puromycin-insensitive leucyl-specific aminopeptidase) (PILS-AP)	Erap1	4673.96
P06761	Endoplasmic reticulum chaperone BiP (EC 3.6.4.10) (78 kDa glucose-regulated protein) (GRP-78) (Binding-immunoglobulin protein) (BiP) (Heat shock protein 70 family protein 5) (HSP70 family protein 5) (Heat shock protein family A member 5) (Immunoglobulin heavy chain-binding protein) (Steroidogenesis-activator polypeptide)	Hspa5	18675.4
P52555	Endoplasmic reticulum resident protein 29 (ERp29) (Endoplasmic reticulum resident protein 31) (ERp31)	Erp29	1292.5
Q66HD0	Endoplasmin (94 kDa glucose-regulated protein) (GRP-94) (Heat shock protein 90 kDa beta member 1)	Hsp90b1	5751.82
P97682	Endothelial cell-specific molecule 1 (ESM-1) (PG25)	Esm1	111.606
Q5RKI1	Eukaryotic initiation factor 4A-II (eIF-4A-II) (eIF4A-II) (EC 3.6.4.13) (ATP-dependent RNA helicase eIF4A-2)	Eif4a2	2357.58
P81795	Eukaryotic translation initiation factor 2 subunit 3, X-linked (EC 3.6.5.3) (Eukaryotic translation initiation factor 2 subunit gamma, X-linked) (eIF-2-gamma) (eIF-2-gamma X) (PP42)	Eif2s3	481.572
Q3T1J1	Eukaryotic translation initiation factor 5A-1 (eIF-5A-1) (eIF-5A1) (Eukaryotic initiation factor 5A isoform 1) (eIF-5A) (eIF-4D)	Eif5a	3793.07
Q62894	Extracellular matrix protein 1 (Secretory component p85)	Ecm1	3205.08
Q08420	Extracellular superoxide dismutase [Cu-Zn] (EC-SOD) (EC 1.15.1.1) (Superoxide dismutase B)	Sod3	3194.87
Q3T1K5	F-actin-capping protein subunit alpha-2 (CapZ alpha-2)	Capza2	2187.64
Q5XI32	F-actin-capping protein subunit beta (CapZ beta)	Capzb	2924.69
P85845	Fascin	Fscn1	9302.85
P12785	Fatty acid synthase (EC 2.3.1.85) (Type I FAS) [Includes: [Acyl-carrier-protein] S-acetyltransferase (EC 2.3.1.38); [Acyl-carrier-protein] S-malonyltransferase (EC 2.3.1.39); 3-oxoacyl-[acyl-carrier-protein] synthase (EC 2.3.1.41); 3-oxoacyl-[acyl-carrier-protein] reductase (EC 1.1.1.100); 3-hydroxyacyl-[acyl-carrier-protein] dehydratase (EC 4.2.1.59); Enoyl-[acyl-carrier-protein] reductase (EC 1…	Fasn	950.591
P55053	Fatty acid-binding protein 5 (Cutaneous fatty acid-binding protein) (C-FABP) (DA11) (Epidermal-type fatty acid-binding protein) (E-FABP) (Fatty acid-binding protein, epidermal)	Fabp5	3350.36
P07483	Fatty acid-binding protein, heart (Fatty acid-binding protein 3) (Heart-type fatty acid-binding protein) (H-FABP)	Fabp3	2361.21
P02793	Ferritin light chain 1 (Ferritin L subunit 1)	Ftl1	6302.82
P50609	Fibromodulin (FM) (Collagen-binding 59 kDa protein) (Keratan sulfate proteoglycan fibromodulin) (KSPG fibromodulin)	Fmod	4785.14
P04937	Fibronectin (FN) [Cleaved into: Anastellin]	Fn1	407250
Q2Q0I9	Fibronectin type III domain-containing protein 1 (Activator of G-protein signaling 8)	Fndc1	530.013
Q9WVH8	Fibulin-5 (FIBL-5) (Developmental arteries and neural crest EGF-like protein) (Dance) (Embryonic vascular EGF repeat-containing protein) (EVEC)	Fbln5	4209.48
D3ZHA0	Filamin-C (FLN-C) (ABP-280-like protein) (ABP-L) (Actin-binding-like protein) (Filamin-2) (Gamma-filamin)	Flnc	12159.7
P21674	Follistatin (FS) (Activin-binding protein)	Fst	13603
Q62632	Follistatin-related protein 1 (Follistatin-like protein 1)	Fstl1	3975.01
P05065	Fructose-bisphosphate aldolase A (EC 4.1.2.13) (Muscle-type aldolase)	Aldoa	34025.4
P11762	Galectin-1 (Gal-1) (14 kDa lectin) (Beta-galactoside-binding lectin L-14-I) (Galaptin) (Lactose-binding lectin 1) (Lectin galactoside-binding soluble 1) (RL 14.5) (S-Lac lectin 1)	Lgals1	15092.7
P08699	Galectin-3 (Gal-3) (35 kDa lectin) (Carbohydrate-binding protein 35) (CBP 35) (Galactose-specific lectin 3) (IgE-binding protein) (Laminin-binding protein) (Lectin L-29) (Mac-2 antigen)	Lgals3	276.766
O70513	Galectin-3-binding protein (Cyp-C-associated protein) (CyCAP) (Lectin galactoside-binding soluble 3-binding protein) (Mac-2-binding protein) (MAC2BP) (Mac-2 BP) (Protein 90K)	Lgals3bp	17544.6
P07323	Gamma-enolase (EC 4.2.1.11) (2-phospho-D-glycerate hydro-lyase) (Enolase 2) (Neural enolase) (Neuron-specific enolase) (NSE)	Eno2	12161
Q68FP1	Gelsolin (Actin-depolymerizing factor) (ADF) (Brevin)	Gsn	6651.91
P07092	Glia-derived nexin (GDN) (Peptidase inhibitor 7) (PI-7) (Protease nexin 1) (PN-1) (Protease nexin I) (Serpin E2)	Serpine2	4749.43
P05370	Glucose-6-phosphate 1-dehydrogenase (G6PD) (EC 1.1.1.49)	G6pdx	3394.77
Q6P6V0	Glucose-6-phosphate isomerase (GPI) (EC 5.3.1.9) (Autocrine motility factor) (AMF) (Neuroleukin) (NLK) (Phosphoglucose isomerase) (PGI) (Phosphohexose isomerase) (PHI)	Gpi	13709.1
P10860	Glutamate dehydrogenase 1, mitochondrial (GDH 1) (EC 1.4.1.3) (Memory-related gene 2 protein) (MRG-2)	Glud1	10184.6
P04904	Glutathione S-transferase alpha-3 (EC 2.5.1.18) (GST 2-2) (GST A3-3) (GST AA) (Glutathione S-transferase Yc-1) (GST Yc1)	Gsta3	8148.15
P04906	Glutathione S-transferase P (EC 2.5.1.18) (Chain 7) (GST 7-7) (GST class-pi)	Gstp1	4134.64
P04797	Glyceraldehyde-3-phosphate dehydrogenase (GAPDH) (EC 1.2.1.12) (38 kDa BFA-dependent ADP-ribosylation substrate) (BARS-38) (Peptidyl-cysteine S-nitrosylase GAPDH) (EC 2.6.99.-)	Gapdh	14393.7
P35053	Glypican-1 (HSPG M12) [Cleaved into: Secreted glypican-1]	Gpc1	1718.03
Q6P7B4	Golgi-associated kinase 1B (Expressed in nerve and epithelium during development) (Protein FAM198B)	Gask1b	471.649
O35793	Gremlin-1 (Cysteine knot superfamily 1, BMP antagonist 1) (Down-regulated in Mos-transformed cells protein)	Grem1	37.5191
Q63772	Growth arrest-specific protein 6 (GAS-6) (AXL receptor tyrosine kinase ligand) (Growth-potentiating factor) (GPF)	Gas6	1466.7
P62828	GTP-binding nuclear protein Ran (EC 3.6.5.-) (GTPase Ran) (Ras-like protein TC4) (Ras-related nuclear protein)	Ran	2004.75
Q9WTT6	Guanine deaminase (Guanase) (Guanine aminase) (EC 3.5.4.3) (Guanine aminohydrolase) (GAH)	Gda	6870.46
P04897	Guanine nucleotide-binding protein G(i) subunit alpha-2 (Adenylate cyclase-inhibiting G alpha protein)	Gnai2	2162.79
P08753	Guanine nucleotide-binding protein G(i) subunit alpha-3 (G(i) alpha-3)	Gnai3	154.652
P54311	Guanine nucleotide-binding protein G(I)/G(S)/G(T) subunit beta-1 (Transducin beta chain 1)	Gnb1	3757.76
Q63663	Guanylate-binding protein 1 (EC 3.6.5.-) (GTP-binding protein 2) (GBP-2) (Guanine nucleotide-binding protein 2) (Interferon-induced guanylate-binding protein 2) (p67)	Gbp2	2138.65
P06866	Haptoglobin (Liver regeneration-related protein LRRG173) [Cleaved into: Haptoglobin alpha chain; Haptoglobin beta chain]	Hp	9561.89
O35162	Heat shock 70 kDa protein 13 (Microsomal stress-70 protein ATPase core) (Stress-70 protein chaperone microsome-associated 60 kDa protein)	Hspa13	991.008
O88600	Heat shock 70 kDa protein 4 (Ischemia responsive 94 kDa protein)	Hspa4	2693.22
P63018	Heat shock cognate 71 kDa protein (EC 3.6.4.10) (Heat shock 70 kDa protein 8)	Hspa8	66405.6
Q5XHZ0	Heat shock protein 75 kDa, mitochondrial (HSP 75) (TNFR-associated protein 1) (Tumor necrosis factor type 1 receptor-associated protein) (TRAP-1)	Trap1	3659.56
P42930	Heat shock protein beta-1 (HspB1) (Heat shock 27 kDa protein) (HSP 27)	Hspb1	102.734
P82995	Heat shock protein HSP 90-alpha (EC 3.6.4.10) (Heat shock 86 kDa) (HSP 86) (HSP86)	Hsp90aa1	4167.95
P34058	Heat shock protein HSP 90-beta (Heat shock 84 kDa) (HSP 84) (HSP84)	Hsp90ab1	26784.7
Q6URK4	Heterogeneous nuclear ribonucleoprotein A3 (hnRNP A3)	Hnrnpa3	788.553
P61980	Heterogeneous nuclear ribonucleoprotein K (hnRNP K) (dC stretch-binding protein) (CSBP)	Hnrnpk	397.298
A7VJC2	Heterogeneous nuclear ribonucleoproteins A2/B1 (hnRNP A2/B1)	Hnrnpa2b1	1404.14
A9UMV8	Histone H2A.J (H2a/j)	H2aj	34851.7
Q00715	Histone H2B type 1		809.899
P84245	Histone H3.3	H3-3b	15176.2
P62804	Histone H4 [Cleaved into: Osteogenic growth peptide (OGP)]	H4c2	22300.8
Q9WVK7	Hydroxyacyl-coenzyme A dehydrogenase, mitochondrial (HCDH) (EC 1.1.1.35) (Medium and short-chain L-3-hydroxyacyl-coenzyme A dehydrogenase) (Short-chain 3-hydroxyacyl-CoA dehydrogenase)	Hadh	357.855
P27605	Hypoxanthine-guanine phosphoribosyltransferase (HGPRT) (HGPRTase) (EC 2.4.2.8)	Hprt1	2603.21
Q63617	Hypoxia up-regulated protein 1 (150 kDa oxygen-regulated protein) (ORP-150)	Hyou1	1321.15
P52296	Importin subunit beta-1 (Karyopherin subunit beta-1) (Nuclear factor p97) (Pore targeting complex 97 kDa subunit) (PTAC97)	Kpnb1	3008
P18331	Inhibin beta A chain (Activin beta-A chain)	Inhba	4779.79
P97697	Inositol monophosphatase 1 (IMP 1) (IMPase 1) (EC 3.1.3.25) (D-galactose 1-phosphate phosphatase) (EC 3.1.3.94) (Inositol-1(or 4)-monophosphatase 1) (Lithium-sensitive myo-inositol monophosphatase A1)	Impa1	3004.49
P15473	Insulin-like growth factor-binding protein 3 (IBP-3) (IGF-binding protein 3) (IGFBP-3)	Igfbp3	71843.8
P49134	Integrin beta-1 (Beta oligodendroglia) (Beta OL) (Fibronectin receptor subunit beta) (VLA-4 subunit beta) (CD antigen CD29)	Itgb1	3821.74
Q00238	Intercellular adhesion molecule 1 (ICAM-1) (CD antigen CD54)	Icam1	969.363
P01581	Interferon gamma (IFN-gamma)	Ifng	1305.8
P26376	Interferon-induced transmembrane protein 3 (Dispanin subfamily A member 2b) (DSPA2b)	ifitm3	2572.74
Q62611	Interleukin-1 receptor-like 1 (EC 3.2.2.6) (Fit-1) (Fos-responsive gene 1 protein)	Il1rl1	21007.7
P20607	Interleukin-6 (IL-6)	Il6	4345.34
P41562	Isocitrate dehydrogenase [NADP] cytoplasmic (IDH) (IDH1) (EC 1.1.1.42) (Cytosolic NADP-isocitrate dehydrogenase) (IDPc) (NADP(+)-specific ICDH) (Oxalosuccinate decarboxylase)	Idh1	1960.26
Q6P0K8	Junction plakoglobin	Jup	695.131
Q6IFW6	Keratin, type I cytoskeletal 10 (Cytokeratin-10) (CK-10) (Keratin-10) (K10) (Type I keratin Ka10)	Krt10	33586.5
Q6IFV4	Keratin, type I cytoskeletal 13 (Cytokeratin-13) (CK-13) (Keratin-13) (K13) (Type I keratin Ka13)	Krt13	9281.61
Q5BJY9	Keratin, type I cytoskeletal 18 (Cytokeratin-18) (CK-18) (Keratin-18) (K18)	Krt18	35770.8
Q6IFU7	Keratin, type I cytoskeletal 42 (Cytokeratin-42) (CK-42) (Keratin-42) (K42) (Type I keratin Ka22)	Krt42	1860.36
Q6IMF3	Keratin, type II cytoskeletal 1 (Cytokeratin-1) (CK-1) (Keratin-1) (K1) (Type-II keratin Kb1)	Krt1	22837.3
Q6IG02	Keratin, type II cytoskeletal 2 epidermal (Cytokeratin-2e) (CK-2e) (Epithelial keratin-2e) (Keratin-2 epidermis) (Keratin-2e) (K2e) (Type-II keratin Kb2)	Krt2	25141.1
Q6IG00	Keratin, type II cytoskeletal 4 (Cytokeratin-4) (CK-4) (Keratin-4) (K4) (Type-II keratin Kb4)	Krt4	5700.69
Q6P6Q2	Keratin, type II cytoskeletal 5 (Cytokeratin-5) (CK-5) (Keratin-5) (K5) (Type-II keratin Kb5)	Krt5	13184.9
Q4FZU2	Keratin, type II cytoskeletal 6A (Cytokeratin-6A) (CK-6A) (Keratin-6A) (K6A) (Type-II keratin Kb6)	Krt6a	3002.53
Q10758	Keratin, type II cytoskeletal 8 (Cytokeratin endo A) (Cytokeratin-8) (CK-8) (Keratin-8) (K8) (Type-II keratin Kb8)	Krt8	6340.17
Q7TQM5	Keratinocyte proline-rich protein	Kprp	423.662
P70490	Lactadherin (MFGM) (Milk fat globule-EGF factor 8) (MFG-E8) (O-acetyl GD3 ganglioside synthase) (AGS) (SED1)	Mfge8	24103.1
P15800	Laminin subunit beta-2 (Laminin chain B3) (Laminin-11 subunit beta) (Laminin-14 subunit beta) (Laminin-15 subunit beta) (Laminin-3 subunit beta) (Laminin-4 subunit beta) (Laminin-7 subunit beta) (Laminin-9 subunit beta) (S-laminin subunit beta) (S-LAM beta)	Lamb2	2357.51
Q00918	Latent-transforming growth factor beta-binding protein 1 (LTBP-1) (Transforming growth factor beta-1-binding protein 1) (TGF-beta-1-BP-1) (Transforming growth factor beta-1-masking protein large subunit)	Ltbp1	2955.1
O35806	Latent-transforming growth factor beta-binding protein 2 (LTBP-2)	Ltbp2	5611.04
Q9R0J8	Legumain (EC 3.4.22.34) (Asparaginyl endopeptidase) (Protease, cysteine 1)	Lgmn	801.985
Q4G075	Leukocyte elastase inhibitor A (Serine protease inhibitor EIA) (Serpin B1a)	Serpinb1a	2838.23
P97829	Leukocyte surface antigen CD47 (Integrin-associated protein) (IAP) (CD antigen CD47)	Cd47	1622.54
Q99MZ8	LIM and SH3 domain protein 1 (LASP-1)	Lasp1	3214.31
P04642	L-lactate dehydrogenase A chain (LDH-A) (EC 1.1.1.27) (LDH muscle subunit) (LDH-M)	Ldha	273283
P42123	L-lactate dehydrogenase B chain (LDH-B) (EC 1.1.1.27) (LDH heart subunit) (LDH-H)	Ldhb	1743.99
O35547	Long-chain-fatty-acid--CoA ligase 4 (EC 6.2.1.3) (Arachidonate--CoA ligase) (EC 6.2.1.15) (Long-chain acyl-CoA synthetase 4) (LACS 4)	Acsl4	4492
P51886	Lumican (Keratan sulfate proteoglycan lumican) (KSPG lumican)	Lum	2136.17
P20611	Lysosomal acid phosphatase (LAP) (EC 3.1.3.2)	Acp2	3706.49
Q6P7A9	Lysosomal alpha-glucosidase (EC 3.2.1.20) (Acid maltase)	Gaa	797.644
B5DF27	Lysyl oxidase homolog 2 (EC 1.4.3.13) (Lysyl oxidase-like protein 2)	Loxl2	1329.62
Q8JZQ0	Macrophage colony-stimulating factor 1 (CSF-1) (MCSF) [Cleaved into: Processed macrophage colony-stimulating factor 1]	Csf1	109808
Q63341	Macrophage metalloelastase (MME) (EC 3.4.24.65) (Matrix metalloproteinase-12) (MMP-12)	Mmp12	3150.15
Q6AYC4	Macrophage-capping protein (Actin regulatory protein CAP-G)	Capg	8331.71
Q62667	Major vault protein (MVP)	Mvp	1387.92
O88989	Malate dehydrogenase, cytoplasmic (EC 1.1.1.37) (Aromatic alpha-keto acid reductase) (KAR) (EC 1.1.1.96) (Cytosolic malate dehydrogenase)	Mdh1	27525
P04636	Malate dehydrogenase, mitochondrial (EC 1.1.1.37)	Mdh2	10395
Q5XII0	Mammalian ependymin-related protein 1 (MERP-1)	Epdr1	5254.1
Q8CHN8	Mannan-binding lectin serine protease 1 (EC 3.4.21.-) (Complement factor MASP-3) (Complement-activating component of Ra-reactive factor) (Mannose-binding lectin-associated serine protease 1) (MASP-1) (Mannose-binding protein-associated serine protease) (Ra-reactive factor serine protease p100) (RaRF) (Serine protease 5) [Cleaved into: Mannan-binding lectin serine protease 1 heavy chain; Mannan-bi…	Masp1	5745.79
P50282	Matrix metalloproteinase-9 (MMP-9) (EC 3.4.24.35) (92 kDa gelatinase) (92 kDa type IV collagenase) (Gelatinase B) (GELB)	Mmp9	243142
Q5XI43	Matrix remodeling-associated protein 8 (Limitrin)	Mxra8	2532.68
O08590	Membrane primary amine oxidase (EC 1.4.3.21) (Copper amine oxidase) (Semicarbazide-sensitive amine oxidase) (SSAO) (VP97) (Vascular adhesion protein 1) (VAP-1)	Aoc3	351.948
Q9ERA7	Mesothelin (Pre-pro-megakaryocyte-potentiating factor) (Protein expressed in renal carcinoma) [Cleaved into: Megakaryocyte-potentiating factor (MPF); Mesothelin, cleaved form]	Msln	777.493
P30120	Metalloproteinase inhibitor 1 (Tissue inhibitor of metalloproteinases 1) (TIMP-1)	Timp1	42610.6
P30121	Metalloproteinase inhibitor 2 (Tissue inhibitor of metalloproteinases 2) (TIMP-2)	Timp2	10626
Q4QR85	Methylosome protein 50 (MEP-50) (WD repeat-containing protein 77)	Wdr77	10759.6
Q5XIT1	Microtubule-associated protein RP/EB family member 3 (EB1 protein family member 3) (EBF3) (End-binding protein 3) (EB3) (RP3)	Mapre3	582.455
O35763	Moesin (Membrane-organizing extension spike protein)	Msn	59714.5
Q5U367	Multifunctional procollagen lysine hydroxylase and glycosyltransferase LH3 [Includes: Procollagen-lysine,2-oxoglutarate 5-dioxygenase 3 (EC 1.14.11.4) (Lysyl hydroxylase 3) (LH3); Procollagen glycosyltransferase (EC 2.4.1.50) (EC 2.4.1.66) (Galactosylhydroxylysine-glucosyltransferase) (Procollagen galactosyltransferase) (Procollagen glucosyltransferase)]	Plod3	4796.7
Q64119	Myosin light polypeptide 6 (17 kDa myosin light chain) (LC17) (Myosin light chain 3) (MLC-3) (Myosin light chain alkali 3) (Myosin light chain A3) (Smooth muscle and nonmuscle myosin light chain alkali 6)	Myl6	1607.19
P13832	Myosin regulatory light chain RLC-A (Myosin RLC-A) (Myosin regulatory light chain 2-A, smooth muscle isoform)	Rlc-a	3545.36
Q9JLT0	Myosin-10 (Cellular myosin heavy chain, type B) (Myosin heavy chain 10) (Myosin heavy chain, non-muscle IIb) (Non-muscle myosin heavy chain B) (NMMHC-B) (Non-muscle myosin heavy chain IIb) (NMMHC II-b) (NMMHC-IIB)	Myh10	5714.44
Q62812	Myosin-9 (Cellular myosin heavy chain, type A) (Myosin heavy chain 9) (Myosin heavy chain, non-muscle IIa) (Non-muscle myosin heavy chain A) (NMMHC-A) (Non-muscle myosin heavy chain IIa) (NMMHC II-a) (NMMHC-IIA)	Myh9	6872.14
Q32KJ6	N-acetylgalactosamine-6-sulfatase (EC 3.1.6.4) (Chondroitinsulfatase) (Chondroitinase) (Galactose-6-sulfate sulfatase) (N-acetylgalactosamine-6-sulfate sulfatase) (GalNAc6S sulfatase)	Galns	3288.71
P05982	NAD(P)H dehydrogenase [quinone] 1 (EC 1.6.5.2) (Azoreductase) (DT-diaphorase) (DTD) (Menadione reductase) (NAD(P)H:quinone oxidoreductase 1) (Phylloquinone reductase) (Quinone reductase 1) (QR1)	Nqo1	1700.6
P13697	NADP-dependent malic enzyme (NADP-ME) (EC 1.1.1.40) (Malic enzyme 1)	Me1	3039.33
Q924Z9	Netrin-1	Ntn1	3446.49
P13596	Neural cell adhesion molecule 1 (N-CAM-1) (NCAM-1) (CD antigen CD56)	Ncam1	4611.25
O35276	Neuropilin-2 (Vascular endothelial cell growth factor 165 receptor 2)	Nrp2	1037.25
P30152	Neutrophil gelatinase-associated lipocalin (NGAL) (Alpha-2-microglobulin-related protein) (Alpha-2U globulin-related protein) (Lipocalin 24p3) (Lipocalin-2) (Siderocalin LCN2) (p25)	Lcn2	6040.27
Q80Z29	Nicotinamide phosphoribosyltransferase (NAmPRTase) (Nampt) (EC 2.4.2.12) (Pre-B-cell colony-enhancing factor 1 homolog) (PBEF) (Visfatin)	Nampt	1638.49
P08460	Nidogen-1 (NID-1) (Entactin)	Nid1	19744.1
B5DFC9	Nidogen-2 (NID-2)	Nid2	15768.1
Q06518	Nitric oxide synthase, inducible (EC 1.14.13.39) (Inducible NO synthase) (Inducible NOS) (iNOS) (NOS type II) (Peptidyl-cysteine S-nitrosylase NOS2)	Nos2	3670.44
Q62736	Non-muscle caldesmon (CDM) (L-caldesmon)	Cald1	2763.74
Q63525	Nuclear migration protein nudC (Nuclear distribution protein C homolog) (c15)	Nudc	1648.54
Q63083	Nucleobindin-1 (Bone 63 kDa calcium-binding protein) (CALNUC)	Nucb1	16989.1
Q9JI85	Nucleobindin-2 (DNA-binding protein NEFA) (Prepronesfatin) [Cleaved into: Nesfatin-1]	Nucb2	4932.05
P13383	Nucleolin (Protein C23)	Ncl	458.203
Q05982	Nucleoside diphosphate kinase A (NDK A) (NDP kinase A) (EC 2.7.4.6) (Metastasis inhibition factor NM23) (Tumor metastatic process-associated protein)	Nme1	20225.2
P19804	Nucleoside diphosphate kinase B (NDK B) (NDP kinase B) (EC 2.7.4.6) (Histidine protein kinase NDKB) (EC 2.7.13.3) (P18)	Nme2	43134.1
B0BNI5	Olfactomedin-like protein 3	Olfml3	13327.4
P04182	Ornithine aminotransferase, mitochondrial (EC 2.6.1.13) (Ornithine--oxo-acid aminotransferase)	Oat	2791.89
Q6AYE5	Out at first protein homolog	Oaf	15920.9
P45479	Palmitoyl-protein thioesterase 1 (PPT-1) (EC 3.1.2.22) (Palmitoyl-protein hydrolase 1)	Ppt1	2283.06
P52944	PDZ and LIM domain protein 1 (C-terminal LIM domain protein 1) (Elfin) (LIM domain protein CLP-36)	Pdlim1	326.486
P14925	Peptidylglycine alpha-amidating monooxygenase (PAM) [Includes: Peptidylglycine alpha-hydroxylating monooxygenase (PHM) (EC 1.14.17.3); Peptidyl-alpha-hydroxyglycine alpha-amidating lyase (EC 4.3.2.5) (Peptidylamidoglycolate lyase) (PAL)]	Pam	1101.79
P10111	Peptidyl-prolyl cis-trans isomerase A (PPIase A) (EC 5.2.1.8) (Cyclophilin A) (Cyclosporin A-binding protein) (Rotamase A) (p1B15) (p31) [Cleaved into: Peptidyl-prolyl cis-trans isomerase A, N-terminally processed]	Ppia	17427.3
P24368	Peptidyl-prolyl cis-trans isomerase B (PPIase B) (EC 5.2.1.8) (CYP-S1) (Cyclophilin B) (Rotamase B) (S-cyclophilin) (SCYLP)	Ppib	82128.7
Q62658	Peptidyl-prolyl cis-trans isomerase FKBP1A (PPIase FKBP1A) (EC 5.2.1.8) (12 kDa FK506-binding protein) (12 kDa FKBP) (FKBP-12) (FK506-binding protein 1A) (FKBP-1A) (Immunophilin FKBP12) (Rotamase)	Fkbp1a	8067.84
Q66H94	Peptidyl-prolyl cis-trans isomerase FKBP9 (PPIase FKBP9) (EC 5.2.1.8) (FK506-binding protein 9) (FKBP-9) (Rotamase)	Fkbp9	3028.4
Q63716	Peroxiredoxin-1 (EC 1.11.1.24) (HBP23) (Heme-binding 23 kDa protein) (Thioredoxin peroxidase 2) (Thioredoxin-dependent peroxide reductase 2) (Thioredoxin-dependent peroxiredoxin 1)	Prdx1	38898.9
P35704	Peroxiredoxin-2 (EC 1.11.1.24) (Thiol-specific antioxidant protein) (TSA) (Thioredoxin peroxidase 1) (Thioredoxin-dependent peroxide reductase 1) (Thioredoxin-dependent peroxiredoxin 2)	Prdx2	18451.7
Q9Z0V5	Peroxiredoxin-4 (EC 1.11.1.24) (Antioxidant enzyme AOE372) (Peroxiredoxin IV) (Prx-IV) (Thioredoxin peroxidase AO372) (Thioredoxin-dependent peroxide reductase A0372) (Thioredoxin-dependent peroxiredoxin 4)	Prdx4	1710.29
Q9R063	Peroxiredoxin-5, mitochondrial (EC 1.11.1.24) (Antioxidant enzyme B166) (AOEB166) (PLP) (Peroxiredoxin V) (Prx-V) (Peroxisomal antioxidant enzyme) (Thioredoxin peroxidase PMP20) (Thioredoxin-dependent peroxiredoxin 5)	Prdx5	4698.79
O35244	Peroxiredoxin-6 (EC 1.11.1.27) (1-Cys peroxiredoxin) (1-Cys PRX) (Acidic calcium-independent phospholipase A2) (aiPLA2) (EC 3.1.1.4) (Antioxidant protein 2) (Glutathione-dependent peroxiredoxin) (Lysophosphatidylcholine acyltransferase 5) (LPC acyltransferase 5) (LPCAT-5) (Lyso-PC acyltransferase 5) (EC 2.3.1.23) (Non-selenium glutathione peroxidase) (NSGPx) (Thiol-specific antioxidant protein)	Prdx6	3375.4
P31044	Phosphatidylethanolamine-binding protein 1 (PEBP-1) (23 kDa morphine-binding protein) (HCNPpp) (P23K) [Cleaved into: Hippocampal cholinergic neurostimulating peptide (HCNP)]	Pebp1	2244.3
P16617	Phosphoglycerate kinase 1 (EC 2.7.2.3)	Pgk1	5838.79
P25113	Phosphoglycerate mutase 1 (EC 5.4.2.11) (EC 5.4.2.4) (BPG-dependent PGAM 1) (Phosphoglycerate mutase isozyme B) (PGAM-B)	Pgam1	8821.63
P97535	Phospholipase A1 member A (EC 3.1.1.111) (Phosphatidylserine-specific phospholipase A1) (PS-PLA1)	Pla1a	7059.61
Q6P767	Pituitary tumor-transforming gene 1 protein-interacting protein (Pituitary tumor-transforming gene protein-binding factor) (PBF) (PTTG-binding factor)	Pttg1ip	6455.11
Q6P734	Plasma protease C1 inhibitor (C1 Inh) (C1Inh) (C1 esterase inhibitor) (C1-inhibiting factor) (Serpin G1)	Serping1	303888
Q01177	Plasminogen (EC 3.4.21.7) [Cleaved into: Plasmin heavy chain A; Activation peptide; Angiostatin; Plasmin heavy chain A, short form; Plasmin light chain B]	Plg	1766.43
P20961	Plasminogen activator inhibitor 1 (PAI) (PAI-1) (Endothelial plasminogen activator inhibitor) (Serpin E1)	Serpine1	259999
Q63598	Plastin-3 (T-plastin)	Pls3	22844.7
Q5RJP7	Platelet-derived growth factor receptor-like protein (PDGFR-like protein)	Pdgfrl	1851.48
P30427	Plectin (PCN) (PLTN) (Plectin-1)	Plec	3026.82
Q9EPH8	Polyadenylate-binding protein 1 (PABP-1) (Poly(A)-binding protein 1)	Pabpc1	2326.56
P0CG51	Polyubiquitin-B [Cleaved into: Ubiquitin]	Ubb	99610.7
P48679	Prelamin-A/C [Cleaved into: Lamin-A/C]	Lmna	8138.62
P00786	Pro-cathepsin H [Cleaved into: Cathepsin H mini chain; Cathepsin H (EC 3.4.22.16); Cathepsin H heavy chain; Cathepsin H light chain]	Ctsh	9494.49
P07154	Procathepsin L (EC 3.4.22.15) (Cathepsin L1) (Cyclic protein 2) (CP-2) (Major excreted protein) (MEP) [Cleaved into: Cathepsin L; Cathepsin L heavy chain; Cathepsin L light chain]	Ctsl	6886.52
O08628	Procollagen C-endopeptidase enhancer 1 (Procollagen COOH-terminal proteinase enhancer 1) (PCPE-1) (Procollagen C-proteinase enhancer 1) (Type 1 procollagen C-proteinase enhancer protein) (Type I procollagen COOH-terminal proteinase enhancer)	Pcolce	22197.9
Q63321	Procollagen-lysine,2-oxoglutarate 5-dioxygenase 1 (EC 1.14.11.4) (Lysyl hydroxylase 1) (LH1)	Plod1	3985.84
Q811A3	Procollagen-lysine,2-oxoglutarate 5-dioxygenase 2 (EC 1.14.11.4) (Lysyl hydroxylase 2) (LH2)	Plod2	26058.9
P62963	Profilin-1 (Profilin I)	Pfn1	43018.4
Q9QZA2	Programmed cell death 6-interacting protein (ALG-2-interacting protein 1)	Pdcd6ip	6314.12
Q5XIH7	Prohibitin-2 (B-cell receptor-associated protein BAP37) (BAP-37)	Phb2	235.68
G3V928	Prolow-density lipoprotein receptor-related protein 1 (LRP-1) [Cleaved into: Low-density lipoprotein receptor-related protein 1 85 kDa subunit (LRP-85); Low-density lipoprotein receptor-related protein 1 515 kDa subunit (LRP-515); Low-density lipoprotein receptor-related protein 1 intracellular domain (LRPICD)]	Lrp1	1739.5
P59996	Proprotein convertase subtilisin/kexin type 9 (EC 3.4.21.-) (Neural apoptosis-regulated convertase 1) (NARC-1) (Proprotein convertase 9) (PC9) (Subtilisin/kexin-like protease PC9)	Pcsk9	186.559
P10960	Prosaposin (Sulfated glycoprotein 1) (SGP-1) [Cleaved into: Saposin-A; Saposin-B-Val; Saposin-B; Saposin-C; Saposin-D]	Psap	6047.21
Q62786	Prostaglandin F2 receptor negative regulator (CD9 partner 1) (CD9P-1) (Glu-Trp-Ile EWI motif-containing protein F) (EWI-F) (Prostaglandin F2-alpha receptor regulatory protein) (Prostaglandin F2-alpha receptor-associated protein) (CD antigen CD315)	Ptgfrn	1723.87
Q63797	Proteasome activator complex subunit 1 (11S regulator complex subunit alpha) (REG-alpha) (Activator of multicatalytic protease subunit 1) (Proteasome activator 28 subunit alpha) (PA28a) (PA28alpha)	Psme1	3040.35
P18420	Proteasome subunit alpha type-1 (Macropain subunit C2) (Multicatalytic endopeptidase complex subunit C2) (Proteasome component C2) (Proteasome nu chain)	Psma1	8795.5
P17220	Proteasome subunit alpha type-2 (Macropain subunit C3) (Multicatalytic endopeptidase complex subunit C3) (Proteasome component C3)	Psma2	510.195
P18422	Proteasome subunit alpha type-3 (Macropain subunit C8) (Multicatalytic endopeptidase complex subunit C8) (Proteasome component C8) (Proteasome subunit K)	Psma3	5288.01
P21670	Proteasome subunit alpha type-4 (Macropain subunit C9) (Multicatalytic endopeptidase complex subunit C9) (Proteasome component C9) (Proteasome subunit L)	Psma4	5296.12
P34064	Proteasome subunit alpha type-5 (Macropain zeta chain) (Multicatalytic endopeptidase complex zeta chain) (Proteasome zeta chain)	Psma5	1895.38
P60901	Proteasome subunit alpha type-6 (Macropain iota chain) (Multicatalytic endopeptidase complex iota chain) (Proteasome iota chain)	Psma6	4734.99
P48004	Proteasome subunit alpha type-7 (Proteasome subunit RC6-1)	Psma7	6593.82
P18421	Proteasome subunit beta type-1 (Macropain subunit C5) (Multicatalytic endopeptidase complex subunit C5) (Proteasome component C5) (Proteasome gamma chain)	Psmb1	4224.49
Q4KM35	Proteasome subunit beta type-10 (EC 3.4.25.1) (Low molecular mass protein 10) (Macropain subunit MECl-1) (Multicatalytic endopeptidase complex subunit MECl-1) (Proteasome MECl-1) (Proteasome subunit beta-2i)	Psmb10	941.261
P40307	Proteasome subunit beta type-2 (Macropain subunit C7-I) (Multicatalytic endopeptidase complex subunit C7-I) (Proteasome component C7-I)	Psmb2	877.308
P40112	Proteasome subunit beta type-3 (Proteasome chain 13) (Proteasome component C10-II) (Proteasome theta chain)	Psmb3	1007.72
P34067	Proteasome subunit beta type-4 (Macropain beta chain) (Multicatalytic endopeptidase complex beta chain) (Proteasome beta chain) (Proteasome chain 3) (RN3)	Psmb4	6991.41
P28075	Proteasome subunit beta type-5 (EC 3.4.25.1) (Macropain epsilon chain) (Multicatalytic endopeptidase complex epsilon chain) (Proteasome chain 6) (Proteasome epsilon chain) (Proteasome subunit X)	Psmb5	539.606
P28073	Proteasome subunit beta type-6 (EC 3.4.25.1) (Macropain delta chain) (Multicatalytic endopeptidase complex delta chain) (Proteasome chain 5) (Proteasome delta chain) (Proteasome subunit Y)	Psmb6	2217.89
Q9JHW0	Proteasome subunit beta type-7 (EC 3.4.25.1) (Macropain chain Z) (Multicatalytic endopeptidase complex chain Z) (Proteasome subunit Z)	Psmb7	4109.17
Q63009	Protein arginine N-methyltransferase 1 (EC 2.1.1.319) (Histone-arginine N-methyltransferase PRMT1)	Prmt1	553.986
P04785	Protein disulfide-isomerase (PDI) (EC 5.3.4.1) (Cellular thyroid hormone-binding protein) (Prolyl 4-hydroxylase subunit beta)	P4hb	37780
P11598	Protein disulfide-isomerase A3 (EC 5.3.4.1) (58 kDa glucose-regulated protein) (58 kDa microsomal protein) (p58) (Disulfide isomerase ER-60) (Endoplasmic reticulum resident protein 57) (ER protein 57) (ERp57) (Endoplasmic reticulum resident protein 60) (ER protein 60) (ERp60) (HIP-70) (Q-2)	Pdia3	48919.2
P38659	Protein disulfide-isomerase A4 (EC 5.3.4.1) (Calcium-binding protein 2) (CaBP2) (Endoplasmic reticulum resident protein 70) (ER protein 70) (ERp70) (Endoplasmic reticulum resident protein 72) (ER protein 72) (ERp-72) (ERp72)	Pdia4	764.912
Q63081	Protein disulfide-isomerase A6 (EC 5.3.4.1) (Calcium-binding protein 1) (CaBP1) (Protein disulfide isomerase P5) (Thioredoxin domain-containing protein 7)	Pdia6	1727.61
Q62902	Protein ERGIC-53 (ER-Golgi intermediate compartment 53 kDa protein) (Lectin mannose-binding 1) (p58)	Lman1	10880.1
P05942	Protein S100-A4 (Metastasin) (Nerve growth factor-induced protein 42A) (P9K) (Placental calcium-binding protein) (S100 calcium-binding protein A4)	S100a4	929.725
P05964	Protein S100-A6 (Calcyclin) (Prolactin receptor-associated protein) (S100 calcium-binding protein A6)	S100a6	70031.3
Q9Z2Q1	Protein transport protein Sec31A (SEC31-like protein 1) (SEC31-related protein A) (Vesicle-associated protein 1)	Sec31a	372.142
P16636	Protein-lysine 6-oxidase (EC 1.4.3.13) (Lysyl oxidase) [Cleaved into: Protein-lysine 6-oxidase, long form; Protein-lysine 6-oxidase, short form]	Lox	2826.49
P85973	Purine nucleoside phosphorylase (PNP) (EC 2.4.2.1) (Inosine phosphorylase) (Inosine-guanosine phosphorylase)	Pnp	5073.79
Q4QQW8	Putative phospholipase B-like 2 (EC 3.1.1.-) (LAMA-like protein 2) (Lamina ancestor homolog 2) (Phospholipase B domain-containing protein 2)	Plbd2	2149.4
O35331	Pyridoxal kinase (EC 2.7.1.35) (Pyridoxine kinase)	Pdxk	314.795
P11980	Pyruvate kinase PKM (EC 2.7.1.40) (Pyruvate kinase muscle isozyme) (Threonine-protein kinase PKM2) (EC 2.7.11.1) (Tyrosine-protein kinase PKM2) (EC 2.7.10.2)	Pkm	55745.8
P50398	Rab GDP dissociation inhibitor alpha (Rab GDI alpha) (Guanosine diphosphate dissociation inhibitor 1) (GDI-1)	Gdi1	9448.73
P50399	Rab GDP dissociation inhibitor beta (Rab GDI beta) (GDI-3) (Guanosine diphosphate dissociation inhibitor 2) (GDI-2)	Gdi2	15928.4
Q6RUV5	Ras-related C3 botulinum toxin substrate 1 (EC 3.6.5.2) (p21-Rac1)	Rac1	1885.08
O35509	Ras-related protein Rab-11B (EC 3.6.5.2)	Rab11b	3462.4
P10536	Ras-related protein Rab-1B (EC 3.6.5.2)	Rab1b	1228.56
M0RC99	Ras-related protein Rab-5A (EC 3.6.5.2) (Small GTP-binding protein rab5)	Rab5a	1460.01
P09527	Ras-related protein Rab-7a (EC 3.6.5.2) (Ras-related protein BRL-RAS) (Ras-related protein p23)	Rab7a	1939.54
P62836	Ras-related protein Rap-1A (EC 3.6.5.2) (Ras-related protein Krev-1)	Rap1a	5015.86
B2RZ37	Receptor expression-enhancing protein 5 (Polyposis locus protein 1 homolog)	Reep5	73.8206
P63245	Receptor of activated protein C kinase 1 (Guanine nucleotide-binding protein subunit beta-2-like 1) (Receptor for activated C kinase) (Receptor of activated protein kinase C 1) [Cleaved into: Receptor of activated protein C kinase 1, N-terminally processed]	Rack1	1014.02
I6L9G5	Reticulocalbin-3	Rcn3	474.805
Q6RJR6	Reticulon-3	Rtn3	1013.77
Q9JK11	Reticulon-4 (Foocen) (Glut4 vesicle 20 kDa protein) (Neurite outgrowth inhibitor) (Nogo protein)	Rtn4	10524.8
Q920A6	Retinoid-inducible serine carboxypeptidase (EC 3.4.16.-) (Serine carboxypeptidase 1)	Scpep1	2600.05
Q5XI73	Rho GDP-dissociation inhibitor 1 (Rho GDI 1) (Rho-GDI alpha)	Arhgdia	17625.1
O55004	Ribonuclease 4 (RNase 4) (EC 3.1.27.-) (RL3)	Rnase4	6255.48
P29315	Ribonuclease inhibitor (Ribonuclease/angiogenin inhibitor 1)	Rnh1	1108.46
Q6VBQ8	RNA-binding protein PNO1	Pno1	3569.98
P16391	RT1 class I histocompatibility antigen, AA alpha chain		27680.1
Q9R168	Secreted frizzled-related protein 1 (sFRP-1)	Sfrp1	1491.95
B3GNI6	Septin-11	Septin11	1611.4
Q9WVC0	Septin-7 (CDC10 protein homolog)	Septin7	1286.58
P00762	Serine protease 1 (EC 3.4.21.4) (Anionic trypsin I) (Anionic trypsin-1) (Beta-trypsin) (Cationic trypsinogen) (Pretrypsinogen I) (Trypsin I) (Trypsin-1)	Prss1	339753
Q9QZK5	Serine protease HTRA1 (EC 3.4.21.-) (High-temperature requirement A serine peptidase 1) (Serine protease 11)	Htra1	18479.4
P09006	Serine protease inhibitor A3N (Serpin A3N) (CPI-26) (Contrapsin-like protease inhibitor 6) (SPI-2.2) (Serine protease inhibitor 3) (SPI-3)	Serpina3n	2729.11
P12346	Serotransferrin (Transferrin) (Beta-1 metal-binding globulin) (Liver regeneration-related protein LRRG03) (Siderophilin)	Tf	71.6852
P29457	Serpin H1 (47 kDa heat shock protein) (Collagen-binding protein) (Colligin) (GP46)	Serpinh1	2389.89
Q99PW3	Sialidase-1 (EC 3.2.1.18) (Lysosomal sialidase) (N-acetyl-alpha-neuraminidase 1)	Neu1	3094.92
P17136	Small nuclear ribonucleoprotein-associated protein B (snRNP-B) (snRPB) (SM11) (Sm protein B) (Sm-B) (SmB)	Snrpb	440.551
P06685	Sodium/potassium-transporting ATPase subunit alpha-1 (Na(+)/K(+) ATPase alpha-1 subunit) (EC 7.2.2.13) (Sodium pump subunit alpha-1)	Atp1a1	3570.26
P16975	SPARC (Basement-membrane protein 40) (BM-40) (Osteonectin) (ON) (Secreted protein acidic and rich in cysteine)	Sparc	12856.9
P16086	Spectrin alpha chain, non-erythrocytic 1 (Alpha-II spectrin) (Fodrin alpha chain)	Sptan1	3887.65
Q63413	Spliceosome RNA helicase Ddx39b (EC 3.6.4.13) (56 kDa U2AF65-associated protein) (ATP-dependent RNA helicase p47) (DEAD box protein Uap56)	Ddx39b	726.81
Q9WV75	Spondin-2 (Mindin)	Spon2	3038.54
Q66X93	Staphylococcal nuclease domain-containing protein 1 (EC 3.1.31.1) (100 kDa coactivator) (SND p102) (p100 co-activator) (p105 coactivator)	Snd1	1078.14
P48721	Stress-70 protein, mitochondrial (75 kDa glucose-regulated protein) (GRP-75) (Heat shock 70 kDa protein 9) (Mortalin) (Peptide-binding protein 74) (PBP74) (mtHSP70)	Hspa9	581.782
P03957	Stromelysin-1 (SL-1) (EC 3.4.24.17) (Matrix metalloproteinase-3) (MMP-3) (PTR1 protein) (Transin-1)	Mmp3	67592.2
Q499S5	Stromelysin-3 (SL-3) (ST3) (EC 3.4.24.-) (Matrix metalloproteinase-11) (MMP-11)	Mmp11	2554.4
Q6IUU3	Sulfhydryl oxidase 1 (rQSOX) (rSOx) (EC 1.8.3.2) (FAD-dependent sulfhydryl oxidase-2) (SOx-2) (Quiescin Q6)	Qsox1	11045.8
P07632	Superoxide dismutase [Cu-Zn] (EC 1.15.1.1)	Sod1	1514.82
P07895	Superoxide dismutase [Mn], mitochondrial (EC 1.15.1.1)	Sod2	19327.8
Q63769	Sushi repeat-containing protein SRPX (Down-regulated by v-SRC) (DRS)	Srpx	4756.37
B5DF94	Sushi repeat-containing protein SRPX2	Srpx2	2342.59
P0C6B8	Sushi, von Willebrand factor type A, EGF and pentraxin domain-containing protein 1	Svep1	2924.45
Q3MIE4	Synaptic vesicle membrane protein VAT-1 homolog (EC 1.-.-.-) (Mitofusin-binding protein) (Protein MIB)	Vat1	5973.82
Q9JI92	Syntenin-1 (Syndecan-binding protein 1)	Sdcbp	577.349
Q5XIM9	T-complex protein 1 subunit beta (TCP-1-beta) (CCT-beta)	Cct2	1134.17
Q68FQ0	T-complex protein 1 subunit epsilon (TCP-1-epsilon) (CCT-epsilon)	Cct5	1323.02
Q6P502	T-complex protein 1 subunit gamma (TCP-1-gamma) (CCT-gamma)	Cct3	324.353
P11232	Thioredoxin (Trx)	Txn	9316.45
O89049	Thioredoxin reductase 1, cytoplasmic (TR) (EC 1.8.1.9) (NADPH-dependent thioredoxin reductase) (Peroxidase TXNRD1) (EC 1.11.1.2) (Thioredoxin reductase TR1)	Txnrd1	7095.39
Q9Z0V6	Thioredoxin-dependent peroxide reductase, mitochondrial (EC 1.11.1.24) (PRx III) (Peroxiredoxin-3) (PRX-3) (Thioredoxin-dependent peroxiredoxin 3)	Prdx3	2591.32
Q920J4	Thioredoxin-like protein 1 (Thioredoxin-related protein)	Txnl1	890.694
P01830	Thy-1 membrane glycoprotein (Thy-1 antigen) (CD antigen CD90)	Thy1	21588.2
P17164	Tissue alpha-L-fucosidase (EC 3.2.1.51) (Alpha-L-fucosidase I) (Alpha-L-fucoside fucohydrolase 1) (Alpha-L-fucosidase 1)	Fuca1	7688.79
Q9EQS0	Transaldolase (EC 2.2.1.2)	Taldo1	5162.02
Q9R0D6	Transcobalamin-2 (TC-2) (Transcobalamin II) (TC II) (TCII)	Tcn2	5559.85
Q4V8D6	Transcription factor IIIB 50 kDa subunit (B-related factor 2) (BRF-2)	Brf2	6867.84
P61589	Transforming protein RhoA (EC 3.6.5.2)	Rhoa	4277.6
P31232	Transgelin (Smooth muscle protein 22-alpha) (SM22-alpha)	Tagln	23525.3
Q5XFX0	Transgelin-2	Tagln2	84.8492
P46462	Transitional endoplasmic reticulum ATPase (TER ATPase) (EC 3.6.4.6) (15S Mg(2+)-ATPase p97 subunit) (Valosin-containing protein) (VCP)	Vcp	7057.62
P50137	Transketolase (TK) (EC 2.2.1.1)	Tkt	6167.45
P63029	Translationally-controlled tumor protein (TCTP) (Lens epithelial protein)	Tpt1	2982.59
Q63584	Transmembrane emp24 domain-containing protein 10 (Protein Tmed10) (21 kDa transmembrane-trafficking protein) (Transmembrane protein Tmp21) (p24 family protein delta-1) (p24delta1)	Tmed10	284.659
D3ZTX0	Transmembrane emp24 domain-containing protein 7 (p24 family protein gamma-3) (p24gamma3) (p27)	Tmed7	331.189
Q6AYA5	Transmembrane protein 106B	Tmem106b	2968.17
Q60587	Trifunctional enzyme subunit beta, mitochondrial (TP-beta) [Includes: 3-ketoacyl-CoA thiolase (EC 2.3.1.155) (EC 2.3.1.16) (Acetyl-CoA acyltransferase) (Beta-ketothiolase)]	Hadhb	94.826
P48500	Triosephosphate isomerase (TIM) (EC 5.3.1.1) (Methylglyoxal synthase) (EC 4.2.3.3) (Triose-phosphate isomerase)	Tpi1	23962.5
P04692	Tropomyosin alpha-1 chain (Alpha-tropomyosin) (Tropomyosin-1)	Tpm1	1535.99
Q63610	Tropomyosin alpha-3 chain (Gamma-tropomyosin) (Tropomyosin-3) (Tropomyosin-5)	Tpm3	4224.86
P09495	Tropomyosin alpha-4 chain (Tropomyosin-4) (TM-4)	Tpm4	40236.1
P58775	Tropomyosin beta chain (Beta-tropomyosin) (Tropomyosin-2)	Tpm2	19049
Q6P7B0	Tryptophan--tRNA ligase, cytoplasmic (EC 6.1.1.2) (Tryptophanyl-tRNA synthetase) (TrpRS) [Cleaved into: T1-TrpRS; T2-TrpRS]	Wars1	510.789
Q6P9V9	Tubulin alpha-1B chain (EC 3.6.5.-) (Alpha-tubulin 2) (Tubulin alpha-2 chain) [Cleaved into: Detyrosinated tubulin alpha-1B chain]	Tuba1b	26827
Q4QRB4	Tubulin beta-3 chain (Neuron-specific class III beta-tubulin)	Tubb3	2133.15
P69897	Tubulin beta-5 chain	Tubb5	5173.85
P16599	Tumor necrosis factor (Cachectin) (TNF-alpha) (Tumor necrosis factor ligand superfamily member 2) (TNF-a) [Cleaved into: Tumor necrosis factor, membrane form (N-terminal fragment) (NTF); Intracellular domain 1 (ICD1); Intracellular domain 2 (ICD2); C-domain 1; C-domain 2; Tumor necrosis factor, soluble form]	Tnf	132065
O08727	Tumor necrosis factor receptor superfamily member 11B (Osteoprotegerin)	Tnfrsf11b	2558.14
Q5RJR2	Twinfilin-1	Twf1	2393.29
Q00981	Ubiquitin carboxyl-terminal hydrolase isozyme L1 (UCH-L1) (EC 3.4.19.12) (Neuron cytoplasmic protein 9.5) (PGP 9.5) (PGP9.5) (Ubiquitin thioesterase L1)	Uchl1	485.984
B2RYG6	Ubiquitin thioesterase OTUB1 (EC 3.4.19.12) (Deubiquitinating enzyme OTUB1) (OTU domain-containing ubiquitin aldehyde-binding protein 1) (Otubain-1) (Ubiquitin-specific-processing protease OTUB1)	Otub1	753.927
P61078	Ubiquitin-conjugating enzyme E2 D3 (EC 2.3.2.23) ((E3-independent) E2 ubiquitin-conjugating enzyme D3) (EC 2.3.2.24) (E2 ubiquitin-conjugating enzyme D3) (Phosphoarginine phosphatase) (PAPase) (Ubiquitin carrier protein D3) (Ubiquitin-conjugating enzyme E2(17)KB 3) (Ubiquitin-conjugating enzyme E2-17 kDa 3) (Ubiquitin-protein ligase D3)	Ube2d3	2114.78
Q9EQX9	Ubiquitin-conjugating enzyme E2 N (EC 2.3.2.23) (Bendless-like ubiquitin-conjugating enzyme) (E2 ubiquitin-conjugating enzyme N) (Ubiquitin carrier protein N) (Ubiquitin-protein ligase N)	Ube2n	3938.48
Q5U300	Ubiquitin-like modifier-activating enzyme 1 (EC 6.2.1.45) (Ubiquitin-activating enzyme E1)	Uba1	1042.55
O70199	UDP-glucose 6-dehydrogenase (UDP-Glc dehydrogenase) (UDP-GlcDH) (UDPGDH) (EC 1.1.1.22)	Ugdh	5355.81
Q9JLA3	UDP-glucose:glycoprotein glucosyltransferase 1 (UGT1) (rUGT1) (EC 2.4.1.-) (UDP--Glc:glycoprotein glucosyltransferase) (UDP-glucose ceramide glucosyltransferase-like 1)	Uggt1	571.073
P29534	Vascular cell adhesion protein 1 (V-CAM 1) (VCAM-1) (CD antigen CD106)	Vcam1	12510.7
Q9ERB4	Versican core protein (Chondroitin sulfate proteoglycan core protein 2) (Chondroitin sulfate proteoglycan 2) (Glial hyaluronate-binding protein) (GHAP) (Large fibroblast proteoglycan) (PG-M)	Vcan	77067.2
P31000	Vimentin	Vim	16403
P85972	Vinculin (Metavinculin)	Vcl	24733.4
P53813	Vitamin K-dependent protein S	Pros1	6834.67
Q9Z2L0	Voltage-dependent anion-selective channel protein 1 (VDAC-1) (rVDAC1) (Outer mitochondrial membrane protein porin 1)	Vdac1	1580.6
P81155	Voltage-dependent anion-selective channel protein 2 (VDAC-2) (B36-VDAC) (Outer mitochondrial membrane protein porin 2)	Vdac2	990.179
Q642A6	von Willebrand factor A domain-containing protein 1	Vwa1	872.332
Q75WE7	von Willebrand factor A domain-containing protein 5A (Loss of heterozygosity 11 chromosomal region 2 gene A protein homolog) (Mast cell surface antigen 1) (Masa-1)	Vwa5a	24.1364
P62815	V-type proton ATPase subunit B, brain isoform (V-ATPase subunit B 2) (Endomembrane proton pump 58 kDa subunit) (Vacuolar proton pump subunit B 2)	Atp6v1b2	517.336
O54715	V-type proton ATPase subunit S1 (V-ATPase subunit S1) (C7-1 protein) (V-ATPase Ac45 subunit) (V-ATPase S1 accessory protein) (Vacuolar proton pump subunit S1)	Atp6ap1	1322.83
O70280	WAP four-disulfide core domain protein 1 (Prostate stromal protein ps20) (ps20 growth inhibitor)	Wfdc1	287.192
Q5RKI0	WD repeat-containing protein 1	Wdr1	26915.2
Q5I0D7	Xaa-Pro dipeptidase (X-Pro dipeptidase) (EC 3.4.13.9) (Imidodipeptidase) (Peptidase D) (Proline dipeptidase) (Prolidase)	Pepd	308

## Sheet: S8
r-prASC high glucoses-derived secretome: common proteins					r-prASC high glucose-derived secretome: unique proteins
Protein ID	Protein names	PG.Genes	Quantity		Only present in HG-secretome	Protein names
P16232	11-beta-hydroxysteroid dehydrogenase 1 (11-DH) (11-beta-HSD1) (EC 1.1.1.146) (7-oxosteroid reductase) (EC 1.1.1.201) (Corticosteroid 11-beta-dehydrogenase isozyme 1)	Hsd11b1	215.049		P14480	Fibrinogen beta chain (Liver regeneration-related protein LRRG036/LRRG043/LRRG189) [Cleaved into: Fibrinopeptide B; Fibrinogen beta chain]
P35213	14-3-3 protein beta/alpha (Prepronerve growth factor RNH-1) (Protein kinase C inhibitor protein 1) (KCIP-1) [Cleaved into: 14-3-3 protein beta/alpha, N-terminally processed]	Ywhab	576.354		P05712	Ras-related protein Rab-2A (EC 3.6.5.2)
P62260	14-3-3 protein epsilon (14-3-3E) (Mitochondrial import stimulation factor L subunit) (MSF L)	Ywhae	23908.3		Q6P7B0	Tryptophan--tRNA ligase, cytoplasmic (EC 6.1.1.2) (Tryptophanyl-tRNA synthetase) (TrpRS) [Cleaved into: T1-TrpRS; T2-TrpRS]
P68511	14-3-3 protein eta	Ywhah	1337.67		Q63198	Contactin-1 (Neural cell surface protein F3)
P61983	14-3-3 protein gamma [Cleaved into: 14-3-3 protein gamma, N-terminally processed]	Ywhag	91531.2		Q68FQ0	T-complex protein 1 subunit epsilon (TCP-1-epsilon) (CCT-epsilon)
P68255	14-3-3 protein theta (14-3-3 protein tau)	Ywhaq	2320.98		P97535	Phospholipase A1 member A (EC 3.1.1.111) (Phosphatidylserine-specific phospholipase A1) (PS-PLA1)
P63102	14-3-3 protein zeta/delta (Mitochondrial import stimulation factor S1 subunit) (Protein kinase C inhibitor protein 1) (KCIP-1)	Ywhaz	18790.4		P16232	11-beta-hydroxysteroid dehydrogenase 1 (11-DH) (11-beta-HSD1) (EC 1.1.1.146) (7-oxosteroid reductase) (EC 1.1.1.201) (Corticosteroid 11-beta-dehydrogenase isozyme 1)
Q4FZT9	26S proteasome non-ATPase regulatory subunit 2	Psmd2	261.079		P41562	Isocitrate dehydrogenase [NADP] cytoplasmic (IDH) (IDH1) (EC 1.1.1.42) (Cytosolic NADP-isocitrate dehydrogenase) (IDPc) (NADP(+)-specific ICDH) (Oxalosuccinate decarboxylase)
P62198	26S proteasome regulatory subunit 8 (26S proteasome AAA-ATPase subunit RPT6) (Proteasome 26S subunit ATPase 5) (Proteasome subunit p45) (Thyroid hormone receptor-interacting protein 1) (TRIP1) (p45/SUG)	Psmc5	642.158		P21702	Prolactin-3D1 (Chorionic somatomammotropin hormone 1) (Placental lactogen I) (PL-I)
Q6AXT0	39S ribosomal protein L37, mitochondrial (L37mt) (MRP-L37)	Mrpl37	872.872		Q0PMD2	Anthrax toxin receptor 1
P62282	40S ribosomal protein S11	Rps11	675.929		B3GNI6	Septin-11
P62250	40S ribosomal protein S16	Rps16	786.765		P67779	Prohibitin 1
P62271	40S ribosomal protein S18	Rps18	634.349		O35952	Hydroxyacylglutathione hydrolase, mitochondrial (EC 3.1.2.6) (Glyoxalase II) (Glx II) (Round spermatid protein RSP29)
P62909	40S ribosomal protein S3 (EC 4.2.99.18)	Rps3	3438.66		P18645	UDP-glucose 4-epimerase (EC 5.1.3.2) (Galactowaldenase) (UDP-N-acetylglucosamine 4-epimerase) (UDP-GlcNAc 4-epimerase) (EC 5.1.3.7) (UDP-galactosamine 4-epimerase) (UDP-GalNAc 4-epimerase) (UDP-galactose 4-epimerase)
P49242	40S ribosomal protein S3a (V-fos transformation effector protein) [Cleaved into: 40S ribosomal protein S3b]	Rps3a	634.358		Q66X93	Staphylococcal nuclease domain-containing protein 1 (EC 3.1.31.1) (100 kDa coactivator) (SND p102) (p100 co-activator) (p105 coactivator)
P62703	40S ribosomal protein S4, X isoform	Rps4x	607.051		Q7TMA5	Apolipoprotein B-100 (Apo B-100) [Cleaved into: Apolipoprotein B-48 (Apo B-48)]
P38983	40S ribosomal protein SA (37 kDa laminin receptor precursor) (37LRP) (37/67 kDa laminin receptor) (LRP/LR) (67 kDa laminin receptor) (67LR) (Laminin receptor 1) (LamR) (Laminin-binding protein precursor p40) (LBP/p40)	Rpsa	683.146		P16599	Tumor necrosis factor (Cachectin) (TNF-alpha) (Tumor necrosis factor ligand superfamily member 2) (TNF-a) [Cleaved into: Tumor necrosis factor, membrane form (N-terminal fragment) (NTF); Intracellular domain 1 (ICD1); Intracellular domain 2 (ICD2); C-domain 1; C-domain 2; Tumor necrosis factor, soluble form]
Q91ZS3	45 kDa calcium-binding protein (Cab45) (Stromal cell-derived factor 4) (SDF-4)	Sdf4	8502.54		Q63009	Protein arginine N-methyltransferase 1 (EC 2.1.1.319) (Histone-arginine N-methyltransferase PRMT1)
Q5FVH2	5'-3' exonuclease PLD3 (EC 3.1.16.1) (Choline phosphatase 3) (Phosphatidylcholine-hydrolyzing phospholipase D3) (Phospholipase D3) (PLD 3)	Pld3	3833.76		Q6AYA5	Transmembrane protein 106B
P63039	60 kDa heat shock protein, mitochondrial (EC 5.6.1.7) (60 kDa chaperonin) (Chaperonin 60) (CPN60) (HSP-65) (Heat shock protein 60) (HSP-60) (Hsp60) (Mitochondrial matrix protein P1)	Hspd1	367.46		Q63584	Transmembrane emp24 domain-containing protein 10 (Protein Tmed10) (21 kDa transmembrane-trafficking protein) (Transmembrane protein Tmp21) (p24 family protein delta-1) (p24delta1)
P19945	60S acidic ribosomal protein P0 (60S ribosomal protein L10E)	Rplp0	1932.97		Q62638	Golgi apparatus protein 1 (E-selectin ligand 1) (ESL-1) (Golgi sialoglycoprotein MG-160)
P62907	60S ribosomal protein L10a	Rpl10a	2579.95		Q00981	Ubiquitin carboxyl-terminal hydrolase isozyme L1 (UCH-L1) (EC 3.4.19.12) (Neuron cytoplasmic protein 9.5) (PGP 9.5) (PGP9.5) (Ubiquitin thioesterase L1)
Q63507	60S ribosomal protein L14	Rpl14	398.159		Q6P502	T-complex protein 1 subunit gamma (TCP-1-gamma) (CCT-gamma)
P24049	60S ribosomal protein L17 (Amino acid starvation-induced protein) (ASI) (L23)	Rpl17	592.459		Q68FR9	Elongation factor 1-delta (EF-1-delta)
P09895	60S ribosomal protein L5	Rpl5	437.955		P15178	Aspartate--tRNA ligase, cytoplasmic (EC 6.1.1.12) (Aspartyl-tRNA synthetase) (AspRS)
P62919	60S ribosomal protein L8	Rpl8	314.17		P23097	Collagenase 3 (EC 3.4.24.-) (Matrix metalloproteinase-13) (MMP-13) (UMRCASE)
P17077	60S ribosomal protein L9	Rpl9	66.4987		P85007	Immediate early response 3-interacting protein 1
P85968	6-phosphogluconate dehydrogenase, decarboxylating (EC 1.1.1.44)	Pgd	3293.37		Q80WF4	Transmembrane protein 132A (GRP78-binding protein) (HSPA5-binding protein 1)
P33436	72 kDa type IV collagenase (EC 3.4.24.24) (72 kDa gelatinase) (Gelatinase A) (Matrix metalloproteinase-2) (MMP-2) [Cleaved into: PEX]	Mmp2	95830.2		Q5RJR8	Leucine-rich repeat-containing protein 59 (Protein p34) [Cleaved into: Leucine-rich repeat-containing protein 59, N-terminally processed]
Q1EHB3	A disintegrin and metalloproteinase with thrombospondin motifs 7 (ADAM-TS 7) (ADAM-TS7) (ADAMTS-7) (EC 3.4.24.-) (COMPase)	Adamts7	393.314		P14173	Aromatic-L-amino-acid decarboxylase (AADC) (EC 4.1.1.28) (DOPA decarboxylase) (DDC)
Q5XI22	Acetyl-CoA acetyltransferase, cytosolic (EC 2.3.1.9) (Cytosolic acetoacetyl-CoA thiolase)	Acat2	309.146		Q06518	Nitric oxide synthase, inducible (EC 1.14.13.39) (Inducible NO synthase) (Inducible NOS) (iNOS) (NOS type II) (Peptidyl-cysteine S-nitrosylase NOS2)
Q6P7S1	Acid ceramidase (AC) (ACDase) (Acid CDase) (EC 3.5.1.23) (Acylsphingosine deacylase) (N-acylethanolamine hydrolase ASAH1) (EC 3.5.1.-) (N-acylsphingosine amidohydrolase) [Cleaved into: Acid ceramidase subunit alpha; Acid ceramidase subunit beta]	Asah1	4620.37		P09895	60S ribosomal protein L5
Q641Z7	Acid sphingomyelinase-like phosphodiesterase 3a (ASM-like phosphodiesterase 3a) (EC 3.1.4.-)	Smpdl3a	1184.77		Q3KR86	MICOS complex subunit Mic60 (Mitochondrial inner membrane protein) (Mitofilin)
P68035	Actin, alpha cardiac muscle 1 (EC 3.6.4.-) (Alpha-cardiac actin) [Cleaved into: Actin, alpha cardiac muscle 1, intermediate form]	Actc1	442553		P15978	Class I histocompatibility antigen, Non-RT1.A alpha-1 chain
P68136	Actin, alpha skeletal muscle (EC 3.6.4.-) (Alpha-actin-1) [Cleaved into: Actin, alpha skeletal muscle, intermediate form]	Acta1	0.617098		Q9WVK7	Hydroxyacyl-coenzyme A dehydrogenase, mitochondrial (HCDH) (EC 1.1.1.35) (Medium and short-chain L-3-hydroxyacyl-coenzyme A dehydrogenase) (Short-chain 3-hydroxyacyl-CoA dehydrogenase)
P62738	Actin, aortic smooth muscle (EC 3.6.4.-) (Alpha-actin-2) [Cleaved into: Actin, aortic smooth muscle, intermediate form]	Acta2	17190		Q642A7	Protein FAM151A
P60711	Actin, cytoplasmic 1 (EC 3.6.4.-) (Beta-actin) [Cleaved into: Actin, cytoplasmic 1, N-terminally processed]	Actb	60319.3		Q99ML5	Prenylcysteine oxidase 1 (EC 1.8.3.5) (Chloride ion pump-associated 55 kDa protein)
Q5M7U6	Actin-related protein 2 (Actin-like protein 2)	Actr2	2456.65		Q09073	ADP/ATP translocase 2 (ADP,ATP carrier protein 2) (Adenine nucleotide translocator 2) (ANT 2) (Solute carrier family 25 member 5) [Cleaved into: ADP/ATP translocase 2, N-terminally processed]
O88656	Actin-related protein 2/3 complex subunit 1B (Arp2/3 complex 41 kDa subunit) (p41-ARC)	Arpc1b	2082.42		P50282	Matrix metalloproteinase-9 (MMP-9) (EC 3.4.24.35) (92 kDa gelatinase) (92 kDa type IV collagenase) (Gelatinase B) (GELB)
P85970	Actin-related protein 2/3 complex subunit 2 (Arp2/3 complex 34 kDa subunit) (p34-ARC)	Arpc2	5970.97		Q9R0T3	DnaJ homolog subfamily C member 3 (Interferon-induced, double-stranded RNA-activated protein kinase inhibitor) (Protein kinase inhibitor of 58 kDa) (Protein kinase inhibitor p58)
Q4V7C7	Actin-related protein 3 (Actin-like protein 3)	Actr3	6778.25		Q4QRB4	Tubulin beta-3 chain (Neuron-specific class III beta-tubulin)
Q63396	Activated RNA polymerase II transcriptional coactivator p15 (Positive cofactor 4) (PC4) (SUB1 homolog) (p14)	Sub1	469.513		Q63507	60S ribosomal protein L14
P10760	Adenosylhomocysteinase (AdoHcyase) (EC 3.13.2.1) (S-adenosyl-L-homocysteine hydrolase)	Ahcy	1598.42		B2RYG7	Docking protein 3 (Downstream of tyrosine kinase 3)
P39069	Adenylate kinase isoenzyme 1 (AK 1) (EC 2.7.4.10) (EC 2.7.4.3) (EC 2.7.4.6) (ATP-AMP transphosphorylase 1) (ATP:AMP phosphotransferase) (Adenylate monophosphate kinase) (Myokinase)	Ak1	353.078		P06399	Fibrinogen alpha chain [Cleaved into: Fibrinopeptide A; Fibrinogen alpha chain]
Q08163	Adenylyl cyclase-associated protein 1 (CAP 1)	Cap1	5653.86		P35572	Insulin-like growth factor-binding protein 6 (IBP-6) (IGF-binding protein 6) (IGFBP-6)
A2RUV9	Adipocyte enhancer-binding protein 1 (AE-binding protein 1) (Aortic carboxypeptidase-like protein)	Aebp1	44583.8		P62282	40S ribosomal protein S11
Q09073	ADP/ATP translocase 2 (ADP,ATP carrier protein 2) (Adenine nucleotide translocator 2) (ANT 2) (Solute carrier family 25 member 5) [Cleaved into: ADP/ATP translocase 2, N-terminally processed]	Slc25a5	186.229		Q91Y78	Ubiquitin carboxyl-terminal hydrolase isozyme L3 (UCH-L3) (EC 3.4.19.12) (Ubiquitin thioesterase L3)
P61206	ADP-ribosylation factor 3 (Liver regeneration-related protein LRRG202)	Arf3	1275.73		Q64268	Heparin cofactor 2 (Heparin cofactor II) (HC-II) (Protease inhibitor leuserpin-2) (Serpin D1)
P36953	Afamin (Alpha-albumin) (Alpha-Alb)	Afm	18072.4		P47727	Carbonyl reductase [NADPH] 1 (EC 1.1.1.184) (15-hydroxyprostaglandin dehydrogenase [NADP(+)]) (EC 1.1.1.196, EC 1.1.1.197) (20-beta-hydroxysteroid dehydrogenase) (Alcohol dehydrogenase [NAD(P)+] CBR1) (EC 1.1.1.71) (NADPH-dependent carbonyl reductase 1) (Prostaglandin 9-ketoreductase) (PG-9-KR) (Prostaglandin-E(2) 9-reductase) (EC 1.1.1.189)
P25304	Agrin [Cleaved into: Agrin N-terminal 110 kDa subunit; Agrin C-terminal 110 kDa subunit; Agrin C-terminal 90 kDa fragment (C90); Agrin C-terminal 22 kDa fragment (C22)]	Agrn	332.105		Q07009	Calpain-2 catalytic subunit (EC 3.4.22.53) (Calcium-activated neutral proteinase 2) (CANP 2) (Calpain M-type) (Calpain-2 large subunit) (Millimolar-calpain) (M-calpain)
P50475	Alanine--tRNA ligase, cytoplasmic (EC 6.1.1.7) (Alanyl-tRNA synthetase) (AlaRS)	Aars1	543.418		P62198	26S proteasome regulatory subunit 8 (26S proteasome AAA-ATPase subunit RPT6) (Proteasome 26S subunit ATPase 5) (Proteasome subunit p45) (Thyroid hormone receptor-interacting protein 1) (TRIP1) (p45/SUG)
P02770	Albumin	Alb	623052		Q00438	Polypyrimidine tract-binding protein 1 (PTB) (Heterogeneous nuclear ribonucleoprotein I) (hnRNP I) (Pyrimidine-binding protein) (PYBP)
P51635	Aldo-keto reductase family 1 member A1 (EC 1.1.1.2) (EC 1.1.1.33) (EC 1.1.1.372) (EC 1.1.1.54) (3-DG-reducing enzyme) (Alcohol dehydrogenase [NADP(+)]) (Aldehyde reductase) (Glucuronate reductase) (EC 1.1.1.19) (Glucuronolactone reductase) (EC 1.1.1.20)	Akr1a1	4281.02		F1LYQ8	FERM, ARHGEF and pleckstrin domain-containing protein 1 (FERM, RhoGEF and pleckstrin domain-containing protein 1)
P07943	Aldo-keto reductase family 1 member B1 (EC 1.1.1.21) (EC 1.1.1.300) (EC 1.1.1.372) (EC 1.1.1.54) (Aldehyde reductase) (Aldose reductase) (AR)	Akr1b1	8157.6		P02680	Fibrinogen gamma chain
Q5RJP0	Aldo-keto reductase family 1 member B7 (EC 1.1.1.21) (Aldehyde reductase) (Aldose reductase-like protein AKR1B14) (Aldose reductase-related protein 1)	Akr1b7	613.938		P23928	Alpha-crystallin B chain (Alpha(B)-crystallin)
P14046	Alpha-1-inhibitor 3 (Alpha-1-inhibitor 3 variant II) (Alpha-1-inhibitor III)	A1i3	11465.6		Q9EQV9	Carboxypeptidase B2 (EC 3.4.17.20) (Carboxypeptidase R) (CPR) (Carboxypeptidase U) (CPU) (Thrombin-activable fibrinolysis inhibitor) (TAFI)
Q63041	Alpha-1-macroglobulin (Alpha-1-M) (Alpha-1-macroglobulin 165 kDa subunit) [Cleaved into: Alpha-1-macroglobulin 45 kDa subunit]	A1m	5729.85		Q05175	Brain acid soluble protein 1 (22 kDa neuronal tissue-enriched acidic protein) (Neuronal axonal membrane protein NAP-22)
P24090	Alpha-2-HS-glycoprotein (59 kDa bone sialic acid-containing protein) (BSP) (Fetuin-A) (Glycoprotein PP63)	Ahsg	412046		P39069	Adenylate kinase isoenzyme 1 (AK 1) (EC 2.7.4.10) (EC 2.7.4.3) (EC 2.7.4.6) (ATP-AMP transphosphorylase 1) (ATP:AMP phosphotransferase) (Adenylate monophosphate kinase) (Myokinase)
P06238	Alpha-2-macroglobulin (Alpha-2-M)	A2m	36461.7		P04762	Catalase (EC 1.11.1.6)
Q9Z1P2	Alpha-actinin-1 (Alpha-actinin cytoskeletal isoform) (F-actin cross-linking protein) (Non-muscle alpha-actinin-1)	Actn1	48418.4		Q4KLL4	Transmembrane 9 superfamily member 4
Q9QXQ0	Alpha-actinin-4 (Non-muscle alpha-actinin 4)	Actn4	14225		Q6TMA8	Angiopoietin-related protein 4 (Angiopoietin-like protein 4) (Hepatic fibrinogen/angiopoietin-related protein) (HFARP) [Cleaved into: ANGPTL4 N-terminal chain; ANGPTL4 C-terminal chain]
P23928	Alpha-crystallin B chain (Alpha(B)-crystallin)	Cryab	4223.63		Q63525	Nuclear migration protein nudC (Nuclear distribution protein C homolog) (c15)
P04764	Alpha-enolase (EC 4.2.1.11) (2-phospho-D-glycerate hydro-lyase) (Enolase 1) (Non-neural enolase) (NNE)	Eno1	11526.4		P25235	Dolichyl-diphosphooligosaccharide--protein glycosyltransferase subunit 2 (Dolichyl-diphosphooligosaccharide--protein glycosyltransferase 63 kDa subunit) (Ribophorin II) (RPN-II) (Ribophorin-2)
P28494	Alpha-mannosidase 2 (EC 3.2.1.114) (Golgi alpha-mannosidase II) (AMan II) (Man II) (Mannosidase alpha class 2A member 1) (Mannosyl-oligosaccharide 1,3-1,6-alpha-mannosidase)	Man2a1	745.746		B2RZ37	Receptor expression-enhancing protein 5 (Polyposis locus protein 1 homolog)
Q66H12	Alpha-N-acetylgalactosaminidase (EC 3.2.1.49) (Alpha-galactosidase B)	Naga	1989.3		Q04462	Valine--tRNA ligase (EC 6.1.1.9) (Valyl-tRNA synthetase) (ValRS)
P08592	Amyloid-beta precursor protein (ABPP) (APP) (Alzheimer disease amyloid A4 protein homolog) (Alzheimer disease amyloid protein) (Amyloid precursor protein) (Amyloid-beta (A4) precursor protein) (Amyloid-beta A4 protein) (Amyloidogenic glycoprotein) (AG) [Cleaved into: N-APP; Soluble APP-alpha (S-APP-alpha); Soluble APP-beta (S-APP-beta); C99 (Beta-secretase C-terminal fragment) (Beta-CTF); Amyloid…	App	5241.08		Q91ZV2	Discoidin, CUB and LCCL domain-containing protein 2 (Endothelial and smooth muscle cell-derived neuropilin-like protein)
Q6TMA8	Angiopoietin-related protein 4 (Angiopoietin-like protein 4) (Hepatic fibrinogen/angiopoietin-related protein) (HFARP) [Cleaved into: ANGPTL4 N-terminal chain; ANGPTL4 C-terminal chain]	Angptl4	2121.43		Q641Y0	Dolichyl-diphosphooligosaccharide--protein glycosyltransferase 48 kDa subunit (DDOST 48 kDa subunit) (Oligosaccharyl transferase 48 kDa subunit)
P07150	Annexin A1 (Annexin I) (Annexin-1) (Calpactin II) (Calpactin-2) (Chromobindin-9) (Lipocortin I) (Phospholipase A2 inhibitory protein) (p35) [Cleaved into: Annexin Ac2-26]	Anxa1	2994.52		I6L9G5	Reticulocalbin-3
Q07936	Annexin A2 (Annexin II) (Annexin-2) (Calpactin I heavy chain) (Calpactin-1 heavy chain) (Chromobindin-8) (Lipocortin II) (Placental anticoagulant protein IV) (PAP-IV) (Protein I) (p36)	Anxa2	5178.99		P49744	Thrombospondin-4
P55260	Annexin A4 (36 kDa zymogen granule membrane-associated protein) (ZAP36) (Annexin IV) (Annexin-4) (Lipocortin IV)	Anxa4	112.961		P42930	Heat shock protein beta-1 (HspB1) (Heat shock 27 kDa protein) (HSP 27)
P14668	Annexin A5 (Anchorin CII) (Annexin V) (Annexin-5) (Calphobindin I) (CPB-I) (Endonexin II) (Lipocortin V) (Placental anticoagulant protein 4) (PP4) (Placental anticoagulant protein I) (PAP-I) (Thromboplastin inhibitor) (Vascular anticoagulant-alpha) (VAC-alpha)	Anxa5	3806.14		Q5XIT1	Microtubule-associated protein RP/EB family member 3 (EB1 protein family member 3) (EBF3) (End-binding protein 3) (EB3) (RP3)
P48037	Annexin A6 (Annexin VI) (Annexin-6) (Calcium-binding protein 65/67) (CBP 65/67)	Anxa6	1830.49		P10536	Ras-related protein Rab-1B (EC 3.6.5.2)
Q0PMD2	Anthrax toxin receptor 1	Antxr1	267.633		Q9WVC0	Septin-7 (CDC10 protein homolog)
P62944	AP-2 complex subunit beta (AP105B) (Adaptor protein complex AP-2 subunit beta) (Adaptor-related protein complex 2 subunit beta) (Beta-2-adaptin) (Beta-adaptin) (Clathrin assembly protein complex 2 beta large chain) (Plasma membrane adaptor HA2/AP2 adaptin beta subunit)	Ap2b1	603.579		P07338	Chymotrypsinogen B (EC 3.4.21.1) [Cleaved into: Chymotrypsin B chain A; Chymotrypsin B chain B; Chymotrypsin B chain C]
Q7TMA5	Apolipoprotein B-100 (Apo B-100) [Cleaved into: Apolipoprotein B-48 (Apo B-48)]	Apob	2283.53		P62919	60S ribosomal protein L8
P02650	Apolipoprotein E (Apo-E)	Apoe	18308.5		P25086	Interleukin-1 receptor antagonist protein (IL-1RN) (IL-1ra) (IRAP) (IL1 inhibitor)
P09034	Argininosuccinate synthase (EC 6.3.4.5) (Citrulline--aspartate ligase)	Ass1	209.922		Q4FZY0	EF-hand domain-containing protein D2 (Swiprosin-1)
P14173	Aromatic-L-amino-acid decarboxylase (AADC) (EC 4.1.1.28) (DOPA decarboxylase) (DDC)	Ddc	68122.1		Q5XI22	Acetyl-CoA acetyltransferase, cytosolic (EC 2.3.1.9) (Cytosolic acetoacetyl-CoA thiolase)
P13221	Aspartate aminotransferase, cytoplasmic (cAspAT) (EC 2.6.1.1) (EC 2.6.1.3) (Cysteine aminotransferase, cytoplasmic) (Cysteine transaminase, cytoplasmic) (cCAT) (Glutamate oxaloacetate transaminase 1) (Transaminase A)	Got1	2013.09		P19222	Carboxypeptidase A2 (EC 3.4.17.15)
P00507	Aspartate aminotransferase, mitochondrial (mAspAT) (EC 2.6.1.1) (EC 2.6.1.7) (Fatty acid-binding protein) (FABP-1) (Glutamate oxaloacetate transaminase 2) (Kynurenine aminotransferase 4) (Kynurenine aminotransferase IV) (Kynurenine--oxoglutarate transaminase 4) (Kynurenine--oxoglutarate transaminase IV) (Plasma membrane-associated fatty acid-binding protein) (FABPpm) (Transaminase A)	Got2	2122.13		P62828	GTP-binding nuclear protein Ran (EC 3.6.5.-) (GTPase Ran) (Ras-like protein TC4) (Ras-related nuclear protein)
P15178	Aspartate--tRNA ligase, cytoplasmic (EC 6.1.1.12) (Aspartyl-tRNA synthetase) (AspRS)	Dars1	787.1
Q0ZHH6	Atlastin-3 (EC 3.6.5.-)	Atl3	272.459
P15999	ATP synthase subunit alpha, mitochondrial (ATP synthase F1 subunit alpha)	Atp5f1a	829.563
P10719	ATP synthase subunit beta, mitochondrial (EC 7.1.2.2) (ATP synthase F1 subunit beta)	Atp5f1b	1804.61
P16638	ATP-citrate synthase (EC 2.3.3.8) (ATP-citrate (pro-S-)-lyase) (Citrate cleavage enzyme)	Acly	510.284
Q99J86	Attractin (Protein zitter)	Atrn	867.913
P06760	Beta-glucuronidase (EC 3.2.1.31)	Gusb	1238.41
Q641X3	Beta-hexosaminidase subunit alpha (EC 3.2.1.52) (Beta-N-acetylhexosaminidase subunit alpha) (Hexosaminidase subunit A) (N-acetyl-beta-glucosaminidase subunit alpha)	Hexa	7911.06
Q6AXR4	Beta-hexosaminidase subunit beta (EC 3.2.1.52) (Beta-N-acetylhexosaminidase subunit beta) (Hexosaminidase subunit B) (N-acetyl-beta-glucosaminidase subunit beta)	Hexb	7084.53
P47853	Biglycan (Bone/cartilage proteoglycan I) (PG-S1)	Bgn	932699
Q04906	Bone morphogenetic protein 6 (BMP-6) (VG-1-related protein) (VGR-1)	Bmp6	1268.48
Q05175	Brain acid soluble protein 1 (22 kDa neuronal tissue-enriched acidic protein) (Neuronal axonal membrane protein NAP-22)	Basp1	420.834
P0DP29	Calmodulin-1	Calm1	1905.16
P35565	Calnexin	Canx	765.711
Q64537	Calpain small subunit 1 (CSS1) (Calcium-activated neutral proteinase small subunit) (CANP small subunit) (Calcium-dependent protease small subunit) (CDPS) (Calcium-dependent protease small subunit 1) (Calpain regulatory subunit)	Capns1	275.906
Q07009	Calpain-2 catalytic subunit (EC 3.4.22.53) (Calcium-activated neutral proteinase 2) (CANP 2) (Calpain M-type) (Calpain-2 large subunit) (Millimolar-calpain) (M-calpain)	Capn2	15.3439
Q08290	Calponin-1 (Basic calponin) (Calponin H1, smooth muscle)	Cnn1	649.502
P37397	Calponin-3 (Calponin, acidic isoform) (Calponin, non-muscle isoform)	Cnn3	1644.1
P18418	Calreticulin (CALBP) (CRP55) (Calcium-binding protein 3) (CABP3) (Calregulin) (Endoplasmic reticulum resident protein 60) (ERp60) (HACBP)	Calr	31250.7
Q6Q0N0	Calsyntenin-1 (Alcadein-alpha) (Alc-alpha) [Cleaved into: Soluble Alc-alpha (SAlc-alpha); CTF1-alpha (C-terminal fragment 1-alpha)]	Clstn1	7273.86
O35783	Calumenin (CBP-50) (Crocalbin)	Calu	17933.4
P27139	Carbonic anhydrase 2 (EC 4.2.1.1) (Carbonate dehydratase II) (Carbonic anhydrase II) (CA-II)	Ca2	4218.24
P47727	Carbonyl reductase [NADPH] 1 (EC 1.1.1.184) (15-hydroxyprostaglandin dehydrogenase [NADP(+)]) (EC 1.1.1.196, EC 1.1.1.197) (20-beta-hydroxysteroid dehydrogenase) (Alcohol dehydrogenase [NAD(P)+] CBR1) (EC 1.1.1.71) (NADPH-dependent carbonyl reductase 1) (Prostaglandin 9-ketoreductase) (PG-9-KR) (Prostaglandin-E(2) 9-reductase) (EC 1.1.1.189)	Cbr1	551.81
P19222	Carboxypeptidase A2 (EC 3.4.17.15)	Cpa2	50.5897
Q9EQV9	Carboxypeptidase B2 (EC 3.4.17.20) (Carboxypeptidase R) (CPR) (Carboxypeptidase U) (CPU) (Thrombin-activable fibrinolysis inhibitor) (TAFI)	Cpb2	3441.47
P15087	Carboxypeptidase E (CPE) (EC 3.4.17.10) (Carboxypeptidase H) (CPH) (Enkephalin convertase) (Prohormone-processing carboxypeptidase)	Cpe	19455.1
Q6IRK9	Carboxypeptidase Q (EC 3.4.17.-) (Hematopoietic lineage switch 2 related protein) (Hls2-rp) (Liver annexin-like protein 1) (LAL-1) (Plasma glutamate carboxypeptidase)	Cpq	7188.48
P35444	Cartilage oligomeric matrix protein (COMP)	Comp	1816.28
P04762	Catalase (EC 1.11.1.6)	Cat	1240.82
P00787	Cathepsin B (EC 3.4.22.1) (Cathepsin B1) (RSG-2) [Cleaved into: Cathepsin B light chain; Cathepsin B heavy chain]	Ctsb	5654.38
P24268	Cathepsin D (EC 3.4.23.5) [Cleaved into: Cathepsin D 12 kDa light chain; Cathepsin D 9 kDa light chain; Cathepsin D 34 kDa heavy chain; Cathepsin D 30 kDa heavy chain]	Ctsd	10044.1
O35186	Cathepsin K (EC 3.4.22.38)	Ctsk	7306.31
Q9R1T3	Cathepsin Z (EC 3.4.18.1) (Cathepsin Y)	Ctsz	1041.23
P14844	C-C motif chemokine 2 (Immediate-early serum-responsive protein JE) (Monocyte chemoattractant protein 1) (Monocyte chemotactic protein 1) (MCP-1) (Small-inducible cytokine A2)	Ccl2	21020.2
Q9QXY8	C-C motif chemokine 7 (Monocyte chemoattractant protein 3) (Monocyte chemotactic protein 3) (MCP-3) (Small-inducible cytokine A7)	Ccl7	9014.01
Q9R1E9	CCN family member 2 (Cellular communication network factor 2) (Connective tissue growth factor) (Connective tissue growth-related protein)	Ccn2	6680.03
Q9QZQ5	CCN family member 3 (Cellular communication network factor 3) (Nephroblastoma-overexpressed gene protein homolog) (Protein NOV homolog) (NovH)	Ccn3	24196.4
Q99PP0	CCN family member 4 (ELM-1) (WNT1-inducible-signaling pathway protein 1) (WISP-1)	Ccn4	279.184
O35112	CD166 antigen (Activated leukocyte cell adhesion molecule) (HB2) (KG-CAM) (Protein MEMD) (SB-10 antigen) (CD antigen CD166)	Alcam	1192.97
P26051	CD44 antigen (Extracellular matrix receptor III) (ECMR-III) (GP90 lymphocyte homing/adhesion receptor) (HUTCH-I) (Hermes antigen) (Hyaluronate receptor) (Phagocytic glycoprotein 1) (PGP-1) (Phagocytic glycoprotein I) (PGP-I) (CD antigen CD44)	Cd44	3297.81
P28648	CD63 antigen (Mast cell antigen AD1) (CD antigen CD63)	Cd63	4414.52
P40241	CD9 antigen (CD antigen CD9)	Cd9	6742.1
Q8CFN2	Cell division control protein 42 homolog (EC 3.6.5.2)	Cdc42	840.949
A9ZSY0	Centlein (Centrosomal protein)	Cntln	39.5928
P13635	Ceruloplasmin (EC 1.16.3.1) (Ferroxidase)	Cp	124.503
A0JPQ9	Chitinase domain-containing protein 1	Chid1	883.583
Q9WTV1	Chitinase-3-like protein 1 (Cartilage glycoprotein 39) (CGP-39) (GP-39)	Chi3l1	868.331
Q9Z0W7	Chloride intracellular channel protein 4 (Intracellular chloride ion channel protein p64H1)	Clic4	155.368
Q63148	Chordin	Chrd	529.391
P07338	Chymotrypsinogen B (EC 3.4.21.1) [Cleaved into: Chymotrypsin B chain A; Chymotrypsin B chain B; Chymotrypsin B chain C]	Ctrb1	8400.66
P15978	Class I histocompatibility antigen, Non-RT1.A alpha-1 chain	RT1-Aw2	69.2375
P11442	Clathrin heavy chain 1	Cltc	2571.6
P05371	Clusterin (Dimeric acid glycoprotein) (DAG) (Sulfated glycoprotein 2) (SGP-2) (Testosterone repressed prostate message 2) (TRPM-2) [Cleaved into: Clusterin beta chain; Clusterin alpha chain]	Clu	395.243
B0BNA5	Coactosin-like protein	Cotl1	12059.2
P23514	Coatomer subunit beta (Beta-coat protein) (Beta-COP)	Copb1	1640.37
O35142	Coatomer subunit beta' (Beta'-coat protein) (Beta'-COP) (p102)	Copb2	1719.19
Q66H80	Coatomer subunit delta (Archain) (Delta-coat protein) (Delta-COP)	Arcn1	648.722
Q4AEF8	Coatomer subunit gamma-1 (Gamma-1-coat protein) (Gamma-1-COP)	Copg1	527.95
P45592	Cofilin-1 (Cofilin, non-muscle isoform)	Cfl1	7710.9
Q6QD51	Coiled-coil domain-containing protein 80 (Down-regulated by oncogenes 1 protein) (Steroid-sensitive gene 1 protein) (SSG-1)	Ccdc80	6096.62
P02454	Collagen alpha-1(I) chain (Alpha-1 type I collagen)	Col1a1	294792
P05539	Collagen alpha-1(II) chain (Alpha-1 type II collagen) [Cleaved into: Collagen alpha-1(II) chain; Chondrocalcin]	Col2a1	13582.4
P13941	Collagen alpha-1(III) chain	Col3a1	55396
Q9JI03	Collagen alpha-1(V) chain	Col5a1	4851.16
P20909	Collagen alpha-1(XI) chain	Col11a1	1107.13
P70560	Collagen alpha-1(XII) chain	Col12a1	2060.94
P02466	Collagen alpha-2(I) chain (Alpha-2 type I collagen)	Col1a2	145696
Q8CG08	Collagen triple helix repeat-containing protein 1	Cthrc1	339.145
P23097	Collagenase 3 (EC 3.4.24.-) (Matrix metalloproteinase-13) (MMP-13) (UMRCASE)	Mmp13	623.69
Q5FVH0	Complement C1q tumor necrosis factor-related protein 5	C1qtnf5	8467.93
Q6IE64	Complement C1r subcomponent-like protein (C1r-LP) (C1r-like protein) (EC 3.4.21.-)	C1rl	74403.9
Q6P6T1	Complement C1s subcomponent (EC 3.4.21.42) (C1 esterase) (Complement component 1 subcomponent s) [Cleaved into: Complement C1s subcomponent heavy chain; Complement C1s subcomponent light chain]	C1s	82169.7
P01026	Complement C3 [Cleaved into: Complement C3 beta chain; C3-beta-c (C3bc) (Neutrophil chemotactic factor-2) (ENCF-2); Complement C3 alpha chain; C3a anaphylatoxin (Neutrophil chemotactic factor-1) (ENCF-1); Acylation stimulating protein (ASP) (C3adesArg); Complement C3b alpha' chain; Complement C3c alpha' chain fragment 1; Complement C3dg fragment; Complement C3g fragment; Complement C3d fragment; …	C3	258401
P08649	Complement C4 [Cleaved into: Complement C4 beta chain; Complement C4 alpha chain; C4a anaphylatoxin; Complement C4 gamma chain]	C4	6722.71
Q9WUW3	Complement factor I (EC 3.4.21.45) (C3B/C4B inactivator) [Cleaved into: Complement factor I heavy chain; Complement factor I light chain]	Cfi	3298.04
Q63198	Contactin-1 (Neural cell surface protein F3)	Cntn1	276.155
P97846	Contactin-associated protein 1 (Caspr) (Caspr1) (Neurexin IV) (Neurexin-4) (Paranodin) (p190)	Cntnap1	889.796
O89046	Coronin-1B (Coronin-2)	Coro1b	2299.96
P07335	Creatine kinase B-type (EC 2.7.3.2) (B-CK) (Creatine kinase B chain) (Creatine phosphokinase M-type) (CPK-B)	Ckb	2415.49
Q4TU93	C-type mannose receptor 2 (Endocytic receptor 180) (Macrophage mannose receptor 2) (CD antigen CD280)	Mrc2	1643.02
P97536	Cullin-associated NEDD8-dissociated protein 1 (Cullin-associated and neddylation-dissociated protein 1) (TBP-interacting protein of 120 kDa A) (TBP-interacting protein 120A) (p120 CAND1)	Cand1	520.053
P14841	Cystatin-C (Cystatin-3)	Cst3	7999.24
Q68FS4	Cytosol aminopeptidase (EC 3.4.11.1) (Cysteinylglycine-S-conjugate dipeptidase) (EC 3.4.13.23) (Leucine aminopeptidase 3) (LAP-3) (Leucyl aminopeptidase) (LAP) (Peptidase S) (Proline aminopeptidase) (EC 3.4.11.5) (Prolyl aminopeptidase)	Lap3	550.89
Q01129	Decorin (Bone proteoglycan II) (Dermatan sulfate proteoglycan-II) (DSPG) (PG-S2) (PG40)	Dcn	493002
Q6P6R2	Dihydrolipoyl dehydrogenase, mitochondrial (EC 1.8.1.4) (Dihydrolipoamide dehydrogenase)	Dld	4746.15
Q62950	Dihydropyrimidinase-related protein 1 (DRP-1) (Collapsin response mediator protein 1) (CRMP-1) (Inactive dihydropyrimidinase)	Crmp1	3835.58
P47942	Dihydropyrimidinase-related protein 2 (DRP-2) (Collapsin response mediator protein 2) (CRMP-2) (Turned on after division 64 kDa protein) (TOAD-64)	Dpysl2	4341.49
Q62952	Dihydropyrimidinase-related protein 3 (DRP-3) (Collapsin response mediator protein 4) (CRMP-4) (TOAD-64/Ulip/CRMP) (TUC-4b)	Dpysl3	959.469
Q01460	Di-N-acetylchitobiase (EC 3.2.1.-)	Ctbs	5051.71
P80067	Dipeptidyl peptidase 1 (EC 3.4.14.1) (Cathepsin C) (Cathepsin J) (Dipeptidyl peptidase I) (DPP-I) (DPPI) (Dipeptidyl transferase) [Cleaved into: Dipeptidyl peptidase 1 exclusion domain chain (Dipeptidyl peptidase I exclusion domain chain); Dipeptidyl peptidase 1 heavy chain (Dipeptidyl peptidase I heavy chain); Dipeptidyl peptidase 1 light chain (Dipeptidyl peptidase I light chain)]	Ctsc	986.92
Q9EPB1	Dipeptidyl peptidase 2 (EC 3.4.14.2) (Dipeptidyl aminopeptidase II) (Dipeptidyl peptidase 7) (Dipeptidyl peptidase II) (DPP II) (Quiescent cell proline dipeptidase)	Dpp7	10991.1
Q91ZV2	Discoidin, CUB and LCCL domain-containing protein 2 (Endothelial and smooth muscle cell-derived neuropilin-like protein)	Dcbld2	714.862
Q9ESW0	DNA damage-binding protein 1 (Damage-specific DNA-binding protein 1)	Ddb1	495.991
Q6TUG0	DnaJ homolog subfamily B member 11 (ER-associated DNAJ) (ER-associated Hsp40 co-chaperone) (Endoplasmic reticulum DNA J domain-containing protein 3) (ER-resident protein ERdj3) (ERdj3) (ERj3p) (Liver regeneration-related protein LRRGT00084)	Dnajb11	908.496
Q9R0T3	DnaJ homolog subfamily C member 3 (Interferon-induced, double-stranded RNA-activated protein kinase inhibitor) (Protein kinase inhibitor of 58 kDa) (Protein kinase inhibitor p58)	Dnajc3	257.157
B2RYG7	Docking protein 3 (Downstream of tyrosine kinase 3)	Dok3	546.922
Q641Y0	Dolichyl-diphosphooligosaccharide--protein glycosyltransferase 48 kDa subunit (DDOST 48 kDa subunit) (Oligosaccharyl transferase 48 kDa subunit)	Ddost	929.739
P25235	Dolichyl-diphosphooligosaccharide--protein glycosyltransferase subunit 2 (Dolichyl-diphosphooligosaccharide--protein glycosyltransferase 63 kDa subunit) (Ribophorin II) (RPN-II) (Ribophorin-2)	Rpn2	163.86
Q64610	Ectonucleotide pyrophosphatase/phosphodiesterase family member 2 (E-NPP 2) (EC 3.1.4.39) (Autotaxin) (Extracellular lysophospholipase D) (LysoPLD)	Enpp2	7624.48
Q4FZY0	EF-hand domain-containing protein D2 (Swiprosin-1)	Efhd2	651.48
P62630	Elongation factor 1-alpha 1 (EF-1-alpha-1) (Elongation factor Tu) (EF-Tu) (Eukaryotic elongation factor 1 A-1) (eEF1A-1)	Eef1a1	39117.9
Q68FR9	Elongation factor 1-delta (EF-1-delta)	Eef1d	65.2385
Q68FR6	Elongation factor 1-gamma (EF-1-gamma) (eEF-1B gamma)	Eef1g	4335.06
P05197	Elongation factor 2 (EF-2)	Eef2	6764.92
Q9JJ22	Endoplasmic reticulum aminopeptidase 1 (EC 3.4.11.-) (ARTS-1) (Adipocyte-derived leucine aminopeptidase) (A-LAP) (Aminopeptidase PILS) (Puromycin-insensitive leucyl-specific aminopeptidase) (PILS-AP)	Erap1	1947.39
P06761	Endoplasmic reticulum chaperone BiP (EC 3.6.4.10) (78 kDa glucose-regulated protein) (GRP-78) (Binding-immunoglobulin protein) (BiP) (Heat shock protein 70 family protein 5) (HSP70 family protein 5) (Heat shock protein family A member 5) (Immunoglobulin heavy chain-binding protein) (Steroidogenesis-activator polypeptide)	Hspa5	16072.8
P52555	Endoplasmic reticulum resident protein 29 (ERp29) (Endoplasmic reticulum resident protein 31) (ERp31)	Erp29	3013.11
Q66HD0	Endoplasmin (94 kDa glucose-regulated protein) (GRP-94) (Heat shock protein 90 kDa beta member 1)	Hsp90b1	4482.96
P97682	Endothelial cell-specific molecule 1 (ESM-1) (PG25)	Esm1	5026.24
Q5RKI1	Eukaryotic initiation factor 4A-II (eIF-4A-II) (eIF4A-II) (EC 3.6.4.13) (ATP-dependent RNA helicase eIF4A-2)	Eif4a2	3245.11
P81795	Eukaryotic translation initiation factor 2 subunit 3, X-linked (EC 3.6.5.3) (Eukaryotic translation initiation factor 2 subunit gamma, X-linked) (eIF-2-gamma) (eIF-2-gamma X) (PP42)	Eif2s3	368.283
Q4G061	Eukaryotic translation initiation factor 3 subunit B (eIF3b) (Eukaryotic translation initiation factor 3 subunit 9) (eIF-3-eta)	Eif3b	232.666
Q3T1J1	Eukaryotic translation initiation factor 5A-1 (eIF-5A-1) (eIF-5A1) (Eukaryotic initiation factor 5A isoform 1) (eIF-5A) (eIF-4D)	Eif5a	3812.05
Q62894	Extracellular matrix protein 1 (Secretory component p85)	Ecm1	2230.45
Q08420	Extracellular superoxide dismutase [Cu-Zn] (EC-SOD) (EC 1.15.1.1) (Superoxide dismutase B)	Sod3	5153.77
Q3T1K5	F-actin-capping protein subunit alpha-2 (CapZ alpha-2)	Capza2	1255.17
Q5XI32	F-actin-capping protein subunit beta (CapZ beta)	Capzb	1863.32
P85845	Fascin	Fscn1	8058.16
P12785	Fatty acid synthase (EC 2.3.1.85) (Type I FAS) [Includes: [Acyl-carrier-protein] S-acetyltransferase (EC 2.3.1.38); [Acyl-carrier-protein] S-malonyltransferase (EC 2.3.1.39); 3-oxoacyl-[acyl-carrier-protein] synthase (EC 2.3.1.41); 3-oxoacyl-[acyl-carrier-protein] reductase (EC 1.1.1.100); 3-hydroxyacyl-[acyl-carrier-protein] dehydratase (EC 4.2.1.59); Enoyl-[acyl-carrier-protein] reductase (EC 1…	Fasn	757.159
P55053	Fatty acid-binding protein 5 (Cutaneous fatty acid-binding protein) (C-FABP) (DA11) (Epidermal-type fatty acid-binding protein) (E-FABP) (Fatty acid-binding protein, epidermal)	Fabp5	450.682
P07483	Fatty acid-binding protein, heart (Fatty acid-binding protein 3) (Heart-type fatty acid-binding protein) (H-FABP)	Fabp3	2641.62
F1LYQ8	FERM, ARHGEF and pleckstrin domain-containing protein 1 (FERM, RhoGEF and pleckstrin domain-containing protein 1)	Farp1	975.124
P02793	Ferritin light chain 1 (Ferritin L subunit 1)	Ftl1	13172.3
P06399	Fibrinogen alpha chain [Cleaved into: Fibrinopeptide A; Fibrinogen alpha chain]	Fga	737.51
P14480	Fibrinogen beta chain (Liver regeneration-related protein LRRG036/LRRG043/LRRG189) [Cleaved into: Fibrinopeptide B; Fibrinogen beta chain]	Fgb	887
P02680	Fibrinogen gamma chain	Fgg	320.134
P50609	Fibromodulin (FM) (Collagen-binding 59 kDa protein) (Keratan sulfate proteoglycan fibromodulin) (KSPG fibromodulin)	Fmod	13305
P04937	Fibronectin (FN) [Cleaved into: Anastellin]	Fn1	222913
Q2Q0I9	Fibronectin type III domain-containing protein 1 (Activator of G-protein signaling 8)	Fndc1	8403.87
Q9WVH8	Fibulin-5 (FIBL-5) (Developmental arteries and neural crest EGF-like protein) (Dance) (Embryonic vascular EGF repeat-containing protein) (EVEC)	Fbln5	4124.26
D3ZHA0	Filamin-C (FLN-C) (ABP-280-like protein) (ABP-L) (Actin-binding-like protein) (Filamin-2) (Gamma-filamin)	Flnc	4477.03
P21674	Follistatin (FS) (Activin-binding protein)	Fst	1466.8
Q62632	Follistatin-related protein 1 (Follistatin-like protein 1)	Fstl1	4991.07
P05065	Fructose-bisphosphate aldolase A (EC 4.1.2.13) (Muscle-type aldolase)	Aldoa	29168.3
P11762	Galectin-1 (Gal-1) (14 kDa lectin) (Beta-galactoside-binding lectin L-14-I) (Galaptin) (Lactose-binding lectin 1) (Lectin galactoside-binding soluble 1) (RL 14.5) (S-Lac lectin 1)	Lgals1	8074.83
P08699	Galectin-3 (Gal-3) (35 kDa lectin) (Carbohydrate-binding protein 35) (CBP 35) (Galactose-specific lectin 3) (IgE-binding protein) (Laminin-binding protein) (Lectin L-29) (Mac-2 antigen)	Lgals3	3082.9
O70513	Galectin-3-binding protein (Cyp-C-associated protein) (CyCAP) (Lectin galactoside-binding soluble 3-binding protein) (Mac-2-binding protein) (MAC2BP) (Mac-2 BP) (Protein 90K)	Lgals3bp	1918.2
P07323	Gamma-enolase (EC 4.2.1.11) (2-phospho-D-glycerate hydro-lyase) (Enolase 2) (Neural enolase) (Neuron-specific enolase) (NSE)	Eno2	5025.78
Q68FP1	Gelsolin (Actin-depolymerizing factor) (ADF) (Brevin)	Gsn	20761.7
P07092	Glia-derived nexin (GDN) (Peptidase inhibitor 7) (PI-7) (Protease nexin 1) (PN-1) (Protease nexin I) (Serpin E2)	Serpine2	370.497
P05370	Glucose-6-phosphate 1-dehydrogenase (G6PD) (EC 1.1.1.49)	G6pdx	1615.54
Q6P6V0	Glucose-6-phosphate isomerase (GPI) (EC 5.3.1.9) (Autocrine motility factor) (AMF) (Neuroleukin) (NLK) (Phosphoglucose isomerase) (PGI) (Phosphohexose isomerase) (PHI)	Gpi	11212.9
P10860	Glutamate dehydrogenase 1, mitochondrial (GDH 1) (EC 1.4.1.3) (Memory-related gene 2 protein) (MRG-2)	Glud1	319.249
P04904	Glutathione S-transferase alpha-3 (EC 2.5.1.18) (GST 2-2) (GST A3-3) (GST AA) (Glutathione S-transferase Yc-1) (GST Yc1)	Gsta3	1788.68
P08010	Glutathione S-transferase Mu 2 (EC 2.5.1.18) (GST 4-4) (GSTM2-2) (Glutathione S-transferase Yb-2) (GST Yb2)	Gstm2	2506.41
P04906	Glutathione S-transferase P (EC 2.5.1.18) (Chain 7) (GST 7-7) (GST class-pi)	Gstp1	786.305
P04797	Glyceraldehyde-3-phosphate dehydrogenase (GAPDH) (EC 1.2.1.12) (38 kDa BFA-dependent ADP-ribosylation substrate) (BARS-38) (Peptidyl-cysteine S-nitrosylase GAPDH) (EC 2.6.99.-)	Gapdh	9455.77
P35053	Glypican-1 (HSPG M12) [Cleaved into: Secreted glypican-1]	Gpc1	4210.83
Q62638	Golgi apparatus protein 1 (E-selectin ligand 1) (ESL-1) (Golgi sialoglycoprotein MG-160)	Glg1	262.248
Q6P7B4	Golgi-associated kinase 1B (Expressed in nerve and epithelium during development) (Protein FAM198B)	Gask1b	2196.27
O35793	Gremlin-1 (Cysteine knot superfamily 1, BMP antagonist 1) (Down-regulated in Mos-transformed cells protein)	Grem1	75.2831
Q63772	Growth arrest-specific protein 6 (GAS-6) (AXL receptor tyrosine kinase ligand) (Growth-potentiating factor) (GPF)	Gas6	1723.8
P62828	GTP-binding nuclear protein Ran (EC 3.6.5.-) (GTPase Ran) (Ras-like protein TC4) (Ras-related nuclear protein)	Ran	534.51
Q9WTT6	Guanine deaminase (Guanase) (Guanine aminase) (EC 3.5.4.3) (Guanine aminohydrolase) (GAH)	Gda	12951.6
P04897	Guanine nucleotide-binding protein G(i) subunit alpha-2 (Adenylate cyclase-inhibiting G alpha protein)	Gnai2	573.588
P54311	Guanine nucleotide-binding protein G(I)/G(S)/G(T) subunit beta-1 (Transducin beta chain 1)	Gnb1	4819.21
P06866	Haptoglobin (Liver regeneration-related protein LRRG173) [Cleaved into: Haptoglobin alpha chain; Haptoglobin beta chain]	Hp	10130.5
O35162	Heat shock 70 kDa protein 13 (Microsomal stress-70 protein ATPase core) (Stress-70 protein chaperone microsome-associated 60 kDa protein)	Hspa13	2171.49
O88600	Heat shock 70 kDa protein 4 (Ischemia responsive 94 kDa protein)	Hspa4	1459.16
P63018	Heat shock cognate 71 kDa protein (EC 3.6.4.10) (Heat shock 70 kDa protein 8)	Hspa8	32058.2
Q5XHZ0	Heat shock protein 75 kDa, mitochondrial (HSP 75) (TNFR-associated protein 1) (Tumor necrosis factor type 1 receptor-associated protein) (TRAP-1)	Trap1	786.563
P42930	Heat shock protein beta-1 (HspB1) (Heat shock 27 kDa protein) (HSP 27)	Hspb1	6.97756
P82995	Heat shock protein HSP 90-alpha (EC 3.6.4.10) (Heat shock 86 kDa) (HSP 86) (HSP86)	Hsp90aa1	2273.84
P34058	Heat shock protein HSP 90-beta (Heat shock 84 kDa) (HSP 84) (HSP84)	Hsp90ab1	12142.8
P01946	Hemoglobin subunit alpha-1/2 (Alpha-1/2-globin) (Hemoglobin alpha-1/2 chain) [Cleaved into: Hemopressin]	Hba1	6983.75
P02091	Hemoglobin subunit beta-1 (Beta-1-globin) (Hemoglobin beta chain, major-form) (Hemoglobin beta-1 chain)	Hbb	4725.43
Q64268	Heparin cofactor 2 (Heparin cofactor II) (HC-II) (Protease inhibitor leuserpin-2) (Serpin D1)	Serpind1	732.964
Q6URK4	Heterogeneous nuclear ribonucleoprotein A3 (hnRNP A3)	Hnrnpa3	528.127
P61980	Heterogeneous nuclear ribonucleoprotein K (hnRNP K) (dC stretch-binding protein) (CSBP)	Hnrnpk	43.1075
A7VJC2	Heterogeneous nuclear ribonucleoproteins A2/B1 (hnRNP A2/B1)	Hnrnpa2b1	2557.15
D4A3K5	Histone H1.1 (Histone H1a)	H1-1	484.183
A9UMV8	Histone H2A.J (H2a/j)	H2aj	29192.2
Q00715	Histone H2B type 1		12973.4
P84245	Histone H3.3	H3-3b	19705.9
P62804	Histone H4 [Cleaved into: Osteogenic growth peptide (OGP)]	H4c2	22490.1
Q9WVK7	Hydroxyacyl-coenzyme A dehydrogenase, mitochondrial (HCDH) (EC 1.1.1.35) (Medium and short-chain L-3-hydroxyacyl-coenzyme A dehydrogenase) (Short-chain 3-hydroxyacyl-CoA dehydrogenase)	Hadh	514.9
O35952	Hydroxyacylglutathione hydrolase, mitochondrial (EC 3.1.2.6) (Glyoxalase II) (Glx II) (Round spermatid protein RSP29)	Hagh	861.047
P27605	Hypoxanthine-guanine phosphoribosyltransferase (HGPRT) (HGPRTase) (EC 2.4.2.8)	Hprt1	3263.29
Q63617	Hypoxia up-regulated protein 1 (150 kDa oxygen-regulated protein) (ORP-150)	Hyou1	702.751
P85007	Immediate early response 3-interacting protein 1	Ier3ip1	240.603
P52296	Importin subunit beta-1 (Karyopherin subunit beta-1) (Nuclear factor p97) (Pore targeting complex 97 kDa subunit) (PTAC97)	Kpnb1	4884.74
P18331	Inhibin beta A chain (Activin beta-A chain)	Inhba	4089.36
P97697	Inositol monophosphatase 1 (IMP 1) (IMPase 1) (EC 3.1.3.25) (D-galactose 1-phosphate phosphatase) (EC 3.1.3.94) (Inositol-1(or 4)-monophosphatase 1) (Lithium-sensitive myo-inositol monophosphatase A1)	Impa1	2815.64
P15473	Insulin-like growth factor-binding protein 3 (IBP-3) (IGF-binding protein 3) (IGFBP-3)	Igfbp3	6858.31
P35572	Insulin-like growth factor-binding protein 6 (IBP-6) (IGF-binding protein 6) (IGFBP-6)	Igfbp6	436.059
P49134	Integrin beta-1 (Beta oligodendroglia) (Beta OL) (Fibronectin receptor subunit beta) (VLA-4 subunit beta) (CD antigen CD29)	Itgb1	1283.45
Q63416	Inter-alpha-trypsin inhibitor heavy chain H3 (ITI heavy chain H3) (ITI-HC3) (Inter-alpha-inhibitor heavy chain 3)	Itih3	8510.41
Q00238	Intercellular adhesion molecule 1 (ICAM-1) (CD antigen CD54)	Icam1	360.207
P26376	Interferon-induced transmembrane protein 3 (Dispanin subfamily A member 2b) (DSPA2b)	ifitm3	6685.78
P25086	Interleukin-1 receptor antagonist protein (IL-1RN) (IL-1ra) (IRAP) (IL1 inhibitor)	Il1rn	1276.74
Q62611	Interleukin-1 receptor-like 1 (EC 3.2.2.6) (Fit-1) (Fos-responsive gene 1 protein)	Il1rl1	143029
P20607	Interleukin-6 (IL-6)	Il6	9001.51
P41562	Isocitrate dehydrogenase [NADP] cytoplasmic (IDH) (IDH1) (EC 1.1.1.42) (Cytosolic NADP-isocitrate dehydrogenase) (IDPc) (NADP(+)-specific ICDH) (Oxalosuccinate decarboxylase)	Idh1	838.723
Q6P0K8	Junction plakoglobin	Jup	758.254
Q6IFW6	Keratin, type I cytoskeletal 10 (Cytokeratin-10) (CK-10) (Keratin-10) (K10) (Type I keratin Ka10)	Krt10	41125.4
Q6IFV4	Keratin, type I cytoskeletal 13 (Cytokeratin-13) (CK-13) (Keratin-13) (K13) (Type I keratin Ka13)	Krt13	17288
Q6IFV1	Keratin, type I cytoskeletal 14 (Cytokeratin-14) (CK-14) (Keratin-14) (K14) (Type I keratin Ka14)	Krt14	1359.51
Q6IFV3	Keratin, type I cytoskeletal 15 (Cytokeratin-15) (CK-15) (Keratin-15) (K15) (Type I keratin Ka15)	Krt15	14.7784
Q5BJY9	Keratin, type I cytoskeletal 18 (Cytokeratin-18) (CK-18) (Keratin-18) (K18)	Krt18	56183
Q6IFU7	Keratin, type I cytoskeletal 42 (Cytokeratin-42) (CK-42) (Keratin-42) (K42) (Type I keratin Ka22)	Krt42	5955.37
Q6IMF3	Keratin, type II cytoskeletal 1 (Cytokeratin-1) (CK-1) (Keratin-1) (K1) (Type-II keratin Kb1)	Krt1	32950.9
Q6IG02	Keratin, type II cytoskeletal 2 epidermal (Cytokeratin-2e) (CK-2e) (Epithelial keratin-2e) (Keratin-2 epidermis) (Keratin-2e) (K2e) (Type-II keratin Kb2)	Krt2	22608.4
Q6IG00	Keratin, type II cytoskeletal 4 (Cytokeratin-4) (CK-4) (Keratin-4) (K4) (Type-II keratin Kb4)	Krt4	3488.76
Q6P6Q2	Keratin, type II cytoskeletal 5 (Cytokeratin-5) (CK-5) (Keratin-5) (K5) (Type-II keratin Kb5)	Krt5	19239
Q4FZU2	Keratin, type II cytoskeletal 6A (Cytokeratin-6A) (CK-6A) (Keratin-6A) (K6A) (Type-II keratin Kb6)	Krt6a	26046.1
Q6IG05	Keratin, type II cytoskeletal 75 (Cytokeratin-75) (CK-75) (Keratin-6 hair follicle) (Keratin-75) (K75) (Type II keratin-K6hf) (Type-II keratin Kb18)	Krt75	1594.62
Q10758	Keratin, type II cytoskeletal 8 (Cytokeratin endo A) (Cytokeratin-8) (CK-8) (Keratin-8) (K8) (Type-II keratin Kb8)	Krt8	10580.3
Q7TQM5	Keratinocyte proline-rich protein	Kprp	709.46
P08934	Kininogen-1 [Cleaved into: Kininogen-1 heavy chain; Bradykinin; Kininogen-1 light chain]	Kng1	666.362
P70490	Lactadherin (MFGM) (Milk fat globule-EGF factor 8) (MFG-E8) (O-acetyl GD3 ganglioside synthase) (AGS) (SED1)	Mfge8	15248
P15800	Laminin subunit beta-2 (Laminin chain B3) (Laminin-11 subunit beta) (Laminin-14 subunit beta) (Laminin-15 subunit beta) (Laminin-3 subunit beta) (Laminin-4 subunit beta) (Laminin-7 subunit beta) (Laminin-9 subunit beta) (S-laminin subunit beta) (S-LAM beta)	Lamb2	3768.94
Q00918	Latent-transforming growth factor beta-binding protein 1 (LTBP-1) (Transforming growth factor beta-1-binding protein 1) (TGF-beta-1-BP-1) (Transforming growth factor beta-1-masking protein large subunit)	Ltbp1	2936.92
O35806	Latent-transforming growth factor beta-binding protein 2 (LTBP-2)	Ltbp2	6384.87
Q9R0J8	Legumain (EC 3.4.22.34) (Asparaginyl endopeptidase) (Protease, cysteine 1)	Lgmn	1437.79
Q5RJR8	Leucine-rich repeat-containing protein 59 (Protein p34) [Cleaved into: Leucine-rich repeat-containing protein 59, N-terminally processed]	Lrrc59	143.562
Q4G075	Leukocyte elastase inhibitor A (Serine protease inhibitor EIA) (Serpin B1a)	Serpinb1a	8004.25
P97829	Leukocyte surface antigen CD47 (Integrin-associated protein) (IAP) (CD antigen CD47)	Cd47	3075.27
Q99MZ8	LIM and SH3 domain protein 1 (LASP-1)	Lasp1	1152.19
Q63313	Lipopolysaccharide-binding protein (LBP)	Lbp	5105.77
Q06000	Lipoprotein lipase (LPL) (EC 3.1.1.34) (Phospholipase A1) (EC 3.1.1.32)	Lpl	1130.32
P04642	L-lactate dehydrogenase A chain (LDH-A) (EC 1.1.1.27) (LDH muscle subunit) (LDH-M)	Ldha	199594
P42123	L-lactate dehydrogenase B chain (LDH-B) (EC 1.1.1.27) (LDH heart subunit) (LDH-H)	Ldhb	3108.37
O35547	Long-chain-fatty-acid--CoA ligase 4 (EC 6.2.1.3) (Arachidonate--CoA ligase) (EC 6.2.1.15) (Long-chain acyl-CoA synthetase 4) (LACS 4)	Acsl4	14123.7
P51886	Lumican (Keratan sulfate proteoglycan lumican) (KSPG lumican)	Lum	20156.8
P20611	Lysosomal acid phosphatase (LAP) (EC 3.1.3.2)	Acp2	3089.24
Q6P7A9	Lysosomal alpha-glucosidase (EC 3.2.1.20) (Acid maltase)	Gaa	598.573
P00697	Lysozyme C-1 (EC 3.2.1.17) (1,4-beta-N-acetylmuramidase C)	Lyz1	937.026
B5DF27	Lysyl oxidase homolog 2 (EC 1.4.3.13) (Lysyl oxidase-like protein 2)	Loxl2	1523.41
Q8JZQ0	Macrophage colony-stimulating factor 1 (CSF-1) (MCSF) [Cleaved into: Processed macrophage colony-stimulating factor 1]	Csf1	5113.37
Q63341	Macrophage metalloelastase (MME) (EC 3.4.24.65) (Matrix metalloproteinase-12) (MMP-12)	Mmp12	3167.39
Q6AYC4	Macrophage-capping protein (Actin regulatory protein CAP-G)	Capg	2340.64
Q62667	Major vault protein (MVP)	Mvp	1112.13
O88989	Malate dehydrogenase, cytoplasmic (EC 1.1.1.37) (Aromatic alpha-keto acid reductase) (KAR) (EC 1.1.1.96) (Cytosolic malate dehydrogenase)	Mdh1	15603.7
P04636	Malate dehydrogenase, mitochondrial (EC 1.1.1.37)	Mdh2	5024.71
Q5XII0	Mammalian ependymin-related protein 1 (MERP-1)	Epdr1	1754.06
Q8CHN8	Mannan-binding lectin serine protease 1 (EC 3.4.21.-) (Complement factor MASP-3) (Complement-activating component of Ra-reactive factor) (Mannose-binding lectin-associated serine protease 1) (MASP-1) (Mannose-binding protein-associated serine protease) (Ra-reactive factor serine protease p100) (RaRF) (Serine protease 5) [Cleaved into: Mannan-binding lectin serine protease 1 heavy chain; Mannan-bi…	Masp1	8981.99
P50282	Matrix metalloproteinase-9 (MMP-9) (EC 3.4.24.35) (92 kDa gelatinase) (92 kDa type IV collagenase) (Gelatinase B) (GELB)	Mmp9	1156.41
Q5XI43	Matrix remodeling-associated protein 8 (Limitrin)	Mxra8	3947.86
Q9ERA7	Mesothelin (Pre-pro-megakaryocyte-potentiating factor) (Protein expressed in renal carcinoma) [Cleaved into: Megakaryocyte-potentiating factor (MPF); Mesothelin, cleaved form]	Msln	1004.18
P30120	Metalloproteinase inhibitor 1 (Tissue inhibitor of metalloproteinases 1) (TIMP-1)	Timp1	54762.4
P30121	Metalloproteinase inhibitor 2 (Tissue inhibitor of metalloproteinases 2) (TIMP-2)	Timp2	10778.1
Q4QR85	Methylosome protein 50 (MEP-50) (WD repeat-containing protein 77)	Wdr77	8929.49
Q3KR86	MICOS complex subunit Mic60 (Mitochondrial inner membrane protein) (Mitofilin)	Immt	92.7057
Q5XIT1	Microtubule-associated protein RP/EB family member 3 (EB1 protein family member 3) (EBF3) (End-binding protein 3) (EB3) (RP3)	Mapre3	1152.39
Q62625	Microtubule-associated proteins 1A/1B light chain 3B (Autophagy-related protein LC3 B) (Autophagy-related ubiquitin-like modifier LC3 B) (MAP1 light chain 3-like protein 2) (MAP1A/MAP1B light chain 3 B) (MAP1A/MAP1B LC3 B) (Microtubule-associated protein 1 light chain 3 beta)	Map1lc3b	1979.7
O35763	Moesin (Membrane-organizing extension spike protein)	Msn	44054.7
Q5U367	Multifunctional procollagen lysine hydroxylase and glycosyltransferase LH3 [Includes: Procollagen-lysine,2-oxoglutarate 5-dioxygenase 3 (EC 1.14.11.4) (Lysyl hydroxylase 3) (LH3); Procollagen glycosyltransferase (EC 2.4.1.50) (EC 2.4.1.66) (Galactosylhydroxylysine-glucosyltransferase) (Procollagen galactosyltransferase) (Procollagen glucosyltransferase)]	Plod3	2634.9
Q5M9I6	Multiple myeloma tumor-associated protein 2 homolog	Mmtag2	8578.51
Q64119	Myosin light polypeptide 6 (17 kDa myosin light chain) (LC17) (Myosin light chain 3) (MLC-3) (Myosin light chain alkali 3) (Myosin light chain A3) (Smooth muscle and nonmuscle myosin light chain alkali 6)	Myl6	3267.22
P13832	Myosin regulatory light chain RLC-A (Myosin RLC-A) (Myosin regulatory light chain 2-A, smooth muscle isoform)	Rlc-a	1618.73
Q9JLT0	Myosin-10 (Cellular myosin heavy chain, type B) (Myosin heavy chain 10) (Myosin heavy chain, non-muscle IIb) (Non-muscle myosin heavy chain B) (NMMHC-B) (Non-muscle myosin heavy chain IIb) (NMMHC II-b) (NMMHC-IIB)	Myh10	6326.15
Q62812	Myosin-9 (Cellular myosin heavy chain, type A) (Myosin heavy chain 9) (Myosin heavy chain, non-muscle IIa) (Non-muscle myosin heavy chain A) (NMMHC-A) (Non-muscle myosin heavy chain IIa) (NMMHC II-a) (NMMHC-IIA)	Myh9	6079.07
Q32KJ6	N-acetylgalactosamine-6-sulfatase (EC 3.1.6.4) (Chondroitinsulfatase) (Chondroitinase) (Galactose-6-sulfate sulfatase) (N-acetylgalactosamine-6-sulfate sulfatase) (GalNAc6S sulfatase)	Galns	4392.63
P05982	NAD(P)H dehydrogenase [quinone] 1 (EC 1.6.5.2) (Azoreductase) (DT-diaphorase) (DTD) (Menadione reductase) (NAD(P)H:quinone oxidoreductase 1) (Phylloquinone reductase) (Quinone reductase 1) (QR1)	Nqo1	582.313
P13697	NADP-dependent malic enzyme (NADP-ME) (EC 1.1.1.40) (Malic enzyme 1)	Me1	6209.95
P97603	Neogenin	Neo1	95.2399
Q924Z9	Netrin-1	Ntn1	748.919
P13596	Neural cell adhesion molecule 1 (N-CAM-1) (NCAM-1) (CD antigen CD56)	Ncam1	5541.15
O35276	Neuropilin-2 (Vascular endothelial cell growth factor 165 receptor 2)	Nrp2	733.185
P30152	Neutrophil gelatinase-associated lipocalin (NGAL) (Alpha-2-microglobulin-related protein) (Alpha-2U globulin-related protein) (Lipocalin 24p3) (Lipocalin-2) (Siderocalin LCN2) (p25)	Lcn2	11471.7
Q80Z29	Nicotinamide phosphoribosyltransferase (NAmPRTase) (Nampt) (EC 2.4.2.12) (Pre-B-cell colony-enhancing factor 1 homolog) (PBEF) (Visfatin)	Nampt	506.857
P08460	Nidogen-1 (NID-1) (Entactin)	Nid1	40935.8
B5DFC9	Nidogen-2 (NID-2)	Nid2	38965.1
Q06518	Nitric oxide synthase, inducible (EC 1.14.13.39) (Inducible NO synthase) (Inducible NOS) (iNOS) (NOS type II) (Peptidyl-cysteine S-nitrosylase NOS2)	Nos2	66.9784
Q62736	Non-muscle caldesmon (CDM) (L-caldesmon)	Cald1	1666.75
Q63525	Nuclear migration protein nudC (Nuclear distribution protein C homolog) (c15)	Nudc	842.332
Q63083	Nucleobindin-1 (Bone 63 kDa calcium-binding protein) (CALNUC)	Nucb1	24129.7
Q9JI85	Nucleobindin-2 (DNA-binding protein NEFA) (Prepronesfatin) [Cleaved into: Nesfatin-1]	Nucb2	20491.2
P13383	Nucleolin (Protein C23)	Ncl	1294.16
Q05982	Nucleoside diphosphate kinase A (NDK A) (NDP kinase A) (EC 2.7.4.6) (Metastasis inhibition factor NM23) (Tumor metastatic process-associated protein)	Nme1	15875.3
P19804	Nucleoside diphosphate kinase B (NDK B) (NDP kinase B) (EC 2.7.4.6) (Histidine protein kinase NDKB) (EC 2.7.13.3) (P18)	Nme2	42322.3
Q6P6S4	Nucleotide exchange factor SIL1	Sil1	157.209
B0BNI5	Olfactomedin-like protein 3	Olfml3	6050.19
P04182	Ornithine aminotransferase, mitochondrial (EC 2.6.1.13) (Ornithine--oxo-acid aminotransferase)	Oat	1087.37
Q6AYE5	Out at first protein homolog	Oaf	9844.1
P45479	Palmitoyl-protein thioesterase 1 (PPT-1) (EC 3.1.2.22) (Palmitoyl-protein hydrolase 1)	Ppt1	1687.78
P52944	PDZ and LIM domain protein 1 (C-terminal LIM domain protein 1) (Elfin) (LIM domain protein CLP-36)	Pdlim1	450.852
P14925	Peptidylglycine alpha-amidating monooxygenase (PAM) [Includes: Peptidylglycine alpha-hydroxylating monooxygenase (PHM) (EC 1.14.17.3); Peptidyl-alpha-hydroxyglycine alpha-amidating lyase (EC 4.3.2.5) (Peptidylamidoglycolate lyase) (PAL)]	Pam	3040.83
P10111	Peptidyl-prolyl cis-trans isomerase A (PPIase A) (EC 5.2.1.8) (Cyclophilin A) (Cyclosporin A-binding protein) (Rotamase A) (p1B15) (p31) [Cleaved into: Peptidyl-prolyl cis-trans isomerase A, N-terminally processed]	Ppia	16459.6
P24368	Peptidyl-prolyl cis-trans isomerase B (PPIase B) (EC 5.2.1.8) (CYP-S1) (Cyclophilin B) (Rotamase B) (S-cyclophilin) (SCYLP)	Ppib	111926
Q62658	Peptidyl-prolyl cis-trans isomerase FKBP1A (PPIase FKBP1A) (EC 5.2.1.8) (12 kDa FK506-binding protein) (12 kDa FKBP) (FKBP-12) (FK506-binding protein 1A) (FKBP-1A) (Immunophilin FKBP12) (Rotamase)	Fkbp1a	2646.85
Q66H94	Peptidyl-prolyl cis-trans isomerase FKBP9 (PPIase FKBP9) (EC 5.2.1.8) (FK506-binding protein 9) (FKBP-9) (Rotamase)	Fkbp9	3984.08
Q63716	Peroxiredoxin-1 (EC 1.11.1.24) (HBP23) (Heme-binding 23 kDa protein) (Thioredoxin peroxidase 2) (Thioredoxin-dependent peroxide reductase 2) (Thioredoxin-dependent peroxiredoxin 1)	Prdx1	23726.4
P35704	Peroxiredoxin-2 (EC 1.11.1.24) (Thiol-specific antioxidant protein) (TSA) (Thioredoxin peroxidase 1) (Thioredoxin-dependent peroxide reductase 1) (Thioredoxin-dependent peroxiredoxin 2)	Prdx2	8495.78
Q9Z0V5	Peroxiredoxin-4 (EC 1.11.1.24) (Antioxidant enzyme AOE372) (Peroxiredoxin IV) (Prx-IV) (Thioredoxin peroxidase AO372) (Thioredoxin-dependent peroxide reductase A0372) (Thioredoxin-dependent peroxiredoxin 4)	Prdx4	1567.33
Q9R063	Peroxiredoxin-5, mitochondrial (EC 1.11.1.24) (Antioxidant enzyme B166) (AOEB166) (PLP) (Peroxiredoxin V) (Prx-V) (Peroxisomal antioxidant enzyme) (Thioredoxin peroxidase PMP20) (Thioredoxin-dependent peroxiredoxin 5)	Prdx5	6752.7
O35244	Peroxiredoxin-6 (EC 1.11.1.27) (1-Cys peroxiredoxin) (1-Cys PRX) (Acidic calcium-independent phospholipase A2) (aiPLA2) (EC 3.1.1.4) (Antioxidant protein 2) (Glutathione-dependent peroxiredoxin) (Lysophosphatidylcholine acyltransferase 5) (LPC acyltransferase 5) (LPCAT-5) (Lyso-PC acyltransferase 5) (EC 2.3.1.23) (Non-selenium glutathione peroxidase) (NSGPx) (Thiol-specific antioxidant protein)	Prdx6	3807.44
P31044	Phosphatidylethanolamine-binding protein 1 (PEBP-1) (23 kDa morphine-binding protein) (HCNPpp) (P23K) [Cleaved into: Hippocampal cholinergic neurostimulating peptide (HCNP)]	Pebp1	1456.24
P38652	Phosphoglucomutase-1 (PGM 1) (EC 5.4.2.2) (Glucose phosphomutase 1)	Pgm1	1551.34
P16617	Phosphoglycerate kinase 1 (EC 2.7.2.3)	Pgk1	3376
P25113	Phosphoglycerate mutase 1 (EC 5.4.2.11) (EC 5.4.2.4) (BPG-dependent PGAM 1) (Phosphoglycerate mutase isozyme B) (PGAM-B)	Pgam1	8133.05
P97535	Phospholipase A1 member A (EC 3.1.1.111) (Phosphatidylserine-specific phospholipase A1) (PS-PLA1)	Pla1a	1699.31
Q6P767	Pituitary tumor-transforming gene 1 protein-interacting protein (Pituitary tumor-transforming gene protein-binding factor) (PBF) (PTTG-binding factor)	Pttg1ip	4788.14
Q6P734	Plasma protease C1 inhibitor (C1 Inh) (C1Inh) (C1 esterase inhibitor) (C1-inhibiting factor) (Serpin G1)	Serping1	79228.8
Q01177	Plasminogen (EC 3.4.21.7) [Cleaved into: Plasmin heavy chain A; Activation peptide; Angiostatin; Plasmin heavy chain A, short form; Plasmin light chain B]	Plg	10687.3
P20961	Plasminogen activator inhibitor 1 (PAI) (PAI-1) (Endothelial plasminogen activator inhibitor) (Serpin E1)	Serpine1	318501
Q63598	Plastin-3 (T-plastin)	Pls3	16984.7
Q5RJP7	Platelet-derived growth factor receptor-like protein (PDGFR-like protein)	Pdgfrl	3008.21
P30427	Plectin (PCN) (PLTN) (Plectin-1)	Plec	1563.37
Q9EPH8	Polyadenylate-binding protein 1 (PABP-1) (Poly(A)-binding protein 1)	Pabpc1	1031.19
Q00438	Polypyrimidine tract-binding protein 1 (PTB) (Heterogeneous nuclear ribonucleoprotein I) (hnRNP I) (Pyrimidine-binding protein) (PYBP)	Ptbp1	391.468
P0CG51	Polyubiquitin-B [Cleaved into: Ubiquitin]	Ubb	27839.8
P48679	Prelamin-A/C [Cleaved into: Lamin-A/C]	Lmna	5054.01
Q99ML5	Prenylcysteine oxidase 1 (EC 1.8.3.5) (Chloride ion pump-associated 55 kDa protein)	Pcyox1	416.226
P00786	Pro-cathepsin H [Cleaved into: Cathepsin H mini chain; Cathepsin H (EC 3.4.22.16); Cathepsin H heavy chain; Cathepsin H light chain]	Ctsh	615.878
P07154	Procathepsin L (EC 3.4.22.15) (Cathepsin L1) (Cyclic protein 2) (CP-2) (Major excreted protein) (MEP) [Cleaved into: Cathepsin L; Cathepsin L heavy chain; Cathepsin L light chain]	Ctsl	10888.7
O08628	Procollagen C-endopeptidase enhancer 1 (Procollagen COOH-terminal proteinase enhancer 1) (PCPE-1) (Procollagen C-proteinase enhancer 1) (Type 1 procollagen C-proteinase enhancer protein) (Type I procollagen COOH-terminal proteinase enhancer)	Pcolce	26536.8
Q63321	Procollagen-lysine,2-oxoglutarate 5-dioxygenase 1 (EC 1.14.11.4) (Lysyl hydroxylase 1) (LH1)	Plod1	4255.99
Q811A3	Procollagen-lysine,2-oxoglutarate 5-dioxygenase 2 (EC 1.14.11.4) (Lysyl hydroxylase 2) (LH2)	Plod2	15732.8
P62963	Profilin-1 (Profilin I)	Pfn1	24865.8
Q9QZA2	Programmed cell death 6-interacting protein (ALG-2-interacting protein 1)	Pdcd6ip	1138.66
P67779	Prohibitin 1	Phb	173.408
P21702	Prolactin-3D1 (Chorionic somatomammotropin hormone 1) (Placental lactogen I) (PL-I)	Prl3d1	111.915
Q9EQP5	Prolargin (Proline-arginine-rich end leucine-rich repeat protein)	Prelp	963.405
G3V928	Prolow-density lipoprotein receptor-related protein 1 (LRP-1) [Cleaved into: Low-density lipoprotein receptor-related protein 1 85 kDa subunit (LRP-85); Low-density lipoprotein receptor-related protein 1 515 kDa subunit (LRP-515); Low-density lipoprotein receptor-related protein 1 intracellular domain (LRPICD)]	Lrp1	2560.65
Q63415	Proprotein convertase subtilisin/kexin type 6 (EC 3.4.21.-) (Paired basic amino acid cleaving enzyme 4) (Subtilisin-like proprotein convertase 4) (SPC4) (Subtilisin/kexin-like protease PACE4)	Pcsk6	206.876
P10960	Prosaposin (Sulfated glycoprotein 1) (SGP-1) [Cleaved into: Saposin-A; Saposin-B-Val; Saposin-B; Saposin-C; Saposin-D]	Psap	2210.07
Q62786	Prostaglandin F2 receptor negative regulator (CD9 partner 1) (CD9P-1) (Glu-Trp-Ile EWI motif-containing protein F) (EWI-F) (Prostaglandin F2-alpha receptor regulatory protein) (Prostaglandin F2-alpha receptor-associated protein) (CD antigen CD315)	Ptgfrn	2432.05
Q63797	Proteasome activator complex subunit 1 (11S regulator complex subunit alpha) (REG-alpha) (Activator of multicatalytic protease subunit 1) (Proteasome activator 28 subunit alpha) (PA28a) (PA28alpha)	Psme1	1057.21
P18420	Proteasome subunit alpha type-1 (Macropain subunit C2) (Multicatalytic endopeptidase complex subunit C2) (Proteasome component C2) (Proteasome nu chain)	Psma1	12407.3
P17220	Proteasome subunit alpha type-2 (Macropain subunit C3) (Multicatalytic endopeptidase complex subunit C3) (Proteasome component C3)	Psma2	564.737
P18422	Proteasome subunit alpha type-3 (Macropain subunit C8) (Multicatalytic endopeptidase complex subunit C8) (Proteasome component C8) (Proteasome subunit K)	Psma3	4052.58
P21670	Proteasome subunit alpha type-4 (Macropain subunit C9) (Multicatalytic endopeptidase complex subunit C9) (Proteasome component C9) (Proteasome subunit L)	Psma4	6596.84
P34064	Proteasome subunit alpha type-5 (Macropain zeta chain) (Multicatalytic endopeptidase complex zeta chain) (Proteasome zeta chain)	Psma5	1320.8
P60901	Proteasome subunit alpha type-6 (Macropain iota chain) (Multicatalytic endopeptidase complex iota chain) (Proteasome iota chain)	Psma6	5897.23
P48004	Proteasome subunit alpha type-7 (Proteasome subunit RC6-1)	Psma7	4802.24
P18421	Proteasome subunit beta type-1 (Macropain subunit C5) (Multicatalytic endopeptidase complex subunit C5) (Proteasome component C5) (Proteasome gamma chain)	Psmb1	2071.78
P40307	Proteasome subunit beta type-2 (Macropain subunit C7-I) (Multicatalytic endopeptidase complex subunit C7-I) (Proteasome component C7-I)	Psmb2	3009.39
P40112	Proteasome subunit beta type-3 (Proteasome chain 13) (Proteasome component C10-II) (Proteasome theta chain)	Psmb3	1379.68
P34067	Proteasome subunit beta type-4 (Macropain beta chain) (Multicatalytic endopeptidase complex beta chain) (Proteasome beta chain) (Proteasome chain 3) (RN3)	Psmb4	5298.84
P28075	Proteasome subunit beta type-5 (EC 3.4.25.1) (Macropain epsilon chain) (Multicatalytic endopeptidase complex epsilon chain) (Proteasome chain 6) (Proteasome epsilon chain) (Proteasome subunit X)	Psmb5	375.517
P28073	Proteasome subunit beta type-6 (EC 3.4.25.1) (Macropain delta chain) (Multicatalytic endopeptidase complex delta chain) (Proteasome chain 5) (Proteasome delta chain) (Proteasome subunit Y)	Psmb6	2073.34
Q9JHW0	Proteasome subunit beta type-7 (EC 3.4.25.1) (Macropain chain Z) (Multicatalytic endopeptidase complex chain Z) (Proteasome subunit Z)	Psmb7	1804.14
Q64240	Protein AMBP [Cleaved into: Alpha-1-microglobulin (EC 1.6.2.-); Inter-alpha-trypsin inhibitor light chain (ITI-LC) (Bikunin) (HI-30); Trypstatin]	Ambp	2922.91
Q63009	Protein arginine N-methyltransferase 1 (EC 2.1.1.319) (Histone-arginine N-methyltransferase PRMT1)	Prmt1	123.102
P04785	Protein disulfide-isomerase (PDI) (EC 5.3.4.1) (Cellular thyroid hormone-binding protein) (Prolyl 4-hydroxylase subunit beta)	P4hb	24418.8
P11598	Protein disulfide-isomerase A3 (EC 5.3.4.1) (58 kDa glucose-regulated protein) (58 kDa microsomal protein) (p58) (Disulfide isomerase ER-60) (Endoplasmic reticulum resident protein 57) (ER protein 57) (ERp57) (Endoplasmic reticulum resident protein 60) (ER protein 60) (ERp60) (HIP-70) (Q-2)	Pdia3	31935.3
P38659	Protein disulfide-isomerase A4 (EC 5.3.4.1) (Calcium-binding protein 2) (CaBP2) (Endoplasmic reticulum resident protein 70) (ER protein 70) (ERp70) (Endoplasmic reticulum resident protein 72) (ER protein 72) (ERp-72) (ERp72)	Pdia4	1439.45
Q63081	Protein disulfide-isomerase A6 (EC 5.3.4.1) (Calcium-binding protein 1) (CaBP1) (Protein disulfide isomerase P5) (Thioredoxin domain-containing protein 7)	Pdia6	1541.2
Q62902	Protein ERGIC-53 (ER-Golgi intermediate compartment 53 kDa protein) (Lectin mannose-binding 1) (p58)	Lman1	8918.56
Q642A7	Protein FAM151A	Fam151a	4152.16
P05942	Protein S100-A4 (Metastasin) (Nerve growth factor-induced protein 42A) (P9K) (Placental calcium-binding protein) (S100 calcium-binding protein A4)	S100a4	1548.7
P05964	Protein S100-A6 (Calcyclin) (Prolactin receptor-associated protein) (S100 calcium-binding protein A6)	S100a6	44404.9
Q9Z2Q1	Protein transport protein Sec31A (SEC31-like protein 1) (SEC31-related protein A) (Vesicle-associated protein 1)	Sec31a	476.181
P16636	Protein-lysine 6-oxidase (EC 1.4.3.13) (Lysyl oxidase) [Cleaved into: Protein-lysine 6-oxidase, long form; Protein-lysine 6-oxidase, short form]	Lox	9279.17
P18292	Prothrombin (EC 3.4.21.5) (Coagulation factor II) [Cleaved into: Activation peptide fragment 1; Activation peptide fragment 2; Thrombin light chain; Thrombin heavy chain]	F2	1538.15
P85973	Purine nucleoside phosphorylase (PNP) (EC 2.4.2.1) (Inosine phosphorylase) (Inosine-guanosine phosphorylase)	Pnp	8390.74
Q4QQW8	Putative phospholipase B-like 2 (EC 3.1.1.-) (LAMA-like protein 2) (Lamina ancestor homolog 2) (Phospholipase B domain-containing protein 2)	Plbd2	3497.53
O35331	Pyridoxal kinase (EC 2.7.1.35) (Pyridoxine kinase)	Pdxk	1420.56
P11980	Pyruvate kinase PKM (EC 2.7.1.40) (Pyruvate kinase muscle isozyme) (Threonine-protein kinase PKM2) (EC 2.7.11.1) (Tyrosine-protein kinase PKM2) (EC 2.7.10.2)	Pkm	32525.5
P50398	Rab GDP dissociation inhibitor alpha (Rab GDI alpha) (Guanosine diphosphate dissociation inhibitor 1) (GDI-1)	Gdi1	4408.98
P50399	Rab GDP dissociation inhibitor beta (Rab GDI beta) (GDI-3) (Guanosine diphosphate dissociation inhibitor 2) (GDI-2)	Gdi2	14355.9
Q6RUV5	Ras-related C3 botulinum toxin substrate 1 (EC 3.6.5.2) (p21-Rac1)	Rac1	1447.47
O35509	Ras-related protein Rab-11B (EC 3.6.5.2)	Rab11b	1773.21
P61107	Ras-related protein Rab-14	Rab14	916.131
Q6NYB7	Ras-related protein Rab-1A (EC 3.6.5.2)	Rab1A	615.897
P10536	Ras-related protein Rab-1B (EC 3.6.5.2)	Rab1b	231.68
P05712	Ras-related protein Rab-2A (EC 3.6.5.2)	Rab2a	647.035
M0RC99	Ras-related protein Rab-5A (EC 3.6.5.2) (Small GTP-binding protein rab5)	Rab5a	2007.84
P09527	Ras-related protein Rab-7a (EC 3.6.5.2) (Ras-related protein BRL-RAS) (Ras-related protein p23)	Rab7a	1089.84
P62836	Ras-related protein Rap-1A (EC 3.6.5.2) (Ras-related protein Krev-1)	Rap1a	927.679
B2RZ37	Receptor expression-enhancing protein 5 (Polyposis locus protein 1 homolog)	Reep5	130.931
P63245	Receptor of activated protein C kinase 1 (Guanine nucleotide-binding protein subunit beta-2-like 1) (Receptor for activated C kinase) (Receptor of activated protein kinase C 1) [Cleaved into: Receptor of activated protein C kinase 1, N-terminally processed]	Rack1	1766.73
Q62703	Reticulocalbin-2 (Calcium-binding protein ERC-55) (Taipoxin-associated calcium-binding protein 49) (TCBP-49)	Rcn2	1861.73
I6L9G5	Reticulocalbin-3	Rcn3	131.792
Q6RJR6	Reticulon-3	Rtn3	1498.25
Q9JK11	Reticulon-4 (Foocen) (Glut4 vesicle 20 kDa protein) (Neurite outgrowth inhibitor) (Nogo protein)	Rtn4	2301.99
Q920A6	Retinoid-inducible serine carboxypeptidase (EC 3.4.16.-) (Serine carboxypeptidase 1)	Scpep1	3993.04
Q5XI73	Rho GDP-dissociation inhibitor 1 (Rho GDI 1) (Rho-GDI alpha)	Arhgdia	6219.46
O55004	Ribonuclease 4 (RNase 4) (EC 3.1.27.-) (RL3)	Rnase4	4621.97
P29315	Ribonuclease inhibitor (Ribonuclease/angiogenin inhibitor 1)	Rnh1	1415.09
Q6VBQ8	RNA-binding protein PNO1	Pno1	18001.6
P16391	RT1 class I histocompatibility antigen, AA alpha chain		1605.62
Q9R168	Secreted frizzled-related protein 1 (sFRP-1)	Sfrp1	6053.42
Q9JLS4	Secreted frizzled-related protein 4 (sFRP-4) (DDC-4 protein)	Sfrp4	1435.87
B3GNI6	Septin-11	Septin11	1228.19
Q9WVC0	Septin-7 (CDC10 protein homolog)	Septin7	668.791
P00762	Serine protease 1 (EC 3.4.21.4) (Anionic trypsin I) (Anionic trypsin-1) (Beta-trypsin) (Cationic trypsinogen) (Pretrypsinogen I) (Trypsin I) (Trypsin-1)	Prss1	402409
Q9QZK5	Serine protease HTRA1 (EC 3.4.21.-) (High-temperature requirement A serine peptidase 1) (Serine protease 11)	Htra1	12576.4
P09006	Serine protease inhibitor A3N (Serpin A3N) (CPI-26) (Contrapsin-like protease inhibitor 6) (SPI-2.2) (Serine protease inhibitor 3) (SPI-3)	Serpina3n	4007.54
D3ZSZ3	Serine/threonine-protein kinase NLK (EC 2.7.11.24) (Nemo-like kinase)	Nlk	335.214
P36876	Serine/threonine-protein phosphatase 2A 55 kDa regulatory subunit B alpha isoform (PP2A subunit B isoform B55-alpha) (PP2A subunit B isoform BRA) (PP2A subunit B isoform PR55-alpha) (PP2A subunit B isoform R2-alpha) (PP2A subunit B isoform alpha)	Ppp2r2a	534.898
P12346	Serotransferrin (Transferrin) (Beta-1 metal-binding globulin) (Liver regeneration-related protein LRRG03) (Siderophilin)	Tf	706.811
P29457	Serpin H1 (47 kDa heat shock protein) (Collagen-binding protein) (Colligin) (GP46)	Serpinh1	19541.4
Q99PW3	Sialidase-1 (EC 3.2.1.18) (Lysosomal sialidase) (N-acetyl-alpha-neuraminidase 1)	Neu1	4482.59
P17136	Small nuclear ribonucleoprotein-associated protein B (snRNP-B) (snRPB) (SM11) (Sm protein B) (Sm-B) (SmB)	Snrpb	1362.4
P06685	Sodium/potassium-transporting ATPase subunit alpha-1 (Na(+)/K(+) ATPase alpha-1 subunit) (EC 7.2.2.13) (Sodium pump subunit alpha-1)	Atp1a1	1845.66
P16975	SPARC (Basement-membrane protein 40) (BM-40) (Osteonectin) (ON) (Secreted protein acidic and rich in cysteine)	Sparc	395774
P16086	Spectrin alpha chain, non-erythrocytic 1 (Alpha-II spectrin) (Fodrin alpha chain)	Sptan1	1515.9
Q63413	Spliceosome RNA helicase Ddx39b (EC 3.6.4.13) (56 kDa U2AF65-associated protein) (ATP-dependent RNA helicase p47) (DEAD box protein Uap56)	Ddx39b	3060.31
P35446	Spondin-1 (F-spondin)	Spon1	1956.69
Q9WV75	Spondin-2 (Mindin)	Spon2	21910
Q66X93	Staphylococcal nuclease domain-containing protein 1 (EC 3.1.31.1) (100 kDa coactivator) (SND p102) (p100 co-activator) (p105 coactivator)	Snd1	318.814
P03957	Stromelysin-1 (SL-1) (EC 3.4.24.17) (Matrix metalloproteinase-3) (MMP-3) (PTR1 protein) (Transin-1)	Mmp3	5366.13
Q6IUU3	Sulfhydryl oxidase 1 (rQSOX) (rSOx) (EC 1.8.3.2) (FAD-dependent sulfhydryl oxidase-2) (SOx-2) (Quiescin Q6)	Qsox1	5279.55
P07632	Superoxide dismutase [Cu-Zn] (EC 1.15.1.1)	Sod1	1523.28
P07895	Superoxide dismutase [Mn], mitochondrial (EC 1.15.1.1)	Sod2	50636.5
Q63769	Sushi repeat-containing protein SRPX (Down-regulated by v-SRC) (DRS)	Srpx	11744.8
B5DF94	Sushi repeat-containing protein SRPX2	Srpx2	21110.5
P0C6B8	Sushi, von Willebrand factor type A, EGF and pentraxin domain-containing protein 1	Svep1	4499.18
Q3MIE4	Synaptic vesicle membrane protein VAT-1 homolog (EC 1.-.-.-) (Mitofusin-binding protein) (Protein MIB)	Vat1	3950.28
Q9JI92	Syntenin-1 (Syndecan-binding protein 1)	Sdcbp	334.9
Q5XIM9	T-complex protein 1 subunit beta (TCP-1-beta) (CCT-beta)	Cct2	421.346
Q68FQ0	T-complex protein 1 subunit epsilon (TCP-1-epsilon) (CCT-epsilon)	Cct5	827.319
Q6P502	T-complex protein 1 subunit gamma (TCP-1-gamma) (CCT-gamma)	Cct3	392.335
P11232	Thioredoxin (Trx)	Txn	3122.98
O89049	Thioredoxin reductase 1, cytoplasmic (TR) (EC 1.8.1.9) (NADPH-dependent thioredoxin reductase) (Peroxidase TXNRD1) (EC 1.11.1.2) (Thioredoxin reductase TR1)	Txnrd1	981.39
Q9Z0V6	Thioredoxin-dependent peroxide reductase, mitochondrial (EC 1.11.1.24) (PRx III) (Peroxiredoxin-3) (PRX-3) (Thioredoxin-dependent peroxiredoxin 3)	Prdx3	469.505
Q920J4	Thioredoxin-like protein 1 (Thioredoxin-related protein)	Txnl1	1721.01
P49744	Thrombospondin-4	Thbs4	364.229
P01830	Thy-1 membrane glycoprotein (Thy-1 antigen) (CD antigen CD90)	Thy1	2495.49
P17164	Tissue alpha-L-fucosidase (EC 3.2.1.51) (Alpha-L-fucosidase I) (Alpha-L-fucoside fucohydrolase 1) (Alpha-L-fucosidase 1)	Fuca1	6440.51
Q9EQS0	Transaldolase (EC 2.2.1.2)	Taldo1	1660.72
Q9R0D6	Transcobalamin-2 (TC-2) (Transcobalamin II) (TC II) (TCII)	Tcn2	12213.2
Q4V8D6	Transcription factor IIIB 50 kDa subunit (B-related factor 2) (BRF-2)	Brf2	20240.7
P61589	Transforming protein RhoA (EC 3.6.5.2)	Rhoa	2625.54
P31232	Transgelin (Smooth muscle protein 22-alpha) (SM22-alpha)	Tagln	24538
Q5XFX0	Transgelin-2	Tagln2	37.6578
P46462	Transitional endoplasmic reticulum ATPase (TER ATPase) (EC 3.6.4.6) (15S Mg(2+)-ATPase p97 subunit) (Valosin-containing protein) (VCP)	Vcp	4090.63
P50137	Transketolase (TK) (EC 2.2.1.1)	Tkt	5706.32
P63029	Translationally-controlled tumor protein (TCTP) (Lens epithelial protein)	Tpt1	1326.89
Q4KLL4	Transmembrane 9 superfamily member 4	Tm9sf4	10.8786
Q63584	Transmembrane emp24 domain-containing protein 10 (Protein Tmed10) (21 kDa transmembrane-trafficking protein) (Transmembrane protein Tmp21) (p24 family protein delta-1) (p24delta1)	Tmed10	140.387
Q6AYA5	Transmembrane protein 106B	Tmem106b	1550.37
Q80WF4	Transmembrane protein 132A (GRP78-binding protein) (HSPA5-binding protein 1)	Tmem132a	453.172
P48500	Triosephosphate isomerase (TIM) (EC 5.3.1.1) (Methylglyoxal synthase) (EC 4.2.3.3) (Triose-phosphate isomerase)	Tpi1	18114.6
Q9EQV6	Tripeptidyl-peptidase 1 (TPP-1) (EC 3.4.14.9) (Tripeptidyl aminopeptidase) (Tripeptidyl-peptidase I) (TPP-I)	Tpp1	3245.4
P04692	Tropomyosin alpha-1 chain (Alpha-tropomyosin) (Tropomyosin-1)	Tpm1	4852.99
Q63610	Tropomyosin alpha-3 chain (Gamma-tropomyosin) (Tropomyosin-3) (Tropomyosin-5)	Tpm3	4115.3
P09495	Tropomyosin alpha-4 chain (Tropomyosin-4) (TM-4)	Tpm4	23505.3
P58775	Tropomyosin beta chain (Beta-tropomyosin) (Tropomyosin-2)	Tpm2	37328.2
Q6P7B0	Tryptophan--tRNA ligase, cytoplasmic (EC 6.1.1.2) (Tryptophanyl-tRNA synthetase) (TrpRS) [Cleaved into: T1-TrpRS; T2-TrpRS]	Wars1	244.846
Q6P9V9	Tubulin alpha-1B chain (EC 3.6.5.-) (Alpha-tubulin 2) (Tubulin alpha-2 chain) [Cleaved into: Detyrosinated tubulin alpha-1B chain]	Tuba1b	17482.6
Q4QRB4	Tubulin beta-3 chain (Neuron-specific class III beta-tubulin)	Tubb3	1164.54
Q6P9T8	Tubulin beta-4B chain (Tubulin beta-2C chain)	Tubb4b	378.773
P69897	Tubulin beta-5 chain	Tubb5	6245.13
P16599	Tumor necrosis factor (Cachectin) (TNF-alpha) (Tumor necrosis factor ligand superfamily member 2) (TNF-a) [Cleaved into: Tumor necrosis factor, membrane form (N-terminal fragment) (NTF); Intracellular domain 1 (ICD1); Intracellular domain 2 (ICD2); C-domain 1; C-domain 2; Tumor necrosis factor, soluble form]	Tnf	304.236
O08727	Tumor necrosis factor receptor superfamily member 11B (Osteoprotegerin)	Tnfrsf11b	3484.6
Q5RJR2	Twinfilin-1	Twf1	1447.68
Q00981	Ubiquitin carboxyl-terminal hydrolase isozyme L1 (UCH-L1) (EC 3.4.19.12) (Neuron cytoplasmic protein 9.5) (PGP 9.5) (PGP9.5) (Ubiquitin thioesterase L1)	Uchl1	188.874
Q91Y78	Ubiquitin carboxyl-terminal hydrolase isozyme L3 (UCH-L3) (EC 3.4.19.12) (Ubiquitin thioesterase L3)	Uchl3	7.85099
B2RYG6	Ubiquitin thioesterase OTUB1 (EC 3.4.19.12) (Deubiquitinating enzyme OTUB1) (OTU domain-containing ubiquitin aldehyde-binding protein 1) (Otubain-1) (Ubiquitin-specific-processing protease OTUB1)	Otub1	2367.25
Q9EQX9	Ubiquitin-conjugating enzyme E2 N (EC 2.3.2.23) (Bendless-like ubiquitin-conjugating enzyme) (E2 ubiquitin-conjugating enzyme N) (Ubiquitin carrier protein N) (Ubiquitin-protein ligase N)	Ube2n	2710.21
Q5FWT7	Ubiquitin-like domain-containing CTD phosphatase 1 (EC 3.1.3.16) (Nuclear proteasome inhibitor UBLCP1)	Ublcp1	118.572
Q5U300	Ubiquitin-like modifier-activating enzyme 1 (EC 6.2.1.45) (Ubiquitin-activating enzyme E1)	Uba1	783.88
P18645	UDP-glucose 4-epimerase (EC 5.1.3.2) (Galactowaldenase) (UDP-N-acetylglucosamine 4-epimerase) (UDP-GlcNAc 4-epimerase) (EC 5.1.3.7) (UDP-galactosamine 4-epimerase) (UDP-GalNAc 4-epimerase) (UDP-galactose 4-epimerase)	Gale	314.735
O70199	UDP-glucose 6-dehydrogenase (UDP-Glc dehydrogenase) (UDP-GlcDH) (UDPGDH) (EC 1.1.1.22)	Ugdh	1218.41
Q9JLA3	UDP-glucose:glycoprotein glucosyltransferase 1 (UGT1) (rUGT1) (EC 2.4.1.-) (UDP--Glc:glycoprotein glucosyltransferase) (UDP-glucose ceramide glucosyltransferase-like 1)	Uggt1	261.672
Q04462	Valine--tRNA ligase (EC 6.1.1.9) (Valyl-tRNA synthetase) (ValRS)	Vars1	1
P29534	Vascular cell adhesion protein 1 (V-CAM 1) (VCAM-1) (CD antigen CD106)	Vcam1	1777.77
O35251	Vascular endothelial growth factor D (VEGF-D) (c-Fos-induced growth factor) (FIGF)	Vegfd	1484.51
Q9ERB4	Versican core protein (Chondroitin sulfate proteoglycan core protein 2) (Chondroitin sulfate proteoglycan 2) (Glial hyaluronate-binding protein) (GHAP) (Large fibroblast proteoglycan) (PG-M)	Vcan	14894.4
P31000	Vimentin	Vim	18705.7
P85972	Vinculin (Metavinculin)	Vcl	12988.8
P53813	Vitamin K-dependent protein S	Pros1	41727.6
P81155	Voltage-dependent anion-selective channel protein 2 (VDAC-2) (B36-VDAC) (Outer mitochondrial membrane protein porin 2)	Vdac2	199.963
Q642A6	von Willebrand factor A domain-containing protein 1	Vwa1	939.348
P62815	V-type proton ATPase subunit B, brain isoform (V-ATPase subunit B 2) (Endomembrane proton pump 58 kDa subunit) (Vacuolar proton pump subunit B 2)	Atp6v1b2	507.511
O54715	V-type proton ATPase subunit S1 (V-ATPase subunit S1) (C7-1 protein) (V-ATPase Ac45 subunit) (V-ATPase S1 accessory protein) (Vacuolar proton pump subunit S1)	Atp6ap1	2295.02
O70280	WAP four-disulfide core domain protein 1 (Prostate stromal protein ps20) (ps20 growth inhibitor)	Wfdc1	333.874
Q5RKI0	WD repeat-containing protein 1	Wdr1	13448.3
Q5I0D7	Xaa-Pro dipeptidase (X-Pro dipeptidase) (EC 3.4.13.9) (Imidodipeptidase) (Peptidase D) (Proline dipeptidase) (Prolidase)	Pepd	2040.55

## Sheet: S9
r-prASC hypoxia-derived secretome: common proteins					r-prASC hypoxia-derived secretome: unique proteins
Protein ID	Protein names	PG.Genes	Quantity		Only present in hypoxia-secretome	Protein names
P35213	14-3-3 protein beta/alpha (Prepronerve growth factor RNH-1) (Protein kinase C inhibitor protein 1) (KCIP-1) [Cleaved into: 14-3-3 protein beta/alpha, N-terminally processed]	Ywhab	585.973		P14480	Fibrinogen beta chain (Liver regeneration-related protein LRRG036/LRRG043/LRRG189) [Cleaved into: Fibrinopeptide B; Fibrinogen beta chain]
P62260	14-3-3 protein epsilon (14-3-3E) (Mitochondrial import stimulation factor L subunit) (MSF L)	Ywhae	21979.3		P05712	Ras-related protein Rab-2A (EC 3.6.5.2)
P68511	14-3-3 protein eta	Ywhah	648.996		Q68FQ0	T-complex protein 1 subunit epsilon (TCP-1-epsilon) (CCT-epsilon)
P61983	14-3-3 protein gamma [Cleaved into: 14-3-3 protein gamma, N-terminally processed]	Ywhag	66948.3		P62282	40S ribosomal protein S11
P68255	14-3-3 protein theta (14-3-3 protein tau)	Ywhaq	3075.14		P97535	Phospholipase A1 member A (EC 3.1.1.111) (Phosphatidylserine-specific phospholipase A1) (PS-PLA1)
P63102	14-3-3 protein zeta/delta (Mitochondrial import stimulation factor S1 subunit) (Protein kinase C inhibitor protein 1) (KCIP-1)	Ywhaz	15841.1		P41562	Isocitrate dehydrogenase [NADP] cytoplasmic (IDH) (IDH1) (EC 1.1.1.42) (Cytosolic NADP-isocitrate dehydrogenase) (IDPc) (NADP(+)-specific ICDH) (Oxalosuccinate decarboxylase)
Q4FZT9	26S proteasome non-ATPase regulatory subunit 2	Psmd2	1359.14		P21702	Prolactin-3D1 (Chorionic somatomammotropin hormone 1) (Placental lactogen I) (PL-I)
Q5XI78	2-oxoglutarate dehydrogenase complex component E1 (E1o) (OGDC-E1) (OGDH-E1) (EC 1.2.4.2) (2-oxoglutarate dehydrogenase, mitochondrial) (Alpha-ketoglutarate dehydrogenase) (Alpha-KGDH-E1) (Thiamine diphosphate (ThDP)-dependent 2-oxoglutarate dehydrogenase)	Ogdh	8.91597		B3GNI6	Septin-11
P62282	40S ribosomal protein S11	Rps11	785.328		P16599	Tumor necrosis factor (Cachectin) (TNF-alpha) (Tumor necrosis factor ligand superfamily member 2) (TNF-a) [Cleaved into: Tumor necrosis factor, membrane form (N-terminal fragment) (NTF); Intracellular domain 1 (ICD1); Intracellular domain 2 (ICD2); C-domain 1; C-domain 2; Tumor necrosis factor, soluble form]
P62250	40S ribosomal protein S16	Rps16	2277.43		Q6AYA5	Transmembrane protein 106B
P62271	40S ribosomal protein S18	Rps18	196.001		Q63584	Transmembrane emp24 domain-containing protein 10 (Protein Tmed10) (21 kDa transmembrane-trafficking protein) (Transmembrane protein Tmp21) (p24 family protein delta-1) (p24delta1)
P62909	40S ribosomal protein S3 (EC 4.2.99.18)	Rps3	3090.72		Q00981	Ubiquitin carboxyl-terminal hydrolase isozyme L1 (UCH-L1) (EC 3.4.19.12) (Neuron cytoplasmic protein 9.5) (PGP 9.5) (PGP9.5) (Ubiquitin thioesterase L1)
P49242	40S ribosomal protein S3a (V-fos transformation effector protein) [Cleaved into: 40S ribosomal protein S3b]	Rps3a	533.028		Q05175	Brain acid soluble protein 1 (22 kDa neuronal tissue-enriched acidic protein) (Neuronal axonal membrane protein NAP-22)
P62703	40S ribosomal protein S4, X isoform	Rps4x	654.249		Q5FVI6	V-type proton ATPase subunit C 1 (V-ATPase subunit C 1) (Vacuolar proton pump subunit C 1)
P38983	40S ribosomal protein SA (37 kDa laminin receptor precursor) (37LRP) (37/67 kDa laminin receptor) (LRP/LR) (67 kDa laminin receptor) (67LR) (Laminin receptor 1) (LamR) (Laminin-binding protein precursor p40) (LBP/p40)	Rpsa	877.121		P15178	Aspartate--tRNA ligase, cytoplasmic (EC 6.1.1.12) (Aspartyl-tRNA synthetase) (AspRS)
Q91ZS3	45 kDa calcium-binding protein (Cab45) (Stromal cell-derived factor 4) (SDF-4)	Sdf4	10701.4		Q6TMA8	Angiopoietin-related protein 4 (Angiopoietin-like protein 4) (Hepatic fibrinogen/angiopoietin-related protein) (HFARP) [Cleaved into: ANGPTL4 N-terminal chain; ANGPTL4 C-terminal chain]
Q5FVH2	5'-3' exonuclease PLD3 (EC 3.1.16.1) (Choline phosphatase 3) (Phosphatidylcholine-hydrolyzing phospholipase D3) (Phospholipase D3) (PLD 3)	Pld3	4378.49		Q63525	Nuclear migration protein nudC (Nuclear distribution protein C homolog) (c15)
P63039	60 kDa heat shock protein, mitochondrial (EC 5.6.1.7) (60 kDa chaperonin) (Chaperonin 60) (CPN60) (HSP-65) (Heat shock protein 60) (HSP-60) (Hsp60) (Mitochondrial matrix protein P1)	Hspd1	575.899		P25235	Dolichyl-diphosphooligosaccharide--protein glycosyltransferase subunit 2 (Dolichyl-diphosphooligosaccharide--protein glycosyltransferase 63 kDa subunit) (Ribophorin II) (RPN-II) (Ribophorin-2)
P19945	60S acidic ribosomal protein P0 (60S ribosomal protein L10E)	Rplp0	1293.03		Q5RJR8	Leucine-rich repeat-containing protein 59 (Protein p34) [Cleaved into: Leucine-rich repeat-containing protein 59, N-terminally processed]
P62907	60S ribosomal protein L10a	Rpl10a	3011.84		P14173	Aromatic-L-amino-acid decarboxylase (AADC) (EC 4.1.1.28) (DOPA decarboxylase) (DDC)
P24049	60S ribosomal protein L17 (Amino acid starvation-induced protein) (ASI) (L23)	Rpl17	550.774		P50878	60S ribosomal protein L4 (60S ribosomal protein L1)
P50878	60S ribosomal protein L4 (60S ribosomal protein L1)	Rpl4	284.063		Q91ZV2	Discoidin, CUB and LCCL domain-containing protein 2 (Endothelial and smooth muscle cell-derived neuropilin-like protein)
P09895	60S ribosomal protein L5	Rpl5	144.051		P09895	60S ribosomal protein L5
P85968	6-phosphogluconate dehydrogenase, decarboxylating (EC 1.1.1.44)	Pgd	8279.87		P15978	Class I histocompatibility antigen, Non-RT1.A alpha-1 chain
P33436	72 kDa type IV collagenase (EC 3.4.24.24) (72 kDa gelatinase) (Gelatinase A) (Matrix metalloproteinase-2) (MMP-2) [Cleaved into: PEX]	Mmp2	324112		P49744	Thrombospondin-4
Q1EHB3	A disintegrin and metalloproteinase with thrombospondin motifs 7 (ADAM-TS 7) (ADAM-TS7) (ADAMTS-7) (EC 3.4.24.-) (COMPase)	Adamts7	429.854		Q5XIT1	Microtubule-associated protein RP/EB family member 3 (EB1 protein family member 3) (EBF3) (End-binding protein 3) (EB3) (RP3)
Q6P7S1	Acid ceramidase (AC) (ACDase) (Acid CDase) (EC 3.5.1.23) (Acylsphingosine deacylase) (N-acylethanolamine hydrolase ASAH1) (EC 3.5.1.-) (N-acylsphingosine amidohydrolase) [Cleaved into: Acid ceramidase subunit alpha; Acid ceramidase subunit beta]	Asah1	12585.9		P10536	Ras-related protein Rab-1B (EC 3.6.5.2)
Q641Z7	Acid sphingomyelinase-like phosphodiesterase 3a (ASM-like phosphodiesterase 3a) (EC 3.1.4.-)	Smpdl3a	2966.71		P07338	Chymotrypsinogen B (EC 3.4.21.1) [Cleaved into: Chymotrypsin B chain A; Chymotrypsin B chain B; Chymotrypsin B chain C]
P68035	Actin, alpha cardiac muscle 1 (EC 3.6.4.-) (Alpha-cardiac actin) [Cleaved into: Actin, alpha cardiac muscle 1, intermediate form]	Actc1	248487
P68136	Actin, alpha skeletal muscle (EC 3.6.4.-) (Alpha-actin-1) [Cleaved into: Actin, alpha skeletal muscle, intermediate form]	Acta1	23.7472
P62738	Actin, aortic smooth muscle (EC 3.6.4.-) (Alpha-actin-2) [Cleaved into: Actin, aortic smooth muscle, intermediate form]	Acta2	4430.37
P60711	Actin, cytoplasmic 1 (EC 3.6.4.-) (Beta-actin) [Cleaved into: Actin, cytoplasmic 1, N-terminally processed]	Actb	40454.2
Q5M7U6	Actin-related protein 2 (Actin-like protein 2)	Actr2	959.557
O88656	Actin-related protein 2/3 complex subunit 1B (Arp2/3 complex 41 kDa subunit) (p41-ARC)	Arpc1b	2230.42
P85970	Actin-related protein 2/3 complex subunit 2 (Arp2/3 complex 34 kDa subunit) (p34-ARC)	Arpc2	3853.02
Q4V7C7	Actin-related protein 3 (Actin-like protein 3)	Actr3	7584.68
Q63396	Activated RNA polymerase II transcriptional coactivator p15 (Positive cofactor 4) (PC4) (SUB1 homolog) (p14)	Sub1	2484.47
P10760	Adenosylhomocysteinase (AdoHcyase) (EC 3.13.2.1) (S-adenosyl-L-homocysteine hydrolase)	Ahcy	1658.57
Q08163	Adenylyl cyclase-associated protein 1 (CAP 1)	Cap1	3462.51
A2RUV9	Adipocyte enhancer-binding protein 1 (AE-binding protein 1) (Aortic carboxypeptidase-like protein)	Aebp1	44685.5
P61206	ADP-ribosylation factor 3 (Liver regeneration-related protein LRRG202)	Arf3	1120.98
P36953	Afamin (Alpha-albumin) (Alpha-Alb)	Afm	13107.5
P25304	Agrin [Cleaved into: Agrin N-terminal 110 kDa subunit; Agrin C-terminal 110 kDa subunit; Agrin C-terminal 90 kDa fragment (C90); Agrin C-terminal 22 kDa fragment (C22)]	Agrn	1426.17
P50475	Alanine--tRNA ligase, cytoplasmic (EC 6.1.1.7) (Alanyl-tRNA synthetase) (AlaRS)	Aars1	506.156
P02770	Albumin	Alb	324230
P51635	Aldo-keto reductase family 1 member A1 (EC 1.1.1.2) (EC 1.1.1.33) (EC 1.1.1.372) (EC 1.1.1.54) (3-DG-reducing enzyme) (Alcohol dehydrogenase [NADP(+)]) (Aldehyde reductase) (Glucuronate reductase) (EC 1.1.1.19) (Glucuronolactone reductase) (EC 1.1.1.20)	Akr1a1	4655.8
P07943	Aldo-keto reductase family 1 member B1 (EC 1.1.1.21) (EC 1.1.1.300) (EC 1.1.1.372) (EC 1.1.1.54) (Aldehyde reductase) (Aldose reductase) (AR)	Akr1b1	3240.78
Q5RJP0	Aldo-keto reductase family 1 member B7 (EC 1.1.1.21) (Aldehyde reductase) (Aldose reductase-like protein AKR1B14) (Aldose reductase-related protein 1)	Akr1b7	516.424
P14046	Alpha-1-inhibitor 3 (Alpha-1-inhibitor 3 variant II) (Alpha-1-inhibitor III)	A1i3	2506.35
Q63041	Alpha-1-macroglobulin (Alpha-1-M) (Alpha-1-macroglobulin 165 kDa subunit) [Cleaved into: Alpha-1-macroglobulin 45 kDa subunit]	A1m	4126.04
P24090	Alpha-2-HS-glycoprotein (59 kDa bone sialic acid-containing protein) (BSP) (Fetuin-A) (Glycoprotein PP63)	Ahsg	815532
P06238	Alpha-2-macroglobulin (Alpha-2-M)	A2m	31281.4
Q9Z1P2	Alpha-actinin-1 (Alpha-actinin cytoskeletal isoform) (F-actin cross-linking protein) (Non-muscle alpha-actinin-1)	Actn1	32332.5
Q9QXQ0	Alpha-actinin-4 (Non-muscle alpha-actinin 4)	Actn4	7136.91
P04764	Alpha-enolase (EC 4.2.1.11) (2-phospho-D-glycerate hydro-lyase) (Enolase 1) (Non-neural enolase) (NNE)	Eno1	10235.6
P28494	Alpha-mannosidase 2 (EC 3.2.1.114) (Golgi alpha-mannosidase II) (AMan II) (Man II) (Mannosidase alpha class 2A member 1) (Mannosyl-oligosaccharide 1,3-1,6-alpha-mannosidase)	Man2a1	1025.95
Q66H12	Alpha-N-acetylgalactosaminidase (EC 3.2.1.49) (Alpha-galactosidase B)	Naga	2886.44
P08592	Amyloid-beta precursor protein (ABPP) (APP) (Alzheimer disease amyloid A4 protein homolog) (Alzheimer disease amyloid protein) (Amyloid precursor protein) (Amyloid-beta (A4) precursor protein) (Amyloid-beta A4 protein) (Amyloidogenic glycoprotein) (AG) [Cleaved into: N-APP; Soluble APP-alpha (S-APP-alpha); Soluble APP-beta (S-APP-beta); C99 (Beta-secretase C-terminal fragment) (Beta-CTF); Amyloid…	App	18704
Q6TMA8	Angiopoietin-related protein 4 (Angiopoietin-like protein 4) (Hepatic fibrinogen/angiopoietin-related protein) (HFARP) [Cleaved into: ANGPTL4 N-terminal chain; ANGPTL4 C-terminal chain]	Angptl4	976.099
P07150	Annexin A1 (Annexin I) (Annexin-1) (Calpactin II) (Calpactin-2) (Chromobindin-9) (Lipocortin I) (Phospholipase A2 inhibitory protein) (p35) [Cleaved into: Annexin Ac2-26]	Anxa1	4637.31
Q07936	Annexin A2 (Annexin II) (Annexin-2) (Calpactin I heavy chain) (Calpactin-1 heavy chain) (Chromobindin-8) (Lipocortin II) (Placental anticoagulant protein IV) (PAP-IV) (Protein I) (p36)	Anxa2	6967.46
P55260	Annexin A4 (36 kDa zymogen granule membrane-associated protein) (ZAP36) (Annexin IV) (Annexin-4) (Lipocortin IV)	Anxa4	1744.63
P14668	Annexin A5 (Anchorin CII) (Annexin V) (Annexin-5) (Calphobindin I) (CPB-I) (Endonexin II) (Lipocortin V) (Placental anticoagulant protein 4) (PP4) (Placental anticoagulant protein I) (PAP-I) (Thromboplastin inhibitor) (Vascular anticoagulant-alpha) (VAC-alpha)	Anxa5	6281.85
P48037	Annexin A6 (Annexin VI) (Annexin-6) (Calcium-binding protein 65/67) (CBP 65/67)	Anxa6	3872.14
P14173	Aromatic-L-amino-acid decarboxylase (AADC) (EC 4.1.1.28) (DOPA decarboxylase) (DDC)	Ddc	1011.21
P13221	Aspartate aminotransferase, cytoplasmic (cAspAT) (EC 2.6.1.1) (EC 2.6.1.3) (Cysteine aminotransferase, cytoplasmic) (Cysteine transaminase, cytoplasmic) (cCAT) (Glutamate oxaloacetate transaminase 1) (Transaminase A)	Got1	1566.07
P00507	Aspartate aminotransferase, mitochondrial (mAspAT) (EC 2.6.1.1) (EC 2.6.1.7) (Fatty acid-binding protein) (FABP-1) (Glutamate oxaloacetate transaminase 2) (Kynurenine aminotransferase 4) (Kynurenine aminotransferase IV) (Kynurenine--oxoglutarate transaminase 4) (Kynurenine--oxoglutarate transaminase IV) (Plasma membrane-associated fatty acid-binding protein) (FABPpm) (Transaminase A)	Got2	3350.21
P15178	Aspartate--tRNA ligase, cytoplasmic (EC 6.1.1.12) (Aspartyl-tRNA synthetase) (AspRS)	Dars1	842.924
P15999	ATP synthase subunit alpha, mitochondrial (ATP synthase F1 subunit alpha)	Atp5f1a	2196.15
P10719	ATP synthase subunit beta, mitochondrial (EC 7.1.2.2) (ATP synthase F1 subunit beta)	Atp5f1b	2609.36
P16638	ATP-citrate synthase (EC 2.3.3.8) (ATP-citrate (pro-S-)-lyase) (Citrate cleavage enzyme)	Acly	640.847
Q99J86	Attractin (Protein zitter)	Atrn	1250.04
P06760	Beta-glucuronidase (EC 3.2.1.31)	Gusb	1972.63
Q641X3	Beta-hexosaminidase subunit alpha (EC 3.2.1.52) (Beta-N-acetylhexosaminidase subunit alpha) (Hexosaminidase subunit A) (N-acetyl-beta-glucosaminidase subunit alpha)	Hexa	18038.5
Q6AXR4	Beta-hexosaminidase subunit beta (EC 3.2.1.52) (Beta-N-acetylhexosaminidase subunit beta) (Hexosaminidase subunit B) (N-acetyl-beta-glucosaminidase subunit beta)	Hexb	11380.3
P47853	Biglycan (Bone/cartilage proteoglycan I) (PG-S1)	Bgn	2.34806e+06
Q04906	Bone morphogenetic protein 6 (BMP-6) (VG-1-related protein) (VGR-1)	Bmp6	2776.67
Q05175	Brain acid soluble protein 1 (22 kDa neuronal tissue-enriched acidic protein) (Neuronal axonal membrane protein NAP-22)	Basp1	178.645
P0DP29	Calmodulin-1	Calm1	2651.08
P35565	Calnexin	Canx	1112.02
P37397	Calponin-3 (Calponin, acidic isoform) (Calponin, non-muscle isoform)	Cnn3	773.106
P18418	Calreticulin (CALBP) (CRP55) (Calcium-binding protein 3) (CABP3) (Calregulin) (Endoplasmic reticulum resident protein 60) (ERp60) (HACBP)	Calr	23240.1
Q6Q0N0	Calsyntenin-1 (Alcadein-alpha) (Alc-alpha) [Cleaved into: Soluble Alc-alpha (SAlc-alpha); CTF1-alpha (C-terminal fragment 1-alpha)]	Clstn1	21131
O35783	Calumenin (CBP-50) (Crocalbin)	Calu	17272.7
P27139	Carbonic anhydrase 2 (EC 4.2.1.1) (Carbonate dehydratase II) (Carbonic anhydrase II) (CA-II)	Ca2	7575.41
P15087	Carboxypeptidase E (CPE) (EC 3.4.17.10) (Carboxypeptidase H) (CPH) (Enkephalin convertase) (Prohormone-processing carboxypeptidase)	Cpe	14900.9
Q6IRK9	Carboxypeptidase Q (EC 3.4.17.-) (Hematopoietic lineage switch 2 related protein) (Hls2-rp) (Liver annexin-like protein 1) (LAL-1) (Plasma glutamate carboxypeptidase)	Cpq	26719.3
P35444	Cartilage oligomeric matrix protein (COMP)	Comp	1921.5
P00787	Cathepsin B (EC 3.4.22.1) (Cathepsin B1) (RSG-2) [Cleaved into: Cathepsin B light chain; Cathepsin B heavy chain]	Ctsb	8415.25
P24268	Cathepsin D (EC 3.4.23.5) [Cleaved into: Cathepsin D 12 kDa light chain; Cathepsin D 9 kDa light chain; Cathepsin D 34 kDa heavy chain; Cathepsin D 30 kDa heavy chain]	Ctsd	40823.3
O35186	Cathepsin K (EC 3.4.22.38)	Ctsk	8263.98
Q9R1T3	Cathepsin Z (EC 3.4.18.1) (Cathepsin Y)	Ctsz	1388.26
P14844	C-C motif chemokine 2 (Immediate-early serum-responsive protein JE) (Monocyte chemoattractant protein 1) (Monocyte chemotactic protein 1) (MCP-1) (Small-inducible cytokine A2)	Ccl2	4591.13
Q9QXY8	C-C motif chemokine 7 (Monocyte chemoattractant protein 3) (Monocyte chemotactic protein 3) (MCP-3) (Small-inducible cytokine A7)	Ccl7	2257.79
Q9R1E9	CCN family member 2 (Cellular communication network factor 2) (Connective tissue growth factor) (Connective tissue growth-related protein)	Ccn2	14609.3
Q9QZQ5	CCN family member 3 (Cellular communication network factor 3) (Nephroblastoma-overexpressed gene protein homolog) (Protein NOV homolog) (NovH)	Ccn3	47877.2
Q99PP0	CCN family member 4 (ELM-1) (WNT1-inducible-signaling pathway protein 1) (WISP-1)	Ccn4	469.015
O35112	CD166 antigen (Activated leukocyte cell adhesion molecule) (HB2) (KG-CAM) (Protein MEMD) (SB-10 antigen) (CD antigen CD166)	Alcam	1320.56
P26051	CD44 antigen (Extracellular matrix receptor III) (ECMR-III) (GP90 lymphocyte homing/adhesion receptor) (HUTCH-I) (Hermes antigen) (Hyaluronate receptor) (Phagocytic glycoprotein 1) (PGP-1) (Phagocytic glycoprotein I) (PGP-I) (CD antigen CD44)	Cd44	1347.8
P28648	CD63 antigen (Mast cell antigen AD1) (CD antigen CD63)	Cd63	3499.72
P40241	CD9 antigen (CD antigen CD9)	Cd9	8266.85
Q8CFN2	Cell division control protein 42 homolog (EC 3.6.5.2)	Cdc42	1023.49
A9ZSY0	Centlein (Centrosomal protein)	Cntln	18.463
P13635	Ceruloplasmin (EC 1.16.3.1) (Ferroxidase)	Cp	100.409
A0JPQ9	Chitinase domain-containing protein 1	Chid1	2986.44
Q9Z0W7	Chloride intracellular channel protein 4 (Intracellular chloride ion channel protein p64H1)	Clic4	1571.64
Q63148	Chordin	Chrd	5689.41
P07338	Chymotrypsinogen B (EC 3.4.21.1) [Cleaved into: Chymotrypsin B chain A; Chymotrypsin B chain B; Chymotrypsin B chain C]	Ctrb1	16279.2
P15978	Class I histocompatibility antigen, Non-RT1.A alpha-1 chain	RT1-Aw2	41.1811
P11442	Clathrin heavy chain 1	Cltc	1860.7
P05371	Clusterin (Dimeric acid glycoprotein) (DAG) (Sulfated glycoprotein 2) (SGP-2) (Testosterone repressed prostate message 2) (TRPM-2) [Cleaved into: Clusterin beta chain; Clusterin alpha chain]	Clu	684.415
B0BNA5	Coactosin-like protein	Cotl1	10947.8
P23514	Coatomer subunit beta (Beta-coat protein) (Beta-COP)	Copb1	864.49
O35142	Coatomer subunit beta' (Beta'-coat protein) (Beta'-COP) (p102)	Copb2	1350.44
Q4AEF8	Coatomer subunit gamma-1 (Gamma-1-coat protein) (Gamma-1-COP)	Copg1	540.945
P45592	Cofilin-1 (Cofilin, non-muscle isoform)	Cfl1	398.668
Q6QD51	Coiled-coil domain-containing protein 80 (Down-regulated by oncogenes 1 protein) (Steroid-sensitive gene 1 protein) (SSG-1)	Ccdc80	9196.51
P02454	Collagen alpha-1(I) chain (Alpha-1 type I collagen)	Col1a1	904265
P05539	Collagen alpha-1(II) chain (Alpha-1 type II collagen) [Cleaved into: Collagen alpha-1(II) chain; Chondrocalcin]	Col2a1	30258.5
P13941	Collagen alpha-1(III) chain	Col3a1	136756
Q9JI03	Collagen alpha-1(V) chain	Col5a1	12856
P20909	Collagen alpha-1(XI) chain	Col11a1	3764.51
P70560	Collagen alpha-1(XII) chain	Col12a1	2344.26
P02466	Collagen alpha-2(I) chain (Alpha-2 type I collagen)	Col1a2	552628
Q8CG08	Collagen triple helix repeat-containing protein 1	Cthrc1	16778.7
Q5FVH0	Complement C1q tumor necrosis factor-related protein 5	C1qtnf5	7967.64
Q6IE64	Complement C1r subcomponent-like protein (C1r-LP) (C1r-like protein) (EC 3.4.21.-)	C1rl	178066
Q6P6T1	Complement C1s subcomponent (EC 3.4.21.42) (C1 esterase) (Complement component 1 subcomponent s) [Cleaved into: Complement C1s subcomponent heavy chain; Complement C1s subcomponent light chain]	C1s	95380.1
P01026	Complement C3 [Cleaved into: Complement C3 beta chain; C3-beta-c (C3bc) (Neutrophil chemotactic factor-2) (ENCF-2); Complement C3 alpha chain; C3a anaphylatoxin (Neutrophil chemotactic factor-1) (ENCF-1); Acylation stimulating protein (ASP) (C3adesArg); Complement C3b alpha' chain; Complement C3c alpha' chain fragment 1; Complement C3dg fragment; Complement C3g fragment; Complement C3d fragment; …	C3	402615
P08649	Complement C4 [Cleaved into: Complement C4 beta chain; Complement C4 alpha chain; C4a anaphylatoxin; Complement C4 gamma chain]	C4	6318.3
Q9WUW3	Complement factor I (EC 3.4.21.45) (C3B/C4B inactivator) [Cleaved into: Complement factor I heavy chain; Complement factor I light chain]	Cfi	3315.61
O89046	Coronin-1B (Coronin-2)	Coro1b	1215.96
P07335	Creatine kinase B-type (EC 2.7.3.2) (B-CK) (Creatine kinase B chain) (Creatine phosphokinase M-type) (CPK-B)	Ckb	4182.02
Q4TU93	C-type mannose receptor 2 (Endocytic receptor 180) (Macrophage mannose receptor 2) (CD antigen CD280)	Mrc2	1819.9
P14841	Cystatin-C (Cystatin-3)	Cst3	3020.3
Q68FS4	Cytosol aminopeptidase (EC 3.4.11.1) (Cysteinylglycine-S-conjugate dipeptidase) (EC 3.4.13.23) (Leucine aminopeptidase 3) (LAP-3) (Leucyl aminopeptidase) (LAP) (Peptidase S) (Proline aminopeptidase) (EC 3.4.11.5) (Prolyl aminopeptidase)	Lap3	267.492
Q01129	Decorin (Bone proteoglycan II) (Dermatan sulfate proteoglycan-II) (DSPG) (PG-S2) (PG40)	Dcn	1020152
Q6P6R2	Dihydrolipoyl dehydrogenase, mitochondrial (EC 1.8.1.4) (Dihydrolipoamide dehydrogenase)	Dld	5847.61
Q62950	Dihydropyrimidinase-related protein 1 (DRP-1) (Collapsin response mediator protein 1) (CRMP-1) (Inactive dihydropyrimidinase)	Crmp1	2307.23
P47942	Dihydropyrimidinase-related protein 2 (DRP-2) (Collapsin response mediator protein 2) (CRMP-2) (Turned on after division 64 kDa protein) (TOAD-64)	Dpysl2	2957.64
Q01460	Di-N-acetylchitobiase (EC 3.2.1.-)	Ctbs	5250.38
P80067	Dipeptidyl peptidase 1 (EC 3.4.14.1) (Cathepsin C) (Cathepsin J) (Dipeptidyl peptidase I) (DPP-I) (DPPI) (Dipeptidyl transferase) [Cleaved into: Dipeptidyl peptidase 1 exclusion domain chain (Dipeptidyl peptidase I exclusion domain chain); Dipeptidyl peptidase 1 heavy chain (Dipeptidyl peptidase I heavy chain); Dipeptidyl peptidase 1 light chain (Dipeptidyl peptidase I light chain)]	Ctsc	4439.98
Q9EPB1	Dipeptidyl peptidase 2 (EC 3.4.14.2) (Dipeptidyl aminopeptidase II) (Dipeptidyl peptidase 7) (Dipeptidyl peptidase II) (DPP II) (Quiescent cell proline dipeptidase)	Dpp7	25505
Q91ZV2	Discoidin, CUB and LCCL domain-containing protein 2 (Endothelial and smooth muscle cell-derived neuropilin-like protein)	Dcbld2	1446.03
Q6TUG0	DnaJ homolog subfamily B member 11 (ER-associated DNAJ) (ER-associated Hsp40 co-chaperone) (Endoplasmic reticulum DNA J domain-containing protein 3) (ER-resident protein ERdj3) (ERdj3) (ERj3p) (Liver regeneration-related protein LRRGT00084)	Dnajb11	2713.7
P25235	Dolichyl-diphosphooligosaccharide--protein glycosyltransferase subunit 2 (Dolichyl-diphosphooligosaccharide--protein glycosyltransferase 63 kDa subunit) (Ribophorin II) (RPN-II) (Ribophorin-2)	Rpn2	241.643
Q64610	Ectonucleotide pyrophosphatase/phosphodiesterase family member 2 (E-NPP 2) (EC 3.1.4.39) (Autotaxin) (Extracellular lysophospholipase D) (LysoPLD)	Enpp2	11603
P62630	Elongation factor 1-alpha 1 (EF-1-alpha-1) (Elongation factor Tu) (EF-Tu) (Eukaryotic elongation factor 1 A-1) (eEF1A-1)	Eef1a1	19900.3
Q68FR6	Elongation factor 1-gamma (EF-1-gamma) (eEF-1B gamma)	Eef1g	2944.39
P05197	Elongation factor 2 (EF-2)	Eef2	3413.22
P06761	Endoplasmic reticulum chaperone BiP (EC 3.6.4.10) (78 kDa glucose-regulated protein) (GRP-78) (Binding-immunoglobulin protein) (BiP) (Heat shock protein 70 family protein 5) (HSP70 family protein 5) (Heat shock protein family A member 5) (Immunoglobulin heavy chain-binding protein) (Steroidogenesis-activator polypeptide)	Hspa5	9868.71
P52555	Endoplasmic reticulum resident protein 29 (ERp29) (Endoplasmic reticulum resident protein 31) (ERp31)	Erp29	2632.43
Q66HD0	Endoplasmin (94 kDa glucose-regulated protein) (GRP-94) (Heat shock protein 90 kDa beta member 1)	Hsp90b1	4817.76
P97682	Endothelial cell-specific molecule 1 (ESM-1) (PG25)	Esm1	2622.51
Q5RKI1	Eukaryotic initiation factor 4A-II (eIF-4A-II) (eIF4A-II) (EC 3.6.4.13) (ATP-dependent RNA helicase eIF4A-2)	Eif4a2	2547.58
P81795	Eukaryotic translation initiation factor 2 subunit 3, X-linked (EC 3.6.5.3) (Eukaryotic translation initiation factor 2 subunit gamma, X-linked) (eIF-2-gamma) (eIF-2-gamma X) (PP42)	Eif2s3	310.465
Q3T1J1	Eukaryotic translation initiation factor 5A-1 (eIF-5A-1) (eIF-5A1) (Eukaryotic initiation factor 5A isoform 1) (eIF-5A) (eIF-4D)	Eif5a	1256.05
Q62894	Extracellular matrix protein 1 (Secretory component p85)	Ecm1	7501.55
Q08420	Extracellular superoxide dismutase [Cu-Zn] (EC-SOD) (EC 1.15.1.1) (Superoxide dismutase B)	Sod3	3401.04
Q3T1K5	F-actin-capping protein subunit alpha-2 (CapZ alpha-2)	Capza2	428.648
Q5XI32	F-actin-capping protein subunit beta (CapZ beta)	Capzb	1061.11
P85845	Fascin	Fscn1	7305.9
P12785	Fatty acid synthase (EC 2.3.1.85) (Type I FAS) [Includes: [Acyl-carrier-protein] S-acetyltransferase (EC 2.3.1.38); [Acyl-carrier-protein] S-malonyltransferase (EC 2.3.1.39); 3-oxoacyl-[acyl-carrier-protein] synthase (EC 2.3.1.41); 3-oxoacyl-[acyl-carrier-protein] reductase (EC 1.1.1.100); 3-hydroxyacyl-[acyl-carrier-protein] dehydratase (EC 4.2.1.59); Enoyl-[acyl-carrier-protein] reductase (EC 1…	Fasn	575.999
P02793	Ferritin light chain 1 (Ferritin L subunit 1)	Ftl1	27620.6
P14480	Fibrinogen beta chain (Liver regeneration-related protein LRRG036/LRRG043/LRRG189) [Cleaved into: Fibrinopeptide B; Fibrinogen beta chain]	Fgb	961.118
P50609	Fibromodulin (FM) (Collagen-binding 59 kDa protein) (Keratan sulfate proteoglycan fibromodulin) (KSPG fibromodulin)	Fmod	33607
P04937	Fibronectin (FN) [Cleaved into: Anastellin]	Fn1	650825
Q2Q0I9	Fibronectin type III domain-containing protein 1 (Activator of G-protein signaling 8)	Fndc1	17262.4
Q9WVH8	Fibulin-5 (FIBL-5) (Developmental arteries and neural crest EGF-like protein) (Dance) (Embryonic vascular EGF repeat-containing protein) (EVEC)	Fbln5	14574.8
D3ZHA0	Filamin-C (FLN-C) (ABP-280-like protein) (ABP-L) (Actin-binding-like protein) (Filamin-2) (Gamma-filamin)	Flnc	5871.17
P21674	Follistatin (FS) (Activin-binding protein)	Fst	2627.52
Q62632	Follistatin-related protein 1 (Follistatin-like protein 1)	Fstl1	13149.7
P05065	Fructose-bisphosphate aldolase A (EC 4.1.2.13) (Muscle-type aldolase)	Aldoa	14695.4
P11762	Galectin-1 (Gal-1) (14 kDa lectin) (Beta-galactoside-binding lectin L-14-I) (Galaptin) (Lactose-binding lectin 1) (Lectin galactoside-binding soluble 1) (RL 14.5) (S-Lac lectin 1)	Lgals1	3766.98
P08699	Galectin-3 (Gal-3) (35 kDa lectin) (Carbohydrate-binding protein 35) (CBP 35) (Galactose-specific lectin 3) (IgE-binding protein) (Laminin-binding protein) (Lectin L-29) (Mac-2 antigen)	Lgals3	1807.78
O70513	Galectin-3-binding protein (Cyp-C-associated protein) (CyCAP) (Lectin galactoside-binding soluble 3-binding protein) (Mac-2-binding protein) (MAC2BP) (Mac-2 BP) (Protein 90K)	Lgals3bp	3077.97
P07323	Gamma-enolase (EC 4.2.1.11) (2-phospho-D-glycerate hydro-lyase) (Enolase 2) (Neural enolase) (Neuron-specific enolase) (NSE)	Eno2	1919.64
Q68FP1	Gelsolin (Actin-depolymerizing factor) (ADF) (Brevin)	Gsn	16286.8
P07092	Glia-derived nexin (GDN) (Peptidase inhibitor 7) (PI-7) (Protease nexin 1) (PN-1) (Protease nexin I) (Serpin E2)	Serpine2	1926.53
P05370	Glucose-6-phosphate 1-dehydrogenase (G6PD) (EC 1.1.1.49)	G6pdx	2795.04
Q6P6V0	Glucose-6-phosphate isomerase (GPI) (EC 5.3.1.9) (Autocrine motility factor) (AMF) (Neuroleukin) (NLK) (Phosphoglucose isomerase) (PGI) (Phosphohexose isomerase) (PHI)	Gpi	10217.2
P10860	Glutamate dehydrogenase 1, mitochondrial (GDH 1) (EC 1.4.1.3) (Memory-related gene 2 protein) (MRG-2)	Glud1	508.928
P04904	Glutathione S-transferase alpha-3 (EC 2.5.1.18) (GST 2-2) (GST A3-3) (GST AA) (Glutathione S-transferase Yc-1) (GST Yc1)	Gsta3	3048.35
P04906	Glutathione S-transferase P (EC 2.5.1.18) (Chain 7) (GST 7-7) (GST class-pi)	Gstp1	771.666
P04797	Glyceraldehyde-3-phosphate dehydrogenase (GAPDH) (EC 1.2.1.12) (38 kDa BFA-dependent ADP-ribosylation substrate) (BARS-38) (Peptidyl-cysteine S-nitrosylase GAPDH) (EC 2.6.99.-)	Gapdh	7132.21
P35053	Glypican-1 (HSPG M12) [Cleaved into: Secreted glypican-1]	Gpc1	10180.1
Q6P7B4	Golgi-associated kinase 1B (Expressed in nerve and epithelium during development) (Protein FAM198B)	Gask1b	2533.33
Q63772	Growth arrest-specific protein 6 (GAS-6) (AXL receptor tyrosine kinase ligand) (Growth-potentiating factor) (GPF)	Gas6	2996.82
Q9WTT6	Guanine deaminase (Guanase) (Guanine aminase) (EC 3.5.4.3) (Guanine aminohydrolase) (GAH)	Gda	16065.8
P04897	Guanine nucleotide-binding protein G(i) subunit alpha-2 (Adenylate cyclase-inhibiting G alpha protein)	Gnai2	1052.38
P08753	Guanine nucleotide-binding protein G(i) subunit alpha-3 (G(i) alpha-3)	Gnai3	352.387
P54311	Guanine nucleotide-binding protein G(I)/G(S)/G(T) subunit beta-1 (Transducin beta chain 1)	Gnb1	2955.84
Q63663	Guanylate-binding protein 1 (EC 3.6.5.-) (GTP-binding protein 2) (GBP-2) (Guanine nucleotide-binding protein 2) (Interferon-induced guanylate-binding protein 2) (p67)	Gbp2	317.76
P06866	Haptoglobin (Liver regeneration-related protein LRRG173) [Cleaved into: Haptoglobin alpha chain; Haptoglobin beta chain]	Hp	12919.4
O35162	Heat shock 70 kDa protein 13 (Microsomal stress-70 protein ATPase core) (Stress-70 protein chaperone microsome-associated 60 kDa protein)	Hspa13	3350.26
O88600	Heat shock 70 kDa protein 4 (Ischemia responsive 94 kDa protein)	Hspa4	1175.07
P63018	Heat shock cognate 71 kDa protein (EC 3.6.4.10) (Heat shock 70 kDa protein 8)	Hspa8	26178.5
Q5XHZ0	Heat shock protein 75 kDa, mitochondrial (HSP 75) (TNFR-associated protein 1) (Tumor necrosis factor type 1 receptor-associated protein) (TRAP-1)	Trap1	978.46
P82995	Heat shock protein HSP 90-alpha (EC 3.6.4.10) (Heat shock 86 kDa) (HSP 86) (HSP86)	Hsp90aa1	1879.24
P34058	Heat shock protein HSP 90-beta (Heat shock 84 kDa) (HSP 84) (HSP84)	Hsp90ab1	10693.8
P01946	Hemoglobin subunit alpha-1/2 (Alpha-1/2-globin) (Hemoglobin alpha-1/2 chain) [Cleaved into: Hemopressin]	Hba1	7195.5
P02091	Hemoglobin subunit beta-1 (Beta-1-globin) (Hemoglobin beta chain, major-form) (Hemoglobin beta-1 chain)	Hbb	1829.57
Q6URK4	Heterogeneous nuclear ribonucleoprotein A3 (hnRNP A3)	Hnrnpa3	373.388
P61980	Heterogeneous nuclear ribonucleoprotein K (hnRNP K) (dC stretch-binding protein) (CSBP)	Hnrnpk	285.293
A7VJC2	Heterogeneous nuclear ribonucleoproteins A2/B1 (hnRNP A2/B1)	Hnrnpa2b1	2348.59
A9UMV8	Histone H2A.J (H2a/j)	H2aj	15563.5
Q00715	Histone H2B type 1		5496.41
P84245	Histone H3.3	H3-3b	15753.1
P62804	Histone H4 [Cleaved into: Osteogenic growth peptide (OGP)]	H4c2	12632.7
P27605	Hypoxanthine-guanine phosphoribosyltransferase (HGPRT) (HGPRTase) (EC 2.4.2.8)	Hprt1	3857.26
Q63617	Hypoxia up-regulated protein 1 (150 kDa oxygen-regulated protein) (ORP-150)	Hyou1	980.818
P52296	Importin subunit beta-1 (Karyopherin subunit beta-1) (Nuclear factor p97) (Pore targeting complex 97 kDa subunit) (PTAC97)	Kpnb1	11940.8
P18331	Inhibin beta A chain (Activin beta-A chain)	Inhba	8453.04
P97697	Inositol monophosphatase 1 (IMP 1) (IMPase 1) (EC 3.1.3.25) (D-galactose 1-phosphate phosphatase) (EC 3.1.3.94) (Inositol-1(or 4)-monophosphatase 1) (Lithium-sensitive myo-inositol monophosphatase A1)	Impa1	2824.16
P15473	Insulin-like growth factor-binding protein 3 (IBP-3) (IGF-binding protein 3) (IGFBP-3)	Igfbp3	51538.5
P49134	Integrin beta-1 (Beta oligodendroglia) (Beta OL) (Fibronectin receptor subunit beta) (VLA-4 subunit beta) (CD antigen CD29)	Itgb1	1324.96
Q63416	Inter-alpha-trypsin inhibitor heavy chain H3 (ITI heavy chain H3) (ITI-HC3) (Inter-alpha-inhibitor heavy chain 3)	Itih3	3689.23
Q00238	Intercellular adhesion molecule 1 (ICAM-1) (CD antigen CD54)	Icam1	274.861
P26376	Interferon-induced transmembrane protein 3 (Dispanin subfamily A member 2b) (DSPA2b)	ifitm3	1293.68
Q62611	Interleukin-1 receptor-like 1 (EC 3.2.2.6) (Fit-1) (Fos-responsive gene 1 protein)	Il1rl1	593149
P20607	Interleukin-6 (IL-6)	Il6	2922.4
P41562	Isocitrate dehydrogenase [NADP] cytoplasmic (IDH) (IDH1) (EC 1.1.1.42) (Cytosolic NADP-isocitrate dehydrogenase) (IDPc) (NADP(+)-specific ICDH) (Oxalosuccinate decarboxylase)	Idh1	898.23
Q6P0K8	Junction plakoglobin	Jup	2646.21
Q6IFW6	Keratin, type I cytoskeletal 10 (Cytokeratin-10) (CK-10) (Keratin-10) (K10) (Type I keratin Ka10)	Krt10	44442.9
Q6IFV4	Keratin, type I cytoskeletal 13 (Cytokeratin-13) (CK-13) (Keratin-13) (K13) (Type I keratin Ka13)	Krt13	83123.1
Q6IFV1	Keratin, type I cytoskeletal 14 (Cytokeratin-14) (CK-14) (Keratin-14) (K14) (Type I keratin Ka14)	Krt14	10308.9
Q5BJY9	Keratin, type I cytoskeletal 18 (Cytokeratin-18) (CK-18) (Keratin-18) (K18)	Krt18	53480.7
Q6IFU7	Keratin, type I cytoskeletal 42 (Cytokeratin-42) (CK-42) (Keratin-42) (K42) (Type I keratin Ka22)	Krt42	6159.55
Q6IMF3	Keratin, type II cytoskeletal 1 (Cytokeratin-1) (CK-1) (Keratin-1) (K1) (Type-II keratin Kb1)	Krt1	59766.2
Q6IG02	Keratin, type II cytoskeletal 2 epidermal (Cytokeratin-2e) (CK-2e) (Epithelial keratin-2e) (Keratin-2 epidermis) (Keratin-2e) (K2e) (Type-II keratin Kb2)	Krt2	21040.4
Q6IG00	Keratin, type II cytoskeletal 4 (Cytokeratin-4) (CK-4) (Keratin-4) (K4) (Type-II keratin Kb4)	Krt4	2536.6
Q6P6Q2	Keratin, type II cytoskeletal 5 (Cytokeratin-5) (CK-5) (Keratin-5) (K5) (Type-II keratin Kb5)	Krt5	16247.4
Q4FZU2	Keratin, type II cytoskeletal 6A (Cytokeratin-6A) (CK-6A) (Keratin-6A) (K6A) (Type-II keratin Kb6)	Krt6a	105834
Q6IG05	Keratin, type II cytoskeletal 75 (Cytokeratin-75) (CK-75) (Keratin-6 hair follicle) (Keratin-75) (K75) (Type II keratin-K6hf) (Type-II keratin Kb18)	Krt75	922.346
Q10758	Keratin, type II cytoskeletal 8 (Cytokeratin endo A) (Cytokeratin-8) (CK-8) (Keratin-8) (K8) (Type-II keratin Kb8)	Krt8	15668.4
Q7TQM5	Keratinocyte proline-rich protein	Kprp	1110.69
P70490	Lactadherin (MFGM) (Milk fat globule-EGF factor 8) (MFG-E8) (O-acetyl GD3 ganglioside synthase) (AGS) (SED1)	Mfge8	28296.1
P15800	Laminin subunit beta-2 (Laminin chain B3) (Laminin-11 subunit beta) (Laminin-14 subunit beta) (Laminin-15 subunit beta) (Laminin-3 subunit beta) (Laminin-4 subunit beta) (Laminin-7 subunit beta) (Laminin-9 subunit beta) (S-laminin subunit beta) (S-LAM beta)	Lamb2	4164.24
Q00918	Latent-transforming growth factor beta-binding protein 1 (LTBP-1) (Transforming growth factor beta-1-binding protein 1) (TGF-beta-1-BP-1) (Transforming growth factor beta-1-masking protein large subunit)	Ltbp1	3866.37
O35806	Latent-transforming growth factor beta-binding protein 2 (LTBP-2)	Ltbp2	13702.9
Q9R0J8	Legumain (EC 3.4.22.34) (Asparaginyl endopeptidase) (Protease, cysteine 1)	Lgmn	4750.49
Q5RJR8	Leucine-rich repeat-containing protein 59 (Protein p34) [Cleaved into: Leucine-rich repeat-containing protein 59, N-terminally processed]	Lrrc59	149.454
Q4G075	Leukocyte elastase inhibitor A (Serine protease inhibitor EIA) (Serpin B1a)	Serpinb1a	1755.28
P97829	Leukocyte surface antigen CD47 (Integrin-associated protein) (IAP) (CD antigen CD47)	Cd47	5273.51
Q99MZ8	LIM and SH3 domain protein 1 (LASP-1)	Lasp1	617.666
Q63313	Lipopolysaccharide-binding protein (LBP)	Lbp	12875.9
Q06000	Lipoprotein lipase (LPL) (EC 3.1.1.34) (Phospholipase A1) (EC 3.1.1.32)	Lpl	2820.41
P04642	L-lactate dehydrogenase A chain (LDH-A) (EC 1.1.1.27) (LDH muscle subunit) (LDH-M)	Ldha	150782
P42123	L-lactate dehydrogenase B chain (LDH-B) (EC 1.1.1.27) (LDH heart subunit) (LDH-H)	Ldhb	2310.96
O35547	Long-chain-fatty-acid--CoA ligase 4 (EC 6.2.1.3) (Arachidonate--CoA ligase) (EC 6.2.1.15) (Long-chain acyl-CoA synthetase 4) (LACS 4)	Acsl4	47705.5
P51886	Lumican (Keratan sulfate proteoglycan lumican) (KSPG lumican)	Lum	7621.29
P20611	Lysosomal acid phosphatase (LAP) (EC 3.1.3.2)	Acp2	2812.29
Q6P7A9	Lysosomal alpha-glucosidase (EC 3.2.1.20) (Acid maltase)	Gaa	1198.61
P00697	Lysozyme C-1 (EC 3.2.1.17) (1,4-beta-N-acetylmuramidase C)	Lyz1	2981.76
B5DF27	Lysyl oxidase homolog 2 (EC 1.4.3.13) (Lysyl oxidase-like protein 2)	Loxl2	4579.74
Q8JZQ0	Macrophage colony-stimulating factor 1 (CSF-1) (MCSF) [Cleaved into: Processed macrophage colony-stimulating factor 1]	Csf1	14100.3
Q63341	Macrophage metalloelastase (MME) (EC 3.4.24.65) (Matrix metalloproteinase-12) (MMP-12)	Mmp12	4977.83
Q6AYC4	Macrophage-capping protein (Actin regulatory protein CAP-G)	Capg	1870.89
Q62667	Major vault protein (MVP)	Mvp	670.165
O88989	Malate dehydrogenase, cytoplasmic (EC 1.1.1.37) (Aromatic alpha-keto acid reductase) (KAR) (EC 1.1.1.96) (Cytosolic malate dehydrogenase)	Mdh1	13747.7
P04636	Malate dehydrogenase, mitochondrial (EC 1.1.1.37)	Mdh2	4249.84
Q5FVQ4	Malectin	Mlec	44.9447
Q5XII0	Mammalian ependymin-related protein 1 (MERP-1)	Epdr1	2112.95
Q8CHN8	Mannan-binding lectin serine protease 1 (EC 3.4.21.-) (Complement factor MASP-3) (Complement-activating component of Ra-reactive factor) (Mannose-binding lectin-associated serine protease 1) (MASP-1) (Mannose-binding protein-associated serine protease) (Ra-reactive factor serine protease p100) (RaRF) (Serine protease 5) [Cleaved into: Mannan-binding lectin serine protease 1 heavy chain; Mannan-bi…	Masp1	6630
Q5XI43	Matrix remodeling-associated protein 8 (Limitrin)	Mxra8	1348.38
Q9ERA7	Mesothelin (Pre-pro-megakaryocyte-potentiating factor) (Protein expressed in renal carcinoma) [Cleaved into: Megakaryocyte-potentiating factor (MPF); Mesothelin, cleaved form]	Msln	592.616
P30120	Metalloproteinase inhibitor 1 (Tissue inhibitor of metalloproteinases 1) (TIMP-1)	Timp1	383612
P30121	Metalloproteinase inhibitor 2 (Tissue inhibitor of metalloproteinases 2) (TIMP-2)	Timp2	15007.4
Q4QR85	Methylosome protein 50 (MEP-50) (WD repeat-containing protein 77)	Wdr77	46379.1
Q5XIT1	Microtubule-associated protein RP/EB family member 3 (EB1 protein family member 3) (EBF3) (End-binding protein 3) (EB3) (RP3)	Mapre3	833.441
Q62625	Microtubule-associated proteins 1A/1B light chain 3B (Autophagy-related protein LC3 B) (Autophagy-related ubiquitin-like modifier LC3 B) (MAP1 light chain 3-like protein 2) (MAP1A/MAP1B light chain 3 B) (MAP1A/MAP1B LC3 B) (Microtubule-associated protein 1 light chain 3 beta)	Map1lc3b	2835.87
O35763	Moesin (Membrane-organizing extension spike protein)	Msn	30353.4
Q5U367	Multifunctional procollagen lysine hydroxylase and glycosyltransferase LH3 [Includes: Procollagen-lysine,2-oxoglutarate 5-dioxygenase 3 (EC 1.14.11.4) (Lysyl hydroxylase 3) (LH3); Procollagen glycosyltransferase (EC 2.4.1.50) (EC 2.4.1.66) (Galactosylhydroxylysine-glucosyltransferase) (Procollagen galactosyltransferase) (Procollagen glucosyltransferase)]	Plod3	6015.86
Q5M9I6	Multiple myeloma tumor-associated protein 2 homolog	Mmtag2	7560.47
Q64119	Myosin light polypeptide 6 (17 kDa myosin light chain) (LC17) (Myosin light chain 3) (MLC-3) (Myosin light chain alkali 3) (Myosin light chain A3) (Smooth muscle and nonmuscle myosin light chain alkali 6)	Myl6	3254.1
P13832	Myosin regulatory light chain RLC-A (Myosin RLC-A) (Myosin regulatory light chain 2-A, smooth muscle isoform)	Rlc-a	3953.32
Q9JLT0	Myosin-10 (Cellular myosin heavy chain, type B) (Myosin heavy chain 10) (Myosin heavy chain, non-muscle IIb) (Non-muscle myosin heavy chain B) (NMMHC-B) (Non-muscle myosin heavy chain IIb) (NMMHC II-b) (NMMHC-IIB)	Myh10	5726.79
Q62812	Myosin-9 (Cellular myosin heavy chain, type A) (Myosin heavy chain 9) (Myosin heavy chain, non-muscle IIa) (Non-muscle myosin heavy chain A) (NMMHC-A) (Non-muscle myosin heavy chain IIa) (NMMHC II-a) (NMMHC-IIA)	Myh9	5589.37
Q32KJ6	N-acetylgalactosamine-6-sulfatase (EC 3.1.6.4) (Chondroitinsulfatase) (Chondroitinase) (Galactose-6-sulfate sulfatase) (N-acetylgalactosamine-6-sulfate sulfatase) (GalNAc6S sulfatase)	Galns	6424.78
P05982	NAD(P)H dehydrogenase [quinone] 1 (EC 1.6.5.2) (Azoreductase) (DT-diaphorase) (DTD) (Menadione reductase) (NAD(P)H:quinone oxidoreductase 1) (Phylloquinone reductase) (Quinone reductase 1) (QR1)	Nqo1	504.192
P13697	NADP-dependent malic enzyme (NADP-ME) (EC 1.1.1.40) (Malic enzyme 1)	Me1	4116.6
Q924Z9	Netrin-1	Ntn1	1195.27
P13596	Neural cell adhesion molecule 1 (N-CAM-1) (NCAM-1) (CD antigen CD56)	Ncam1	12266.6
O35276	Neuropilin-2 (Vascular endothelial cell growth factor 165 receptor 2)	Nrp2	609.319
P30152	Neutrophil gelatinase-associated lipocalin (NGAL) (Alpha-2-microglobulin-related protein) (Alpha-2U globulin-related protein) (Lipocalin 24p3) (Lipocalin-2) (Siderocalin LCN2) (p25)	Lcn2	21505.1
Q80Z29	Nicotinamide phosphoribosyltransferase (NAmPRTase) (Nampt) (EC 2.4.2.12) (Pre-B-cell colony-enhancing factor 1 homolog) (PBEF) (Visfatin)	Nampt	3368.57
P08460	Nidogen-1 (NID-1) (Entactin)	Nid1	279396
B5DFC9	Nidogen-2 (NID-2)	Nid2	41912.6
Q62736	Non-muscle caldesmon (CDM) (L-caldesmon)	Cald1	1877.04
Q63525	Nuclear migration protein nudC (Nuclear distribution protein C homolog) (c15)	Nudc	1875.51
Q63083	Nucleobindin-1 (Bone 63 kDa calcium-binding protein) (CALNUC)	Nucb1	26281.6
Q9JI85	Nucleobindin-2 (DNA-binding protein NEFA) (Prepronesfatin) [Cleaved into: Nesfatin-1]	Nucb2	98516.3
P13383	Nucleolin (Protein C23)	Ncl	505.804
P19804	Nucleoside diphosphate kinase B (NDK B) (NDP kinase B) (EC 2.7.4.6) (Histidine protein kinase NDKB) (EC 2.7.13.3) (P18)	Nme2	20912
Q6P6S4	Nucleotide exchange factor SIL1	Sil1	773.119
B0BNI5	Olfactomedin-like protein 3	Olfml3	14879.5
P04182	Ornithine aminotransferase, mitochondrial (EC 2.6.1.13) (Ornithine--oxo-acid aminotransferase)	Oat	1192.87
Q6AYE5	Out at first protein homolog	Oaf	14056.5
P45479	Palmitoyl-protein thioesterase 1 (PPT-1) (EC 3.1.2.22) (Palmitoyl-protein hydrolase 1)	Ppt1	4710.31
P14925	Peptidylglycine alpha-amidating monooxygenase (PAM) [Includes: Peptidylglycine alpha-hydroxylating monooxygenase (PHM) (EC 1.14.17.3); Peptidyl-alpha-hydroxyglycine alpha-amidating lyase (EC 4.3.2.5) (Peptidylamidoglycolate lyase) (PAL)]	Pam	4587.52
P10111	Peptidyl-prolyl cis-trans isomerase A (PPIase A) (EC 5.2.1.8) (Cyclophilin A) (Cyclosporin A-binding protein) (Rotamase A) (p1B15) (p31) [Cleaved into: Peptidyl-prolyl cis-trans isomerase A, N-terminally processed]	Ppia	10402.8
P24368	Peptidyl-prolyl cis-trans isomerase B (PPIase B) (EC 5.2.1.8) (CYP-S1) (Cyclophilin B) (Rotamase B) (S-cyclophilin) (SCYLP)	Ppib	114017
Q62658	Peptidyl-prolyl cis-trans isomerase FKBP1A (PPIase FKBP1A) (EC 5.2.1.8) (12 kDa FK506-binding protein) (12 kDa FKBP) (FKBP-12) (FK506-binding protein 1A) (FKBP-1A) (Immunophilin FKBP12) (Rotamase)	Fkbp1a	2552.56
Q66H94	Peptidyl-prolyl cis-trans isomerase FKBP9 (PPIase FKBP9) (EC 5.2.1.8) (FK506-binding protein 9) (FKBP-9) (Rotamase)	Fkbp9	3253.21
Q63716	Peroxiredoxin-1 (EC 1.11.1.24) (HBP23) (Heme-binding 23 kDa protein) (Thioredoxin peroxidase 2) (Thioredoxin-dependent peroxide reductase 2) (Thioredoxin-dependent peroxiredoxin 1)	Prdx1	23091.4
P35704	Peroxiredoxin-2 (EC 1.11.1.24) (Thiol-specific antioxidant protein) (TSA) (Thioredoxin peroxidase 1) (Thioredoxin-dependent peroxide reductase 1) (Thioredoxin-dependent peroxiredoxin 2)	Prdx2	9060.12
Q9Z0V5	Peroxiredoxin-4 (EC 1.11.1.24) (Antioxidant enzyme AOE372) (Peroxiredoxin IV) (Prx-IV) (Thioredoxin peroxidase AO372) (Thioredoxin-dependent peroxide reductase A0372) (Thioredoxin-dependent peroxiredoxin 4)	Prdx4	1583.6
Q9R063	Peroxiredoxin-5, mitochondrial (EC 1.11.1.24) (Antioxidant enzyme B166) (AOEB166) (PLP) (Peroxiredoxin V) (Prx-V) (Peroxisomal antioxidant enzyme) (Thioredoxin peroxidase PMP20) (Thioredoxin-dependent peroxiredoxin 5)	Prdx5	2766.96
O35244	Peroxiredoxin-6 (EC 1.11.1.27) (1-Cys peroxiredoxin) (1-Cys PRX) (Acidic calcium-independent phospholipase A2) (aiPLA2) (EC 3.1.1.4) (Antioxidant protein 2) (Glutathione-dependent peroxiredoxin) (Lysophosphatidylcholine acyltransferase 5) (LPC acyltransferase 5) (LPCAT-5) (Lyso-PC acyltransferase 5) (EC 2.3.1.23) (Non-selenium glutathione peroxidase) (NSGPx) (Thiol-specific antioxidant protein)	Prdx6	3658.22
P31044	Phosphatidylethanolamine-binding protein 1 (PEBP-1) (23 kDa morphine-binding protein) (HCNPpp) (P23K) [Cleaved into: Hippocampal cholinergic neurostimulating peptide (HCNP)]	Pebp1	2743.98
P38652	Phosphoglucomutase-1 (PGM 1) (EC 5.4.2.2) (Glucose phosphomutase 1)	Pgm1	1415.35
P16617	Phosphoglycerate kinase 1 (EC 2.7.2.3)	Pgk1	2731.16
P25113	Phosphoglycerate mutase 1 (EC 5.4.2.11) (EC 5.4.2.4) (BPG-dependent PGAM 1) (Phosphoglycerate mutase isozyme B) (PGAM-B)	Pgam1	5141.2
P97535	Phospholipase A1 member A (EC 3.1.1.111) (Phosphatidylserine-specific phospholipase A1) (PS-PLA1)	Pla1a	708.453
Q6P767	Pituitary tumor-transforming gene 1 protein-interacting protein (Pituitary tumor-transforming gene protein-binding factor) (PBF) (PTTG-binding factor)	Pttg1ip	4917.16
Q6P734	Plasma protease C1 inhibitor (C1 Inh) (C1Inh) (C1 esterase inhibitor) (C1-inhibiting factor) (Serpin G1)	Serping1	238015
Q01177	Plasminogen (EC 3.4.21.7) [Cleaved into: Plasmin heavy chain A; Activation peptide; Angiostatin; Plasmin heavy chain A, short form; Plasmin light chain B]	Plg	7450.77
P20961	Plasminogen activator inhibitor 1 (PAI) (PAI-1) (Endothelial plasminogen activator inhibitor) (Serpin E1)	Serpine1	739972
Q63598	Plastin-3 (T-plastin)	Pls3	16247.6
Q5RJP7	Platelet-derived growth factor receptor-like protein (PDGFR-like protein)	Pdgfrl	9595.8
P30427	Plectin (PCN) (PLTN) (Plectin-1)	Plec	1765.05
Q9EPH8	Polyadenylate-binding protein 1 (PABP-1) (Poly(A)-binding protein 1)	Pabpc1	431.443
P0CG51	Polyubiquitin-B [Cleaved into: Ubiquitin]	Ubb	26142.2
P48679	Prelamin-A/C [Cleaved into: Lamin-A/C]	Lmna	4804.87
P00786	Pro-cathepsin H [Cleaved into: Cathepsin H mini chain; Cathepsin H (EC 3.4.22.16); Cathepsin H heavy chain; Cathepsin H light chain]	Ctsh	18755.1
P07154	Procathepsin L (EC 3.4.22.15) (Cathepsin L1) (Cyclic protein 2) (CP-2) (Major excreted protein) (MEP) [Cleaved into: Cathepsin L; Cathepsin L heavy chain; Cathepsin L light chain]	Ctsl	46048.2
O08628	Procollagen C-endopeptidase enhancer 1 (Procollagen COOH-terminal proteinase enhancer 1) (PCPE-1) (Procollagen C-proteinase enhancer 1) (Type 1 procollagen C-proteinase enhancer protein) (Type I procollagen COOH-terminal proteinase enhancer)	Pcolce	242259
Q63321	Procollagen-lysine,2-oxoglutarate 5-dioxygenase 1 (EC 1.14.11.4) (Lysyl hydroxylase 1) (LH1)	Plod1	5479.5
Q811A3	Procollagen-lysine,2-oxoglutarate 5-dioxygenase 2 (EC 1.14.11.4) (Lysyl hydroxylase 2) (LH2)	Plod2	21957.9
P62963	Profilin-1 (Profilin I)	Pfn1	21065.5
P21702	Prolactin-3D1 (Chorionic somatomammotropin hormone 1) (Placental lactogen I) (PL-I)	Prl3d1	907.267
Q9EQP5	Prolargin (Proline-arginine-rich end leucine-rich repeat protein)	Prelp	5371.76
G3V928	Prolow-density lipoprotein receptor-related protein 1 (LRP-1) [Cleaved into: Low-density lipoprotein receptor-related protein 1 85 kDa subunit (LRP-85); Low-density lipoprotein receptor-related protein 1 515 kDa subunit (LRP-515); Low-density lipoprotein receptor-related protein 1 intracellular domain (LRPICD)]	Lrp1	3465.83
Q63415	Proprotein convertase subtilisin/kexin type 6 (EC 3.4.21.-) (Paired basic amino acid cleaving enzyme 4) (Subtilisin-like proprotein convertase 4) (SPC4) (Subtilisin/kexin-like protease PACE4)	Pcsk6	1489.17
P59996	Proprotein convertase subtilisin/kexin type 9 (EC 3.4.21.-) (Neural apoptosis-regulated convertase 1) (NARC-1) (Proprotein convertase 9) (PC9) (Subtilisin/kexin-like protease PC9)	Pcsk9	3537.68
P10960	Prosaposin (Sulfated glycoprotein 1) (SGP-1) [Cleaved into: Saposin-A; Saposin-B-Val; Saposin-B; Saposin-C; Saposin-D]	Psap	8069.97
Q62786	Prostaglandin F2 receptor negative regulator (CD9 partner 1) (CD9P-1) (Glu-Trp-Ile EWI motif-containing protein F) (EWI-F) (Prostaglandin F2-alpha receptor regulatory protein) (Prostaglandin F2-alpha receptor-associated protein) (CD antigen CD315)	Ptgfrn	5547.2
Q63797	Proteasome activator complex subunit 1 (11S regulator complex subunit alpha) (REG-alpha) (Activator of multicatalytic protease subunit 1) (Proteasome activator 28 subunit alpha) (PA28a) (PA28alpha)	Psme1	1876.97
P18420	Proteasome subunit alpha type-1 (Macropain subunit C2) (Multicatalytic endopeptidase complex subunit C2) (Proteasome component C2) (Proteasome nu chain)	Psma1	7188.69
P18422	Proteasome subunit alpha type-3 (Macropain subunit C8) (Multicatalytic endopeptidase complex subunit C8) (Proteasome component C8) (Proteasome subunit K)	Psma3	4309.67
P21670	Proteasome subunit alpha type-4 (Macropain subunit C9) (Multicatalytic endopeptidase complex subunit C9) (Proteasome component C9) (Proteasome subunit L)	Psma4	6493.14
P34064	Proteasome subunit alpha type-5 (Macropain zeta chain) (Multicatalytic endopeptidase complex zeta chain) (Proteasome zeta chain)	Psma5	1115.34
P60901	Proteasome subunit alpha type-6 (Macropain iota chain) (Multicatalytic endopeptidase complex iota chain) (Proteasome iota chain)	Psma6	4345.56
P48004	Proteasome subunit alpha type-7 (Proteasome subunit RC6-1)	Psma7	3861.04
P18421	Proteasome subunit beta type-1 (Macropain subunit C5) (Multicatalytic endopeptidase complex subunit C5) (Proteasome component C5) (Proteasome gamma chain)	Psmb1	3843.03
P40307	Proteasome subunit beta type-2 (Macropain subunit C7-I) (Multicatalytic endopeptidase complex subunit C7-I) (Proteasome component C7-I)	Psmb2	2573.58
P40112	Proteasome subunit beta type-3 (Proteasome chain 13) (Proteasome component C10-II) (Proteasome theta chain)	Psmb3	1222.97
P34067	Proteasome subunit beta type-4 (Macropain beta chain) (Multicatalytic endopeptidase complex beta chain) (Proteasome beta chain) (Proteasome chain 3) (RN3)	Psmb4	2655.1
P28075	Proteasome subunit beta type-5 (EC 3.4.25.1) (Macropain epsilon chain) (Multicatalytic endopeptidase complex epsilon chain) (Proteasome chain 6) (Proteasome epsilon chain) (Proteasome subunit X)	Psmb5	5694.71
P28073	Proteasome subunit beta type-6 (EC 3.4.25.1) (Macropain delta chain) (Multicatalytic endopeptidase complex delta chain) (Proteasome chain 5) (Proteasome delta chain) (Proteasome subunit Y)	Psmb6	1667.16
Q9JHW0	Proteasome subunit beta type-7 (EC 3.4.25.1) (Macropain chain Z) (Multicatalytic endopeptidase complex chain Z) (Proteasome subunit Z)	Psmb7	1366.34
Q64240	Protein AMBP [Cleaved into: Alpha-1-microglobulin (EC 1.6.2.-); Inter-alpha-trypsin inhibitor light chain (ITI-LC) (Bikunin) (HI-30); Trypstatin]	Ambp	230.691
P04785	Protein disulfide-isomerase (PDI) (EC 5.3.4.1) (Cellular thyroid hormone-binding protein) (Prolyl 4-hydroxylase subunit beta)	P4hb	20594.5
P11598	Protein disulfide-isomerase A3 (EC 5.3.4.1) (58 kDa glucose-regulated protein) (58 kDa microsomal protein) (p58) (Disulfide isomerase ER-60) (Endoplasmic reticulum resident protein 57) (ER protein 57) (ERp57) (Endoplasmic reticulum resident protein 60) (ER protein 60) (ERp60) (HIP-70) (Q-2)	Pdia3	23139.1
Q63081	Protein disulfide-isomerase A6 (EC 5.3.4.1) (Calcium-binding protein 1) (CaBP1) (Protein disulfide isomerase P5) (Thioredoxin domain-containing protein 7)	Pdia6	1600.37
Q62902	Protein ERGIC-53 (ER-Golgi intermediate compartment 53 kDa protein) (Lectin mannose-binding 1) (p58)	Lman1	9552.18
P05942	Protein S100-A4 (Metastasin) (Nerve growth factor-induced protein 42A) (P9K) (Placental calcium-binding protein) (S100 calcium-binding protein A4)	S100a4	1865.38
P05964	Protein S100-A6 (Calcyclin) (Prolactin receptor-associated protein) (S100 calcium-binding protein A6)	S100a6	12222.4
Q9Z2Q1	Protein transport protein Sec31A (SEC31-like protein 1) (SEC31-related protein A) (Vesicle-associated protein 1)	Sec31a	384.05
P16636	Protein-lysine 6-oxidase (EC 1.4.3.13) (Lysyl oxidase) [Cleaved into: Protein-lysine 6-oxidase, long form; Protein-lysine 6-oxidase, short form]	Lox	17638.3
P85973	Purine nucleoside phosphorylase (PNP) (EC 2.4.2.1) (Inosine phosphorylase) (Inosine-guanosine phosphorylase)	Pnp	6118.66
Q4QQW8	Putative phospholipase B-like 2 (EC 3.1.1.-) (LAMA-like protein 2) (Lamina ancestor homolog 2) (Phospholipase B domain-containing protein 2)	Plbd2	12542.9
O35331	Pyridoxal kinase (EC 2.7.1.35) (Pyridoxine kinase)	Pdxk	795.549
P11980	Pyruvate kinase PKM (EC 2.7.1.40) (Pyruvate kinase muscle isozyme) (Threonine-protein kinase PKM2) (EC 2.7.11.1) (Tyrosine-protein kinase PKM2) (EC 2.7.10.2)	Pkm	23343.4
P50398	Rab GDP dissociation inhibitor alpha (Rab GDI alpha) (Guanosine diphosphate dissociation inhibitor 1) (GDI-1)	Gdi1	3158.97
P50399	Rab GDP dissociation inhibitor beta (Rab GDI beta) (GDI-3) (Guanosine diphosphate dissociation inhibitor 2) (GDI-2)	Gdi2	7926.68
Q6RUV5	Ras-related C3 botulinum toxin substrate 1 (EC 3.6.5.2) (p21-Rac1)	Rac1	1969.89
O35509	Ras-related protein Rab-11B (EC 3.6.5.2)	Rab11b	1540.09
P61107	Ras-related protein Rab-14	Rab14	700.758
Q6NYB7	Ras-related protein Rab-1A (EC 3.6.5.2)	Rab1A	981.016
P10536	Ras-related protein Rab-1B (EC 3.6.5.2)	Rab1b	456.892
P05712	Ras-related protein Rab-2A (EC 3.6.5.2)	Rab2a	653.417
M0RC99	Ras-related protein Rab-5A (EC 3.6.5.2) (Small GTP-binding protein rab5)	Rab5a	1901.97
P09527	Ras-related protein Rab-7a (EC 3.6.5.2) (Ras-related protein BRL-RAS) (Ras-related protein p23)	Rab7a	1839.82
P62836	Ras-related protein Rap-1A (EC 3.6.5.2) (Ras-related protein Krev-1)	Rap1a	1796.47
P63245	Receptor of activated protein C kinase 1 (Guanine nucleotide-binding protein subunit beta-2-like 1) (Receptor for activated C kinase) (Receptor of activated protein kinase C 1) [Cleaved into: Receptor of activated protein C kinase 1, N-terminally processed]	Rack1	1354.15
Q62703	Reticulocalbin-2 (Calcium-binding protein ERC-55) (Taipoxin-associated calcium-binding protein 49) (TCBP-49)	Rcn2	1772.95
Q9JK11	Reticulon-4 (Foocen) (Glut4 vesicle 20 kDa protein) (Neurite outgrowth inhibitor) (Nogo protein)	Rtn4	3899.64
Q920A6	Retinoid-inducible serine carboxypeptidase (EC 3.4.16.-) (Serine carboxypeptidase 1)	Scpep1	18855.2
Q5XI73	Rho GDP-dissociation inhibitor 1 (Rho GDI 1) (Rho-GDI alpha)	Arhgdia	4015.77
O55004	Ribonuclease 4 (RNase 4) (EC 3.1.27.-) (RL3)	Rnase4	6442.86
P29315	Ribonuclease inhibitor (Ribonuclease/angiogenin inhibitor 1)	Rnh1	894.355
Q6VBQ8	RNA-binding protein PNO1	Pno1	13531.6
P16391	RT1 class I histocompatibility antigen, AA alpha chain		4935.12
Q9R168	Secreted frizzled-related protein 1 (sFRP-1)	Sfrp1	10320.6
Q9JLS4	Secreted frizzled-related protein 4 (sFRP-4) (DDC-4 protein)	Sfrp4	480.94
B3GNI6	Septin-11	Septin11	332.286
P00762	Serine protease 1 (EC 3.4.21.4) (Anionic trypsin I) (Anionic trypsin-1) (Beta-trypsin) (Cationic trypsinogen) (Pretrypsinogen I) (Trypsin I) (Trypsin-1)	Prss1	687932
Q9QZK5	Serine protease HTRA1 (EC 3.4.21.-) (High-temperature requirement A serine peptidase 1) (Serine protease 11)	Htra1	12457.5
P09006	Serine protease inhibitor A3N (Serpin A3N) (CPI-26) (Contrapsin-like protease inhibitor 6) (SPI-2.2) (Serine protease inhibitor 3) (SPI-3)	Serpina3n	1444.25
D3ZSZ3	Serine/threonine-protein kinase NLK (EC 2.7.11.24) (Nemo-like kinase)	Nlk	234.957
P12346	Serotransferrin (Transferrin) (Beta-1 metal-binding globulin) (Liver regeneration-related protein LRRG03) (Siderophilin)	Tf	412.054
P29457	Serpin H1 (47 kDa heat shock protein) (Collagen-binding protein) (Colligin) (GP46)	Serpinh1	19627.6
Q99PW3	Sialidase-1 (EC 3.2.1.18) (Lysosomal sialidase) (N-acetyl-alpha-neuraminidase 1)	Neu1	8274.04
P06685	Sodium/potassium-transporting ATPase subunit alpha-1 (Na(+)/K(+) ATPase alpha-1 subunit) (EC 7.2.2.13) (Sodium pump subunit alpha-1)	Atp1a1	1387.92
P16975	SPARC (Basement-membrane protein 40) (BM-40) (Osteonectin) (ON) (Secreted protein acidic and rich in cysteine)	Sparc	536192
P16086	Spectrin alpha chain, non-erythrocytic 1 (Alpha-II spectrin) (Fodrin alpha chain)	Sptan1	1702.11
Q63413	Spliceosome RNA helicase Ddx39b (EC 3.6.4.13) (56 kDa U2AF65-associated protein) (ATP-dependent RNA helicase p47) (DEAD box protein Uap56)	Ddx39b	1985.62
P35446	Spondin-1 (F-spondin)	Spon1	6795.44
Q9WV75	Spondin-2 (Mindin)	Spon2	10595.9
P03957	Stromelysin-1 (SL-1) (EC 3.4.24.17) (Matrix metalloproteinase-3) (MMP-3) (PTR1 protein) (Transin-1)	Mmp3	17277
Q6IUU3	Sulfhydryl oxidase 1 (rQSOX) (rSOx) (EC 1.8.3.2) (FAD-dependent sulfhydryl oxidase-2) (SOx-2) (Quiescin Q6)	Qsox1	13010.1
P07632	Superoxide dismutase [Cu-Zn] (EC 1.15.1.1)	Sod1	2229.48
P07895	Superoxide dismutase [Mn], mitochondrial (EC 1.15.1.1)	Sod2	149428
Q63769	Sushi repeat-containing protein SRPX (Down-regulated by v-SRC) (DRS)	Srpx	23926.4
B5DF94	Sushi repeat-containing protein SRPX2	Srpx2	10934.1
P0C6B8	Sushi, von Willebrand factor type A, EGF and pentraxin domain-containing protein 1	Svep1	14800.9
Q3MIE4	Synaptic vesicle membrane protein VAT-1 homolog (EC 1.-.-.-) (Mitofusin-binding protein) (Protein MIB)	Vat1	4347.2
Q9JI92	Syntenin-1 (Syndecan-binding protein 1)	Sdcbp	568.532
Q68FQ0	T-complex protein 1 subunit epsilon (TCP-1-epsilon) (CCT-epsilon)	Cct5	440.082
P11232	Thioredoxin (Trx)	Txn	2618.69
O89049	Thioredoxin reductase 1, cytoplasmic (TR) (EC 1.8.1.9) (NADPH-dependent thioredoxin reductase) (Peroxidase TXNRD1) (EC 1.11.1.2) (Thioredoxin reductase TR1)	Txnrd1	810.605
Q9Z0V6	Thioredoxin-dependent peroxide reductase, mitochondrial (EC 1.11.1.24) (PRx III) (Peroxiredoxin-3) (PRX-3) (Thioredoxin-dependent peroxiredoxin 3)	Prdx3	4161.69
Q920J4	Thioredoxin-like protein 1 (Thioredoxin-related protein)	Txnl1	1387.67
P49744	Thrombospondin-4	Thbs4	150.096
P01830	Thy-1 membrane glycoprotein (Thy-1 antigen) (CD antigen CD90)	Thy1	1055.9
P17164	Tissue alpha-L-fucosidase (EC 3.2.1.51) (Alpha-L-fucosidase I) (Alpha-L-fucoside fucohydrolase 1) (Alpha-L-fucosidase 1)	Fuca1	17649.7
Q9EQS0	Transaldolase (EC 2.2.1.2)	Taldo1	1638.71
Q9R0D6	Transcobalamin-2 (TC-2) (Transcobalamin II) (TC II) (TCII)	Tcn2	84714.8
Q4V8D6	Transcription factor IIIB 50 kDa subunit (B-related factor 2) (BRF-2)	Brf2	21981.5
P61589	Transforming protein RhoA (EC 3.6.5.2)	Rhoa	1763.38
P31232	Transgelin (Smooth muscle protein 22-alpha) (SM22-alpha)	Tagln	18895.3
P46462	Transitional endoplasmic reticulum ATPase (TER ATPase) (EC 3.6.4.6) (15S Mg(2+)-ATPase p97 subunit) (Valosin-containing protein) (VCP)	Vcp	3257.8
P50137	Transketolase (TK) (EC 2.2.1.1)	Tkt	5354.88
P63029	Translationally-controlled tumor protein (TCTP) (Lens epithelial protein)	Tpt1	1751.12
Q63584	Transmembrane emp24 domain-containing protein 10 (Protein Tmed10) (21 kDa transmembrane-trafficking protein) (Transmembrane protein Tmp21) (p24 family protein delta-1) (p24delta1)	Tmed10	171.235
Q6AYA5	Transmembrane protein 106B	Tmem106b	3267.96
P48500	Triosephosphate isomerase (TIM) (EC 5.3.1.1) (Methylglyoxal synthase) (EC 4.2.3.3) (Triose-phosphate isomerase)	Tpi1	15136.7
Q9EQV6	Tripeptidyl-peptidase 1 (TPP-1) (EC 3.4.14.9) (Tripeptidyl aminopeptidase) (Tripeptidyl-peptidase I) (TPP-I)	Tpp1	5081.46
P04692	Tropomyosin alpha-1 chain (Alpha-tropomyosin) (Tropomyosin-1)	Tpm1	1411.04
Q63610	Tropomyosin alpha-3 chain (Gamma-tropomyosin) (Tropomyosin-3) (Tropomyosin-5)	Tpm3	2369.27
P09495	Tropomyosin alpha-4 chain (Tropomyosin-4) (TM-4)	Tpm4	21919.6
P58775	Tropomyosin beta chain (Beta-tropomyosin) (Tropomyosin-2)	Tpm2	72056.4
Q6P9V9	Tubulin alpha-1B chain (EC 3.6.5.-) (Alpha-tubulin 2) (Tubulin alpha-2 chain) [Cleaved into: Detyrosinated tubulin alpha-1B chain]	Tuba1b	15988
Q6P9T8	Tubulin beta-4B chain (Tubulin beta-2C chain)	Tubb4b	1032.09
P69897	Tubulin beta-5 chain	Tubb5	4253.94
P16599	Tumor necrosis factor (Cachectin) (TNF-alpha) (Tumor necrosis factor ligand superfamily member 2) (TNF-a) [Cleaved into: Tumor necrosis factor, membrane form (N-terminal fragment) (NTF); Intracellular domain 1 (ICD1); Intracellular domain 2 (ICD2); C-domain 1; C-domain 2; Tumor necrosis factor, soluble form]	Tnf	345.822
O08727	Tumor necrosis factor receptor superfamily member 11B (Osteoprotegerin)	Tnfrsf11b	4576.35
Q5RJR2	Twinfilin-1	Twf1	1358.5
Q00981	Ubiquitin carboxyl-terminal hydrolase isozyme L1 (UCH-L1) (EC 3.4.19.12) (Neuron cytoplasmic protein 9.5) (PGP 9.5) (PGP9.5) (Ubiquitin thioesterase L1)	Uchl1	380.756
B2RYG6	Ubiquitin thioesterase OTUB1 (EC 3.4.19.12) (Deubiquitinating enzyme OTUB1) (OTU domain-containing ubiquitin aldehyde-binding protein 1) (Otubain-1) (Ubiquitin-specific-processing protease OTUB1)	Otub1	1645.37
Q9EQX9	Ubiquitin-conjugating enzyme E2 N (EC 2.3.2.23) (Bendless-like ubiquitin-conjugating enzyme) (E2 ubiquitin-conjugating enzyme N) (Ubiquitin carrier protein N) (Ubiquitin-protein ligase N)	Ube2n	4876.64
Q5FWT7	Ubiquitin-like domain-containing CTD phosphatase 1 (EC 3.1.3.16) (Nuclear proteasome inhibitor UBLCP1)	Ublcp1	86.6448
Q5U300	Ubiquitin-like modifier-activating enzyme 1 (EC 6.2.1.45) (Ubiquitin-activating enzyme E1)	Uba1	407.013
O70199	UDP-glucose 6-dehydrogenase (UDP-Glc dehydrogenase) (UDP-GlcDH) (UDPGDH) (EC 1.1.1.22)	Ugdh	611.761
Q9JLA3	UDP-glucose:glycoprotein glucosyltransferase 1 (UGT1) (rUGT1) (EC 2.4.1.-) (UDP--Glc:glycoprotein glucosyltransferase) (UDP-glucose ceramide glucosyltransferase-like 1)	Uggt1	284.987
P29534	Vascular cell adhesion protein 1 (V-CAM 1) (VCAM-1) (CD antigen CD106)	Vcam1	3274.16
O35251	Vascular endothelial growth factor D (VEGF-D) (c-Fos-induced growth factor) (FIGF)	Vegfd	2094.11
Q9ERB4	Versican core protein (Chondroitin sulfate proteoglycan core protein 2) (Chondroitin sulfate proteoglycan 2) (Glial hyaluronate-binding protein) (GHAP) (Large fibroblast proteoglycan) (PG-M)	Vcan	16882.2
P31000	Vimentin	Vim	7076.49
P85972	Vinculin (Metavinculin)	Vcl	10235.7
P53813	Vitamin K-dependent protein S	Pros1	46466.1
Q9Z2L0	Voltage-dependent anion-selective channel protein 1 (VDAC-1) (rVDAC1) (Outer mitochondrial membrane protein porin 1)	Vdac1	316.974
P81155	Voltage-dependent anion-selective channel protein 2 (VDAC-2) (B36-VDAC) (Outer mitochondrial membrane protein porin 2)	Vdac2	692.548
Q642A6	von Willebrand factor A domain-containing protein 1	Vwa1	4407.62
Q75WE7	von Willebrand factor A domain-containing protein 5A (Loss of heterozygosity 11 chromosomal region 2 gene A protein homolog) (Mast cell surface antigen 1) (Masa-1)	Vwa5a	1270.14
Q5FVI6	V-type proton ATPase subunit C 1 (V-ATPase subunit C 1) (Vacuolar proton pump subunit C 1)	Atp6v1c1	68.2921
O54715	V-type proton ATPase subunit S1 (V-ATPase subunit S1) (C7-1 protein) (V-ATPase Ac45 subunit) (V-ATPase S1 accessory protein) (Vacuolar proton pump subunit S1)	Atp6ap1	2465.2
O70280	WAP four-disulfide core domain protein 1 (Prostate stromal protein ps20) (ps20 growth inhibitor)	Wfdc1	448.086
Q5RKI0	WD repeat-containing protein 1	Wdr1	8617.46
Q5I0D7	Xaa-Pro dipeptidase (X-Pro dipeptidase) (EC 3.4.13.9) (Imidodipeptidase) (Peptidase D) (Proline dipeptidase) (Prolidase)	Pepd	2148.73

## Sheet: S10
r-prASC hypoxia + high glucose-derived secretome: common proteins					r-prASC hypoxia + high glucose-derived secretome: unique proteins
Protein ID	Protein names	PG.Genes	Quantity		Only present in HHG-secretome	Protein names
P16232	11-beta-hydroxysteroid dehydrogenase 1 (11-DH) (11-beta-HSD1) (EC 1.1.1.146) (7-oxosteroid reductase) (EC 1.1.1.201) (Corticosteroid 11-beta-dehydrogenase isozyme 1)	Hsd11b1	759.104		P14480	Fibrinogen beta chain (Liver regeneration-related protein LRRG036/LRRG043/LRRG189) [Cleaved into: Fibrinopeptide B; Fibrinogen beta chain]
P35213	14-3-3 protein beta/alpha (Prepronerve growth factor RNH-1) (Protein kinase C inhibitor protein 1) (KCIP-1) [Cleaved into: 14-3-3 protein beta/alpha, N-terminally processed]	Ywhab	825.165		P05712	Ras-related protein Rab-2A (EC 3.6.5.2)
P62260	14-3-3 protein epsilon (14-3-3E) (Mitochondrial import stimulation factor L subunit) (MSF L)	Ywhae	17397.4		Q63198	Contactin-1 (Neural cell surface protein F3)
P68511	14-3-3 protein eta	Ywhah	1539.5		Q68FQ0	T-complex protein 1 subunit epsilon (TCP-1-epsilon) (CCT-epsilon)
P61983	14-3-3 protein gamma [Cleaved into: 14-3-3 protein gamma, N-terminally processed]	Ywhag	74072.6		Q5I0E7	Transmembrane emp24 domain-containing protein 9 (p24 family protein alpha-2) (p24alpha2)
P68255	14-3-3 protein theta (14-3-3 protein tau)	Ywhaq	3187.36		P97535	Phospholipase A1 member A (EC 3.1.1.111) (Phosphatidylserine-specific phospholipase A1) (PS-PLA1)
P63102	14-3-3 protein zeta/delta (Mitochondrial import stimulation factor S1 subunit) (Protein kinase C inhibitor protein 1) (KCIP-1)	Ywhaz	13890.6		P16232	11-beta-hydroxysteroid dehydrogenase 1 (11-DH) (11-beta-HSD1) (EC 1.1.1.146) (7-oxosteroid reductase) (EC 1.1.1.201) (Corticosteroid 11-beta-dehydrogenase isozyme 1)
Q4FZT9	26S proteasome non-ATPase regulatory subunit 2	Psmd2	112.446		P41562	Isocitrate dehydrogenase [NADP] cytoplasmic (IDH) (IDH1) (EC 1.1.1.42) (Cytosolic NADP-isocitrate dehydrogenase) (IDPc) (NADP(+)-specific ICDH) (Oxalosuccinate decarboxylase)
P62198	26S proteasome regulatory subunit 8 (26S proteasome AAA-ATPase subunit RPT6) (Proteasome 26S subunit ATPase 5) (Proteasome subunit p45) (Thyroid hormone receptor-interacting protein 1) (TRIP1) (p45/SUG)	Psmc5	422.402		P21396	Amine oxidase [flavin-containing] A (EC 1.4.3.21) (EC 1.4.3.4) (Monoamine oxidase type A) (MAO-A)
Q6AXT0	39S ribosomal protein L37, mitochondrial (L37mt) (MRP-L37)	Mrpl37	2366.46		P21702	Prolactin-3D1 (Chorionic somatomammotropin hormone 1) (Placental lactogen I) (PL-I)
P62282	40S ribosomal protein S11	Rps11	788.926		B3GNI6	Septin-11
P62250	40S ribosomal protein S16	Rps16	1837.73		P67779	Prohibitin 1
P62271	40S ribosomal protein S18	Rps18	172.147		P16036	Phosphate carrier protein, mitochondrial (Phosphate transport protein) (PTP) (Solute carrier family 25 member 3)
P62909	40S ribosomal protein S3 (EC 4.2.99.18)	Rps3	1549.92		Q7TMA5	Apolipoprotein B-100 (Apo B-100) [Cleaved into: Apolipoprotein B-48 (Apo B-48)]
P49242	40S ribosomal protein S3a (V-fos transformation effector protein) [Cleaved into: 40S ribosomal protein S3b]	Rps3a	496.874		P16599	Tumor necrosis factor (Cachectin) (TNF-alpha) (Tumor necrosis factor ligand superfamily member 2) (TNF-a) [Cleaved into: Tumor necrosis factor, membrane form (N-terminal fragment) (NTF); Intracellular domain 1 (ICD1); Intracellular domain 2 (ICD2); C-domain 1; C-domain 2; Tumor necrosis factor, soluble form]
P62703	40S ribosomal protein S4, X isoform	Rps4x	366.673		Q6AYA5	Transmembrane protein 106B
P29314	40S ribosomal protein S9	Rps9	1637.22		Q00981	Ubiquitin carboxyl-terminal hydrolase isozyme L1 (UCH-L1) (EC 3.4.19.12) (Neuron cytoplasmic protein 9.5) (PGP 9.5) (PGP9.5) (Ubiquitin thioesterase L1)
P38983	40S ribosomal protein SA (37 kDa laminin receptor precursor) (37LRP) (37/67 kDa laminin receptor) (LRP/LR) (67 kDa laminin receptor) (67LR) (Laminin receptor 1) (LamR) (Laminin-binding protein precursor p40) (LBP/p40)	Rpsa	107.662		Q80WL1	Gliomedin [Cleaved into: Gliomedin shedded ectodomain]
Q91ZS3	45 kDa calcium-binding protein (Cab45) (Stromal cell-derived factor 4) (SDF-4)	Sdf4	9307.77		P15178	Aspartate--tRNA ligase, cytoplasmic (EC 6.1.1.12) (Aspartyl-tRNA synthetase) (AspRS)
Q5FVH2	5'-3' exonuclease PLD3 (EC 3.1.16.1) (Choline phosphatase 3) (Phosphatidylcholine-hydrolyzing phospholipase D3) (Phospholipase D3) (PLD 3)	Pld3	3302.01		P23097	Collagenase 3 (EC 3.4.24.-) (Matrix metalloproteinase-13) (MMP-13) (UMRCASE)
P63039	60 kDa heat shock protein, mitochondrial (EC 5.6.1.7) (60 kDa chaperonin) (Chaperonin 60) (CPN60) (HSP-65) (Heat shock protein 60) (HSP-60) (Hsp60) (Mitochondrial matrix protein P1)	Hspd1	608.261		P85007	Immediate early response 3-interacting protein 1
P19945	60S acidic ribosomal protein P0 (60S ribosomal protein L10E)	Rplp0	1699.36		Q80WF4	Transmembrane protein 132A (GRP78-binding protein) (HSPA5-binding protein 1)
P62907	60S ribosomal protein L10a	Rpl10a	3337.64		Q5RJR8	Leucine-rich repeat-containing protein 59 (Protein p34) [Cleaved into: Leucine-rich repeat-containing protein 59, N-terminally processed]
P24049	60S ribosomal protein L17 (Amino acid starvation-induced protein) (ASI) (L23)	Rpl17	657.9		P09895	60S ribosomal protein L5
P09895	60S ribosomal protein L5	Rpl5	284.348		Q3KR86	MICOS complex subunit Mic60 (Mitochondrial inner membrane protein) (Mitofilin)
P62919	60S ribosomal protein L8	Rpl8	393.21		B5DFC8	Eukaryotic translation initiation factor 3 subunit C (eIF3c) (Eukaryotic translation initiation factor 3 subunit 8) (eIF3 p110)
P85968	6-phosphogluconate dehydrogenase, decarboxylating (EC 1.1.1.44)	Pgd	6616.66		Q99ML5	Prenylcysteine oxidase 1 (EC 1.8.3.5) (Chloride ion pump-associated 55 kDa protein)
P33436	72 kDa type IV collagenase (EC 3.4.24.24) (72 kDa gelatinase) (Gelatinase A) (Matrix metalloproteinase-2) (MMP-2) [Cleaved into: PEX]	Mmp2	242469		P50282	Matrix metalloproteinase-9 (MMP-9) (EC 3.4.24.35) (92 kDa gelatinase) (92 kDa type IV collagenase) (Gelatinase B) (GELB)
Q1EHB3	A disintegrin and metalloproteinase with thrombospondin motifs 7 (ADAM-TS 7) (ADAM-TS7) (ADAMTS-7) (EC 3.4.24.-) (COMPase)	Adamts7	362.331		Q9R0T3	DnaJ homolog subfamily C member 3 (Interferon-induced, double-stranded RNA-activated protein kinase inhibitor) (Protein kinase inhibitor of 58 kDa) (Protein kinase inhibitor p58)
Q5XI22	Acetyl-CoA acetyltransferase, cytosolic (EC 2.3.1.9) (Cytosolic acetoacetyl-CoA thiolase)	Acat2	315.822		Q4QRB4	Tubulin beta-3 chain (Neuron-specific class III beta-tubulin)
Q6P7S1	Acid ceramidase (AC) (ACDase) (Acid CDase) (EC 3.5.1.23) (Acylsphingosine deacylase) (N-acylethanolamine hydrolase ASAH1) (EC 3.5.1.-) (N-acylsphingosine amidohydrolase) [Cleaved into: Acid ceramidase subunit alpha; Acid ceramidase subunit beta]	Asah1	9702.43		Q6AYQ4	Transmembrane protein 109 (Mitsugumin-23) (Mg23)
Q641Z7	Acid sphingomyelinase-like phosphodiesterase 3a (ASM-like phosphodiesterase 3a) (EC 3.1.4.-)	Smpdl3a	1794.41		P29314	40S ribosomal protein S9
P68035	Actin, alpha cardiac muscle 1 (EC 3.6.4.-) (Alpha-cardiac actin) [Cleaved into: Actin, alpha cardiac muscle 1, intermediate form]	Actc1	338823		B2RYG7	Docking protein 3 (Downstream of tyrosine kinase 3)
P68136	Actin, alpha skeletal muscle (EC 3.6.4.-) (Alpha-actin-1) [Cleaved into: Actin, alpha skeletal muscle, intermediate form]	Acta1	50.0974		P35572	Insulin-like growth factor-binding protein 6 (IBP-6) (IGF-binding protein 6) (IGFBP-6)
P62738	Actin, aortic smooth muscle (EC 3.6.4.-) (Alpha-actin-2) [Cleaved into: Actin, aortic smooth muscle, intermediate form]	Acta2	8826.21		P62282	40S ribosomal protein S11
P60711	Actin, cytoplasmic 1 (EC 3.6.4.-) (Beta-actin) [Cleaved into: Actin, cytoplasmic 1, N-terminally processed]	Actb	40521.9		P62198	26S proteasome regulatory subunit 8 (26S proteasome AAA-ATPase subunit RPT6) (Proteasome 26S subunit ATPase 5) (Proteasome subunit p45) (Thyroid hormone receptor-interacting protein 1) (TRIP1) (p45/SUG)
Q5M7U6	Actin-related protein 2 (Actin-like protein 2)	Actr2	1350.3		F1LYQ8	FERM, ARHGEF and pleckstrin domain-containing protein 1 (FERM, RhoGEF and pleckstrin domain-containing protein 1)
O88656	Actin-related protein 2/3 complex subunit 1B (Arp2/3 complex 41 kDa subunit) (p41-ARC)	Arpc1b	2147		P27615	Lysosome membrane protein 2 (85 kDa lysosomal membrane sialoglycoprotein) (LGP85) (CD36 antigen-like 2) (Lysosome membrane protein II) (LIMP II) (Scavenger receptor class B member 2) (CD antigen CD36)
P85970	Actin-related protein 2/3 complex subunit 2 (Arp2/3 complex 34 kDa subunit) (p34-ARC)	Arpc2	3029.31		P28840	Neuroendocrine convertase 1 (NEC 1) (EC 3.4.21.93) (Prohormone convertase 1) (Proprotein convertase 1) (PC1)
Q4V7C7	Actin-related protein 3 (Actin-like protein 3)	Actr3	4437.51		Q9EQV8	Carboxypeptidase N catalytic chain (CPN) (EC 3.4.17.3) (Carboxypeptidase N polypeptide 1) (Carboxypeptidase N small subunit)
P10760	Adenosylhomocysteinase (AdoHcyase) (EC 3.13.2.1) (S-adenosyl-L-homocysteine hydrolase)	Ahcy	1186.08		P32551	Cytochrome b-c1 complex subunit 2, mitochondrial (Complex III subunit 2) (Core protein II) (Ubiquinol-cytochrome-c reductase complex core protein 2)
P39069	Adenylate kinase isoenzyme 1 (AK 1) (EC 2.7.4.10) (EC 2.7.4.3) (EC 2.7.4.6) (ATP-AMP transphosphorylase 1) (ATP:AMP phosphotransferase) (Adenylate monophosphate kinase) (Myokinase)	Ak1	379.953		P23928	Alpha-crystallin B chain (Alpha(B)-crystallin)
Q08163	Adenylyl cyclase-associated protein 1 (CAP 1)	Cap1	2883.34		P48721	Stress-70 protein, mitochondrial (75 kDa glucose-regulated protein) (GRP-75) (Heat shock 70 kDa protein 9) (Mortalin) (Peptide-binding protein 74) (PBP74) (mtHSP70)
A2RUV9	Adipocyte enhancer-binding protein 1 (AE-binding protein 1) (Aortic carboxypeptidase-like protein)	Aebp1	48172.9		Q05175	Brain acid soluble protein 1 (22 kDa neuronal tissue-enriched acidic protein) (Neuronal axonal membrane protein NAP-22)
P61206	ADP-ribosylation factor 3 (Liver regeneration-related protein LRRG202)	Arf3	2312.19		P39069	Adenylate kinase isoenzyme 1 (AK 1) (EC 2.7.4.10) (EC 2.7.4.3) (EC 2.7.4.6) (ATP-AMP transphosphorylase 1) (ATP:AMP phosphotransferase) (Adenylate monophosphate kinase) (Myokinase)
P36953	Afamin (Alpha-albumin) (Alpha-Alb)	Afm	11888		Q5XIF6	Tubulin alpha-4A chain (EC 3.6.5.-) (Alpha-tubulin 4) (Tubulin alpha-4 chain)
P25304	Agrin [Cleaved into: Agrin N-terminal 110 kDa subunit; Agrin C-terminal 110 kDa subunit; Agrin C-terminal 90 kDa fragment (C90); Agrin C-terminal 22 kDa fragment (C22)]	Agrn	1374.33		Q6TMA8	Angiopoietin-related protein 4 (Angiopoietin-like protein 4) (Hepatic fibrinogen/angiopoietin-related protein) (HFARP) [Cleaved into: ANGPTL4 N-terminal chain; ANGPTL4 C-terminal chain]
P50475	Alanine--tRNA ligase, cytoplasmic (EC 6.1.1.7) (Alanyl-tRNA synthetase) (AlaRS)	Aars1	294.507		Q63525	Nuclear migration protein nudC (Nuclear distribution protein C homolog) (c15)
P02770	Albumin	Alb	595605		P25235	Dolichyl-diphosphooligosaccharide--protein glycosyltransferase subunit 2 (Dolichyl-diphosphooligosaccharide--protein glycosyltransferase 63 kDa subunit) (Ribophorin II) (RPN-II) (Ribophorin-2)
P51635	Aldo-keto reductase family 1 member A1 (EC 1.1.1.2) (EC 1.1.1.33) (EC 1.1.1.372) (EC 1.1.1.54) (3-DG-reducing enzyme) (Alcohol dehydrogenase [NADP(+)]) (Aldehyde reductase) (Glucuronate reductase) (EC 1.1.1.19) (Glucuronolactone reductase) (EC 1.1.1.20)	Akr1a1	2652.06		Q91ZV2	Discoidin, CUB and LCCL domain-containing protein 2 (Endothelial and smooth muscle cell-derived neuropilin-like protein)
P07943	Aldo-keto reductase family 1 member B1 (EC 1.1.1.21) (EC 1.1.1.300) (EC 1.1.1.372) (EC 1.1.1.54) (Aldehyde reductase) (Aldose reductase) (AR)	Akr1b1	3352		Q641Y0	Dolichyl-diphosphooligosaccharide--protein glycosyltransferase 48 kDa subunit (DDOST 48 kDa subunit) (Oligosaccharyl transferase 48 kDa subunit)
Q5RJP0	Aldo-keto reductase family 1 member B7 (EC 1.1.1.21) (Aldehyde reductase) (Aldose reductase-like protein AKR1B14) (Aldose reductase-related protein 1)	Akr1b7	553.849		Q6IMY8	Heterogeneous nuclear ribonucleoprotein U (hnRNP U) (SP120) (Scaffold-attachment factor A) (SAF-A)
P14046	Alpha-1-inhibitor 3 (Alpha-1-inhibitor 3 variant II) (Alpha-1-inhibitor III)	A1i3	5928.1		P41542	General vesicular transport factor p115 (Protein USO1 homolog) (Transcytosis-associated protein) (TAP) (Vesicle-docking protein)
Q63041	Alpha-1-macroglobulin (Alpha-1-M) (Alpha-1-macroglobulin 165 kDa subunit) [Cleaved into: Alpha-1-macroglobulin 45 kDa subunit]	A1m	2693.03		P49744	Thrombospondin-4
P24090	Alpha-2-HS-glycoprotein (59 kDa bone sialic acid-containing protein) (BSP) (Fetuin-A) (Glycoprotein PP63)	Ahsg	220977		Q5XIT1	Microtubule-associated protein RP/EB family member 3 (EB1 protein family member 3) (EBF3) (End-binding protein 3) (EB3) (RP3)
P06238	Alpha-2-macroglobulin (Alpha-2-M)	A2m	51825.8		P10536	Ras-related protein Rab-1B (EC 3.6.5.2)
Q9Z1P2	Alpha-actinin-1 (Alpha-actinin cytoskeletal isoform) (F-actin cross-linking protein) (Non-muscle alpha-actinin-1)	Actn1	35285.9		P19511	ATP synthase F(0) complex subunit B1, mitochondrial (ATP synthase peripheral stalk-membrane subunit b) (ATP synthase subunit b) (ATPase subunit b)
Q9QXQ0	Alpha-actinin-4 (Non-muscle alpha-actinin 4)	Actn4	8775		Q9WVC0	Septin-7 (CDC10 protein homolog)
P23928	Alpha-crystallin B chain (Alpha(B)-crystallin)	Cryab	2088.64		P07338	Chymotrypsinogen B (EC 3.4.21.1) [Cleaved into: Chymotrypsin B chain A; Chymotrypsin B chain B; Chymotrypsin B chain C]
P04764	Alpha-enolase (EC 4.2.1.11) (2-phospho-D-glycerate hydro-lyase) (Enolase 1) (Non-neural enolase) (NNE)	Eno1	10747		P62919	60S ribosomal protein L8
P28494	Alpha-mannosidase 2 (EC 3.2.1.114) (Golgi alpha-mannosidase II) (AMan II) (Man II) (Mannosidase alpha class 2A member 1) (Mannosyl-oligosaccharide 1,3-1,6-alpha-mannosidase)	Man2a1	372.432		Q5XI22	Acetyl-CoA acetyltransferase, cytosolic (EC 2.3.1.9) (Cytosolic acetoacetyl-CoA thiolase)
Q66H12	Alpha-N-acetylgalactosaminidase (EC 3.2.1.49) (Alpha-galactosidase B)	Naga	2733.17		P62828	GTP-binding nuclear protein Ran (EC 3.6.5.-) (GTPase Ran) (Ras-like protein TC4) (Ras-related nuclear protein)
P21396	Amine oxidase [flavin-containing] A (EC 1.4.3.21) (EC 1.4.3.4) (Monoamine oxidase type A) (MAO-A)	Maoa	2555		Q63769
P08592	Amyloid-beta precursor protein (ABPP) (APP) (Alzheimer disease amyloid A4 protein homolog) (Alzheimer disease amyloid protein) (Amyloid precursor protein) (Amyloid-beta (A4) precursor protein) (Amyloid-beta A4 protein) (Amyloidogenic glycoprotein) (AG) [Cleaved into: N-APP; Soluble APP-alpha (S-APP-alpha); Soluble APP-beta (S-APP-beta); C99 (Beta-secretase C-terminal fragment) (Beta-CTF); Amyloid…	App	5247.44		P62630
Q6TMA8	Angiopoietin-related protein 4 (Angiopoietin-like protein 4) (Hepatic fibrinogen/angiopoietin-related protein) (HFARP) [Cleaved into: ANGPTL4 N-terminal chain; ANGPTL4 C-terminal chain]	Angptl4	320.262		P30121
P07150	Annexin A1 (Annexin I) (Annexin-1) (Calpactin II) (Calpactin-2) (Chromobindin-9) (Lipocortin I) (Phospholipase A2 inhibitory protein) (p35) [Cleaved into: Annexin Ac2-26]	Anxa1	2893.39		Q63716
Q07936	Annexin A2 (Annexin II) (Annexin-2) (Calpactin I heavy chain) (Calpactin-1 heavy chain) (Chromobindin-8) (Lipocortin II) (Placental anticoagulant protein IV) (PAP-IV) (Protein I) (p36)	Anxa2	8069.51		P11980
P55260	Annexin A4 (36 kDa zymogen granule membrane-associated protein) (ZAP36) (Annexin IV) (Annexin-4) (Lipocortin IV)	Anxa4	537.998		P63018
P14668	Annexin A5 (Anchorin CII) (Annexin V) (Annexin-5) (Calphobindin I) (CPB-I) (Endonexin II) (Lipocortin V) (Placental anticoagulant protein 4) (PP4) (Placental anticoagulant protein I) (PAP-I) (Thromboplastin inhibitor) (Vascular anticoagulant-alpha) (VAC-alpha)	Anxa5	4507.58		P62804
P48037	Annexin A6 (Annexin VI) (Annexin-6) (Calcium-binding protein 65/67) (CBP 65/67)	Anxa6	2769.92		P05065
Q7TMA5	Apolipoprotein B-100 (Apo B-100) [Cleaved into: Apolipoprotein B-48 (Apo B-48)]	Apob	2408.3		O35547
P02650	Apolipoprotein E (Apo-E)	Apoe	21065.2		Q9WVH8
P09034	Argininosuccinate synthase (EC 6.3.4.5) (Citrulline--aspartate ligase)	Ass1	635.14		O55004
P13221	Aspartate aminotransferase, cytoplasmic (cAspAT) (EC 2.6.1.1) (EC 2.6.1.3) (Cysteine aminotransferase, cytoplasmic) (Cysteine transaminase, cytoplasmic) (cCAT) (Glutamate oxaloacetate transaminase 1) (Transaminase A)	Got1	1344.69		Q63321
P00507	Aspartate aminotransferase, mitochondrial (mAspAT) (EC 2.6.1.1) (EC 2.6.1.7) (Fatty acid-binding protein) (FABP-1) (Glutamate oxaloacetate transaminase 2) (Kynurenine aminotransferase 4) (Kynurenine aminotransferase IV) (Kynurenine--oxoglutarate transaminase 4) (Kynurenine--oxoglutarate transaminase IV) (Plasma membrane-associated fatty acid-binding protein) (FABPpm) (Transaminase A)	Got2	1934.32		P02793
P15178	Aspartate--tRNA ligase, cytoplasmic (EC 6.1.1.12) (Aspartyl-tRNA synthetase) (AspRS)	Dars1	600.926		P0C6B8
P19511	ATP synthase F(0) complex subunit B1, mitochondrial (ATP synthase peripheral stalk-membrane subunit b) (ATP synthase subunit b) (ATPase subunit b)	Atp5pb	409.831		Q920A6
P15999	ATP synthase subunit alpha, mitochondrial (ATP synthase F1 subunit alpha)	Atp5f1a	1924.09		P84245
P10719	ATP synthase subunit beta, mitochondrial (EC 7.1.2.2) (ATP synthase F1 subunit beta)	Atp5f1b	2528.13		P13596
P16638	ATP-citrate synthase (EC 2.3.3.8) (ATP-citrate (pro-S-)-lyase) (Citrate cleavage enzyme)	Acly	908.424		P62260
Q99J86	Attractin (Protein zitter)	Atrn	889.111		P62963
P06760	Beta-glucuronidase (EC 3.2.1.31)	Gusb	2038.35		Q6IUU3
Q641X3	Beta-hexosaminidase subunit alpha (EC 3.2.1.52) (Beta-N-acetylhexosaminidase subunit alpha) (Hexosaminidase subunit A) (N-acetyl-beta-glucosaminidase subunit alpha)	Hexa	13320.1		Q9R1E9
Q6AXR4	Beta-hexosaminidase subunit beta (EC 3.2.1.52) (Beta-N-acetylhexosaminidase subunit beta) (Hexosaminidase subunit B) (N-acetyl-beta-glucosaminidase subunit beta)	Hexb	10037.3		P48500
P47853	Biglycan (Bone/cartilage proteoglycan I) (PG-S1)	Bgn	1.60507e+06		O35186
Q04906	Bone morphogenetic protein 6 (BMP-6) (VG-1-related protein) (VGR-1)	Bmp6	404.159		P11598
Q05175	Brain acid soluble protein 1 (22 kDa neuronal tissue-enriched acidic protein) (Neuronal axonal membrane protein NAP-22)	Basp1	269.269		Q6P9V9
P0DP29	Calmodulin-1	Calm1	844.717		Q9EQV6
P35565	Calnexin	Canx	1725.73		P14841
Q64537	Calpain small subunit 1 (CSS1) (Calcium-activated neutral proteinase small subunit) (CANP small subunit) (Calcium-dependent protease small subunit) (CDPS) (Calcium-dependent protease small subunit 1) (Calpain regulatory subunit)	Capns1	211.807		P50609
Q08290	Calponin-1 (Basic calponin) (Calponin H1, smooth muscle)	Cnn1	475.241		Q07936
P37397	Calponin-3 (Calponin, acidic isoform) (Calponin, non-muscle isoform)	Cnn3	994.14		Q4QQW8
P18418	Calreticulin (CALBP) (CRP55) (Calcium-binding protein 3) (CABP3) (Calregulin) (Endoplasmic reticulum resident protein 60) (ERp60) (HACBP)	Calr	20388.5		P63102
Q6Q0N0	Calsyntenin-1 (Alcadein-alpha) (Alc-alpha) [Cleaved into: Soluble Alc-alpha (SAlc-alpha); CTF1-alpha (C-terminal fragment 1-alpha)]	Clstn1	15769.5		Q2Q0I9
O35783	Calumenin (CBP-50) (Crocalbin)	Calu	17370.9		P34058
P27139	Carbonic anhydrase 2 (EC 4.2.1.1) (Carbonate dehydratase II) (Carbonic anhydrase II) (CA-II)	Ca2	3082.77		P31232
P15087	Carboxypeptidase E (CPE) (EC 3.4.17.10) (Carboxypeptidase H) (CPH) (Enkephalin convertase) (Prohormone-processing carboxypeptidase)	Cpe	13078.5		O70513
Q9EQV8	Carboxypeptidase N catalytic chain (CPN) (EC 3.4.17.3) (Carboxypeptidase N polypeptide 1) (Carboxypeptidase N small subunit)	Cpn1	154.944		P08592
Q6IRK9	Carboxypeptidase Q (EC 3.4.17.-) (Hematopoietic lineage switch 2 related protein) (Hls2-rp) (Liver annexin-like protein 1) (LAL-1) (Plasma glutamate carboxypeptidase)	Cpq	15078.8		P15087
P35444	Cartilage oligomeric matrix protein (COMP)	Comp	1189.49		Q9WV75
P00787	Cathepsin B (EC 3.4.22.1) (Cathepsin B1) (RSG-2) [Cleaved into: Cathepsin B light chain; Cathepsin B heavy chain]	Ctsb	5210.38		Q63598
P24268	Cathepsin D (EC 3.4.23.5) [Cleaved into: Cathepsin D 12 kDa light chain; Cathepsin D 9 kDa light chain; Cathepsin D 34 kDa heavy chain; Cathepsin D 30 kDa heavy chain]	Ctsd	16196.9		B0BNI5
O35186	Cathepsin K (EC 3.4.22.38)	Ctsk	15922.7		P06761
Q9R1T3	Cathepsin Z (EC 3.4.18.1) (Cathepsin Y)	Ctsz	1494.43		Q6IFV1
P14844	C-C motif chemokine 2 (Immediate-early serum-responsive protein JE) (Monocyte chemoattractant protein 1) (Monocyte chemotactic protein 1) (MCP-1) (Small-inducible cytokine A2)	Ccl2	3633.95		Q9JI03
Q9QXY8	C-C motif chemokine 7 (Monocyte chemoattractant protein 3) (Monocyte chemotactic protein 3) (MCP-3) (Small-inducible cytokine A7)	Ccl7	3526		P04764
Q9R1E9	CCN family member 2 (Cellular communication network factor 2) (Connective tissue growth factor) (Connective tissue growth-related protein)	Ccn2	6893.87		Q62632
Q9QZQ5	CCN family member 3 (Cellular communication network factor 3) (Nephroblastoma-overexpressed gene protein homolog) (Protein NOV homolog) (NovH)	Ccn3	14220.3		Q00715
Q99PP0	CCN family member 4 (ELM-1) (WNT1-inducible-signaling pathway protein 1) (WISP-1)	Ccn4	329.477		P35053
O35112	CD166 antigen (Activated leukocyte cell adhesion molecule) (HB2) (KG-CAM) (Protein MEMD) (SB-10 antigen) (CD antigen CD166)	Alcam	1003.21
P26051	CD44 antigen (Extracellular matrix receptor III) (ECMR-III) (GP90 lymphocyte homing/adhesion receptor) (HUTCH-I) (Hermes antigen) (Hyaluronate receptor) (Phagocytic glycoprotein 1) (PGP-1) (Phagocytic glycoprotein I) (PGP-I) (CD antigen CD44)	Cd44	2327.71
P28648	CD63 antigen (Mast cell antigen AD1) (CD antigen CD63)	Cd63	2911.79
P40241	CD9 antigen (CD antigen CD9)	Cd9	5363.68
Q8CFN2	Cell division control protein 42 homolog (EC 3.6.5.2)	Cdc42	773.939
A9ZSY0	Centlein (Centrosomal protein)	Cntln	15.3029
P13635	Ceruloplasmin (EC 1.16.3.1) (Ferroxidase)	Cp	64.3067
A0JPQ9	Chitinase domain-containing protein 1	Chid1	4631.92
Q9Z0W7	Chloride intracellular channel protein 4 (Intracellular chloride ion channel protein p64H1)	Clic4	1545.98
Q63148	Chordin	Chrd	3046.68
P07338	Chymotrypsinogen B (EC 3.4.21.1) [Cleaved into: Chymotrypsin B chain A; Chymotrypsin B chain B; Chymotrypsin B chain C]	Ctrb1	1965.81
P11442	Clathrin heavy chain 1	Cltc	1478.43
P05371	Clusterin (Dimeric acid glycoprotein) (DAG) (Sulfated glycoprotein 2) (SGP-2) (Testosterone repressed prostate message 2) (TRPM-2) [Cleaved into: Clusterin beta chain; Clusterin alpha chain]	Clu	302.154
B0BNA5	Coactosin-like protein	Cotl1	9639.55
P23514	Coatomer subunit beta (Beta-coat protein) (Beta-COP)	Copb1	818.236
O35142	Coatomer subunit beta' (Beta'-coat protein) (Beta'-COP) (p102)	Copb2	1034.69
Q66H80	Coatomer subunit delta (Archain) (Delta-coat protein) (Delta-COP)	Arcn1	178.2
Q4AEF8	Coatomer subunit gamma-1 (Gamma-1-coat protein) (Gamma-1-COP)	Copg1	350.794
P45592	Cofilin-1 (Cofilin, non-muscle isoform)	Cfl1	3121.91
Q6QD51	Coiled-coil domain-containing protein 80 (Down-regulated by oncogenes 1 protein) (Steroid-sensitive gene 1 protein) (SSG-1)	Ccdc80	8736.03
P02454	Collagen alpha-1(I) chain (Alpha-1 type I collagen)	Col1a1	874862
P05539	Collagen alpha-1(II) chain (Alpha-1 type II collagen) [Cleaved into: Collagen alpha-1(II) chain; Chondrocalcin]	Col2a1	25920.3
P13941	Collagen alpha-1(III) chain	Col3a1	172458
Q9JI03	Collagen alpha-1(V) chain	Col5a1	10497.7
P20909	Collagen alpha-1(XI) chain	Col11a1	3098.37
P70560	Collagen alpha-1(XII) chain	Col12a1	9013.8
P02466	Collagen alpha-2(I) chain (Alpha-2 type I collagen)	Col1a2	498048
Q8CG08	Collagen triple helix repeat-containing protein 1	Cthrc1	8460.71
P23097	Collagenase 3 (EC 3.4.24.-) (Matrix metalloproteinase-13) (MMP-13) (UMRCASE)	Mmp13	52.4539
Q5FVH0	Complement C1q tumor necrosis factor-related protein 5	C1qtnf5	10693
Q6IE64	Complement C1r subcomponent-like protein (C1r-LP) (C1r-like protein) (EC 3.4.21.-)	C1rl	97314.7
Q6P6T1	Complement C1s subcomponent (EC 3.4.21.42) (C1 esterase) (Complement component 1 subcomponent s) [Cleaved into: Complement C1s subcomponent heavy chain; Complement C1s subcomponent light chain]	C1s	83613
P01026	Complement C3 [Cleaved into: Complement C3 beta chain; C3-beta-c (C3bc) (Neutrophil chemotactic factor-2) (ENCF-2); Complement C3 alpha chain; C3a anaphylatoxin (Neutrophil chemotactic factor-1) (ENCF-1); Acylation stimulating protein (ASP) (C3adesArg); Complement C3b alpha' chain; Complement C3c alpha' chain fragment 1; Complement C3dg fragment; Complement C3g fragment; Complement C3d fragment; …	C3	212708
P08649	Complement C4 [Cleaved into: Complement C4 beta chain; Complement C4 alpha chain; C4a anaphylatoxin; Complement C4 gamma chain]	C4	3455.94
Q9WUW3	Complement factor I (EC 3.4.21.45) (C3B/C4B inactivator) [Cleaved into: Complement factor I heavy chain; Complement factor I light chain]	Cfi	2200.86
Q63198	Contactin-1 (Neural cell surface protein F3)	Cntn1	117.766
P97846	Contactin-associated protein 1 (Caspr) (Caspr1) (Neurexin IV) (Neurexin-4) (Paranodin) (p190)	Cntnap1	1599.83
P07335	Creatine kinase B-type (EC 2.7.3.2) (B-CK) (Creatine kinase B chain) (Creatine phosphokinase M-type) (CPK-B)	Ckb	2639.01
Q4TU93	C-type mannose receptor 2 (Endocytic receptor 180) (Macrophage mannose receptor 2) (CD antigen CD280)	Mrc2	718.279
P97536	Cullin-associated NEDD8-dissociated protein 1 (Cullin-associated and neddylation-dissociated protein 1) (TBP-interacting protein of 120 kDa A) (TBP-interacting protein 120A) (p120 CAND1)	Cand1	460.501
P14841	Cystatin-C (Cystatin-3)	Cst3	4544.56
P32551	Cytochrome b-c1 complex subunit 2, mitochondrial (Complex III subunit 2) (Core protein II) (Ubiquinol-cytochrome-c reductase complex core protein 2)	Uqcrc2	220.343
Q68FS4	Cytosol aminopeptidase (EC 3.4.11.1) (Cysteinylglycine-S-conjugate dipeptidase) (EC 3.4.13.23) (Leucine aminopeptidase 3) (LAP-3) (Leucyl aminopeptidase) (LAP) (Peptidase S) (Proline aminopeptidase) (EC 3.4.11.5) (Prolyl aminopeptidase)	Lap3	827.293
Q01129	Decorin (Bone proteoglycan II) (Dermatan sulfate proteoglycan-II) (DSPG) (PG-S2) (PG40)	Dcn	415302
Q6P6R2	Dihydrolipoyl dehydrogenase, mitochondrial (EC 1.8.1.4) (Dihydrolipoamide dehydrogenase)	Dld	4475.95
Q62950	Dihydropyrimidinase-related protein 1 (DRP-1) (Collapsin response mediator protein 1) (CRMP-1) (Inactive dihydropyrimidinase)	Crmp1	2827.88
P47942	Dihydropyrimidinase-related protein 2 (DRP-2) (Collapsin response mediator protein 2) (CRMP-2) (Turned on after division 64 kDa protein) (TOAD-64)	Dpysl2	3704.9
Q62952	Dihydropyrimidinase-related protein 3 (DRP-3) (Collapsin response mediator protein 4) (CRMP-4) (TOAD-64/Ulip/CRMP) (TUC-4b)	Dpysl3	345.36
Q01460	Di-N-acetylchitobiase (EC 3.2.1.-)	Ctbs	4843.43
P80067	Dipeptidyl peptidase 1 (EC 3.4.14.1) (Cathepsin C) (Cathepsin J) (Dipeptidyl peptidase I) (DPP-I) (DPPI) (Dipeptidyl transferase) [Cleaved into: Dipeptidyl peptidase 1 exclusion domain chain (Dipeptidyl peptidase I exclusion domain chain); Dipeptidyl peptidase 1 heavy chain (Dipeptidyl peptidase I heavy chain); Dipeptidyl peptidase 1 light chain (Dipeptidyl peptidase I light chain)]	Ctsc	2241.65
Q9EPB1	Dipeptidyl peptidase 2 (EC 3.4.14.2) (Dipeptidyl aminopeptidase II) (Dipeptidyl peptidase 7) (Dipeptidyl peptidase II) (DPP II) (Quiescent cell proline dipeptidase)	Dpp7	14670.2
Q91ZV2	Discoidin, CUB and LCCL domain-containing protein 2 (Endothelial and smooth muscle cell-derived neuropilin-like protein)	Dcbld2	1030.32
Q9ESW0	DNA damage-binding protein 1 (Damage-specific DNA-binding protein 1)	Ddb1	393.684
Q6TUG0	DnaJ homolog subfamily B member 11 (ER-associated DNAJ) (ER-associated Hsp40 co-chaperone) (Endoplasmic reticulum DNA J domain-containing protein 3) (ER-resident protein ERdj3) (ERdj3) (ERj3p) (Liver regeneration-related protein LRRGT00084)	Dnajb11	273.902
Q9R0T3	DnaJ homolog subfamily C member 3 (Interferon-induced, double-stranded RNA-activated protein kinase inhibitor) (Protein kinase inhibitor of 58 kDa) (Protein kinase inhibitor p58)	Dnajc3	101.542
B2RYG7	Docking protein 3 (Downstream of tyrosine kinase 3)	Dok3	1575
Q641Y0	Dolichyl-diphosphooligosaccharide--protein glycosyltransferase 48 kDa subunit (DDOST 48 kDa subunit) (Oligosaccharyl transferase 48 kDa subunit)	Ddost	296.882
P25235	Dolichyl-diphosphooligosaccharide--protein glycosyltransferase subunit 2 (Dolichyl-diphosphooligosaccharide--protein glycosyltransferase 63 kDa subunit) (Ribophorin II) (RPN-II) (Ribophorin-2)	Rpn2	521.821
Q64610	Ectonucleotide pyrophosphatase/phosphodiesterase family member 2 (E-NPP 2) (EC 3.1.4.39) (Autotaxin) (Extracellular lysophospholipase D) (LysoPLD)	Enpp2	3334.39
P62630	Elongation factor 1-alpha 1 (EF-1-alpha-1) (Elongation factor Tu) (EF-Tu) (Eukaryotic elongation factor 1 A-1) (eEF1A-1)	Eef1a1	19477.6
Q68FR6	Elongation factor 1-gamma (EF-1-gamma) (eEF-1B gamma)	Eef1g	3307.7
P05197	Elongation factor 2 (EF-2)	Eef2	4616.6
Q9JJ22	Endoplasmic reticulum aminopeptidase 1 (EC 3.4.11.-) (ARTS-1) (Adipocyte-derived leucine aminopeptidase) (A-LAP) (Aminopeptidase PILS) (Puromycin-insensitive leucyl-specific aminopeptidase) (PILS-AP)	Erap1	1402.47
P06761	Endoplasmic reticulum chaperone BiP (EC 3.6.4.10) (78 kDa glucose-regulated protein) (GRP-78) (Binding-immunoglobulin protein) (BiP) (Heat shock protein 70 family protein 5) (HSP70 family protein 5) (Heat shock protein family A member 5) (Immunoglobulin heavy chain-binding protein) (Steroidogenesis-activator polypeptide)	Hspa5	9722.4
P52555	Endoplasmic reticulum resident protein 29 (ERp29) (Endoplasmic reticulum resident protein 31) (ERp31)	Erp29	2576.07
Q66HD0	Endoplasmin (94 kDa glucose-regulated protein) (GRP-94) (Heat shock protein 90 kDa beta member 1)	Hsp90b1	4565.81
P97682	Endothelial cell-specific molecule 1 (ESM-1) (PG25)	Esm1	3325.36
Q5RKI1	Eukaryotic initiation factor 4A-II (eIF-4A-II) (eIF4A-II) (EC 3.6.4.13) (ATP-dependent RNA helicase eIF4A-2)	Eif4a2	4158.29
P81795	Eukaryotic translation initiation factor 2 subunit 3, X-linked (EC 3.6.5.3) (Eukaryotic translation initiation factor 2 subunit gamma, X-linked) (eIF-2-gamma) (eIF-2-gamma X) (PP42)	Eif2s3	256.403
Q4G061	Eukaryotic translation initiation factor 3 subunit B (eIF3b) (Eukaryotic translation initiation factor 3 subunit 9) (eIF-3-eta)	Eif3b	305.236
B5DFC8	Eukaryotic translation initiation factor 3 subunit C (eIF3c) (Eukaryotic translation initiation factor 3 subunit 8) (eIF3 p110)	Eif3c	82.7407
Q3T1J1	Eukaryotic translation initiation factor 5A-1 (eIF-5A-1) (eIF-5A1) (Eukaryotic initiation factor 5A isoform 1) (eIF-5A) (eIF-4D)	Eif5a	3053.42
Q62894	Extracellular matrix protein 1 (Secretory component p85)	Ecm1	4258.94
Q08420	Extracellular superoxide dismutase [Cu-Zn] (EC-SOD) (EC 1.15.1.1) (Superoxide dismutase B)	Sod3	1821.99
Q3T1K5	F-actin-capping protein subunit alpha-2 (CapZ alpha-2)	Capza2	1094.74
Q5XI32	F-actin-capping protein subunit beta (CapZ beta)	Capzb	1594.99
P85845	Fascin	Fscn1	5191.93
P12785	Fatty acid synthase (EC 2.3.1.85) (Type I FAS) [Includes: [Acyl-carrier-protein] S-acetyltransferase (EC 2.3.1.38); [Acyl-carrier-protein] S-malonyltransferase (EC 2.3.1.39); 3-oxoacyl-[acyl-carrier-protein] synthase (EC 2.3.1.41); 3-oxoacyl-[acyl-carrier-protein] reductase (EC 1.1.1.100); 3-hydroxyacyl-[acyl-carrier-protein] dehydratase (EC 4.2.1.59); Enoyl-[acyl-carrier-protein] reductase (EC 1…	Fasn	568.924
P55053	Fatty acid-binding protein 5 (Cutaneous fatty acid-binding protein) (C-FABP) (DA11) (Epidermal-type fatty acid-binding protein) (E-FABP) (Fatty acid-binding protein, epidermal)	Fabp5	590.643
P07483	Fatty acid-binding protein, heart (Fatty acid-binding protein 3) (Heart-type fatty acid-binding protein) (H-FABP)	Fabp3	1814.34
F1LYQ8	FERM, ARHGEF and pleckstrin domain-containing protein 1 (FERM, RhoGEF and pleckstrin domain-containing protein 1)	Farp1	470.042
P02793	Ferritin light chain 1 (Ferritin L subunit 1)	Ftl1	30133.1
P14480	Fibrinogen beta chain (Liver regeneration-related protein LRRG036/LRRG043/LRRG189) [Cleaved into: Fibrinopeptide B; Fibrinogen beta chain]	Fgb	724.667
P50609	Fibromodulin (FM) (Collagen-binding 59 kDa protein) (Keratan sulfate proteoglycan fibromodulin) (KSPG fibromodulin)	Fmod	15154.7
P04937	Fibronectin (FN) [Cleaved into: Anastellin]	Fn1	384235
Q2Q0I9	Fibronectin type III domain-containing protein 1 (Activator of G-protein signaling 8)	Fndc1	10207.3
Q9WVH8	Fibulin-5 (FIBL-5) (Developmental arteries and neural crest EGF-like protein) (Dance) (Embryonic vascular EGF repeat-containing protein) (EVEC)	Fbln5	8841.1
D3ZHA0	Filamin-C (FLN-C) (ABP-280-like protein) (ABP-L) (Actin-binding-like protein) (Filamin-2) (Gamma-filamin)	Flnc	14963.5
P21674	Follistatin (FS) (Activin-binding protein)	Fst	1198.95
Q62632	Follistatin-related protein 1 (Follistatin-like protein 1)	Fstl1	6576.08
P05065	Fructose-bisphosphate aldolase A (EC 4.1.2.13) (Muscle-type aldolase)	Aldoa	19180.4
P11762	Galectin-1 (Gal-1) (14 kDa lectin) (Beta-galactoside-binding lectin L-14-I) (Galaptin) (Lactose-binding lectin 1) (Lectin galactoside-binding soluble 1) (RL 14.5) (S-Lac lectin 1)	Lgals1	6129.96
P08699	Galectin-3 (Gal-3) (35 kDa lectin) (Carbohydrate-binding protein 35) (CBP 35) (Galactose-specific lectin 3) (IgE-binding protein) (Laminin-binding protein) (Lectin L-29) (Mac-2 antigen)	Lgals3	1625.21
O70513	Galectin-3-binding protein (Cyp-C-associated protein) (CyCAP) (Lectin galactoside-binding soluble 3-binding protein) (Mac-2-binding protein) (MAC2BP) (Mac-2 BP) (Protein 90K)	Lgals3bp	5091.18
P07323	Gamma-enolase (EC 4.2.1.11) (2-phospho-D-glycerate hydro-lyase) (Enolase 2) (Neural enolase) (Neuron-specific enolase) (NSE)	Eno2	3640.12
Q68FP1	Gelsolin (Actin-depolymerizing factor) (ADF) (Brevin)	Gsn	19641.6
P41542	General vesicular transport factor p115 (Protein USO1 homolog) (Transcytosis-associated protein) (TAP) (Vesicle-docking protein)	Uso1	525.682
P07092	Glia-derived nexin (GDN) (Peptidase inhibitor 7) (PI-7) (Protease nexin 1) (PN-1) (Protease nexin I) (Serpin E2)	Serpine2	2694.74
Q80WL1	Gliomedin [Cleaved into: Gliomedin shedded ectodomain]	Gldn	924.131
P05370	Glucose-6-phosphate 1-dehydrogenase (G6PD) (EC 1.1.1.49)	G6pdx	646.847
Q6P6V0	Glucose-6-phosphate isomerase (GPI) (EC 5.3.1.9) (Autocrine motility factor) (AMF) (Neuroleukin) (NLK) (Phosphoglucose isomerase) (PGI) (Phosphohexose isomerase) (PHI)	Gpi	9066.76
P10860	Glutamate dehydrogenase 1, mitochondrial (GDH 1) (EC 1.4.1.3) (Memory-related gene 2 protein) (MRG-2)	Glud1	734.229
P04904	Glutathione S-transferase alpha-3 (EC 2.5.1.18) (GST 2-2) (GST A3-3) (GST AA) (Glutathione S-transferase Yc-1) (GST Yc1)	Gsta3	2585.59
P08010	Glutathione S-transferase Mu 2 (EC 2.5.1.18) (GST 4-4) (GSTM2-2) (Glutathione S-transferase Yb-2) (GST Yb2)	Gstm2	1491.46
P04906	Glutathione S-transferase P (EC 2.5.1.18) (Chain 7) (GST 7-7) (GST class-pi)	Gstp1	1097.94
P04797	Glyceraldehyde-3-phosphate dehydrogenase (GAPDH) (EC 1.2.1.12) (38 kDa BFA-dependent ADP-ribosylation substrate) (BARS-38) (Peptidyl-cysteine S-nitrosylase GAPDH) (EC 2.6.99.-)	Gapdh	6553.84
P35053	Glypican-1 (HSPG M12) [Cleaved into: Secreted glypican-1]	Gpc1	10277.2
Q6P7B4	Golgi-associated kinase 1B (Expressed in nerve and epithelium during development) (Protein FAM198B)	Gask1b	3065.61
O35793	Gremlin-1 (Cysteine knot superfamily 1, BMP antagonist 1) (Down-regulated in Mos-transformed cells protein)	Grem1	16.3763
Q63772	Growth arrest-specific protein 6 (GAS-6) (AXL receptor tyrosine kinase ligand) (Growth-potentiating factor) (GPF)	Gas6	3547.49
P62828	GTP-binding nuclear protein Ran (EC 3.6.5.-) (GTPase Ran) (Ras-like protein TC4) (Ras-related nuclear protein)	Ran	573.561
Q9WTT6	Guanine deaminase (Guanase) (Guanine aminase) (EC 3.5.4.3) (Guanine aminohydrolase) (GAH)	Gda	8170.7
P04897	Guanine nucleotide-binding protein G(i) subunit alpha-2 (Adenylate cyclase-inhibiting G alpha protein)	Gnai2	264.416
P54311	Guanine nucleotide-binding protein G(I)/G(S)/G(T) subunit beta-1 (Transducin beta chain 1)	Gnb1	2910.88
Q63663	Guanylate-binding protein 1 (EC 3.6.5.-) (GTP-binding protein 2) (GBP-2) (Guanine nucleotide-binding protein 2) (Interferon-induced guanylate-binding protein 2) (p67)	Gbp2	232.228
P06866	Haptoglobin (Liver regeneration-related protein LRRG173) [Cleaved into: Haptoglobin alpha chain; Haptoglobin beta chain]	Hp	2056.77
O35162	Heat shock 70 kDa protein 13 (Microsomal stress-70 protein ATPase core) (Stress-70 protein chaperone microsome-associated 60 kDa protein)	Hspa13	3035.24
O88600	Heat shock 70 kDa protein 4 (Ischemia responsive 94 kDa protein)	Hspa4	601.958
P63018	Heat shock cognate 71 kDa protein (EC 3.6.4.10) (Heat shock 70 kDa protein 8)	Hspa8	23924.9
Q5XHZ0	Heat shock protein 75 kDa, mitochondrial (HSP 75) (TNFR-associated protein 1) (Tumor necrosis factor type 1 receptor-associated protein) (TRAP-1)	Trap1	807.371
P82995	Heat shock protein HSP 90-alpha (EC 3.6.4.10) (Heat shock 86 kDa) (HSP 86) (HSP86)	Hsp90aa1	2208.84
P34058	Heat shock protein HSP 90-beta (Heat shock 84 kDa) (HSP 84) (HSP84)	Hsp90ab1	13264.2
P01946	Hemoglobin subunit alpha-1/2 (Alpha-1/2-globin) (Hemoglobin alpha-1/2 chain) [Cleaved into: Hemopressin]	Hba1	7799.64
P02091	Hemoglobin subunit beta-1 (Beta-1-globin) (Hemoglobin beta chain, major-form) (Hemoglobin beta-1 chain)	Hbb	4147.21
Q6URK4	Heterogeneous nuclear ribonucleoprotein A3 (hnRNP A3)	Hnrnpa3	252.64
P61980	Heterogeneous nuclear ribonucleoprotein K (hnRNP K) (dC stretch-binding protein) (CSBP)	Hnrnpk	112.918
Q6IMY8	Heterogeneous nuclear ribonucleoprotein U (hnRNP U) (SP120) (Scaffold-attachment factor A) (SAF-A)	Hnrnpu	3305.54
A7VJC2	Heterogeneous nuclear ribonucleoproteins A2/B1 (hnRNP A2/B1)	Hnrnpa2b1	1418.07
D4A3K5	Histone H1.1 (Histone H1a)	H1-1	365.473
A9UMV8	Histone H2A.J (H2a/j)	H2aj	25539.3
Q00715	Histone H2B type 1		8663
P84245	Histone H3.3	H3-3b	15068.1
P62804	Histone H4 [Cleaved into: Osteogenic growth peptide (OGP)]	H4c2	20771.5
P27605	Hypoxanthine-guanine phosphoribosyltransferase (HGPRT) (HGPRTase) (EC 2.4.2.8)	Hprt1	3099.49
Q63617	Hypoxia up-regulated protein 1 (150 kDa oxygen-regulated protein) (ORP-150)	Hyou1	1310.7
P85007	Immediate early response 3-interacting protein 1	Ier3ip1	238.384
P52296	Importin subunit beta-1 (Karyopherin subunit beta-1) (Nuclear factor p97) (Pore targeting complex 97 kDa subunit) (PTAC97)	Kpnb1	11229.8
P18331	Inhibin beta A chain (Activin beta-A chain)	Inhba	6116.36
P97697	Inositol monophosphatase 1 (IMP 1) (IMPase 1) (EC 3.1.3.25) (D-galactose 1-phosphate phosphatase) (EC 3.1.3.94) (Inositol-1(or 4)-monophosphatase 1) (Lithium-sensitive myo-inositol monophosphatase A1)	Impa1	3306.09
P15473	Insulin-like growth factor-binding protein 3 (IBP-3) (IGF-binding protein 3) (IGFBP-3)	Igfbp3	22474.7
P35572	Insulin-like growth factor-binding protein 6 (IBP-6) (IGF-binding protein 6) (IGFBP-6)	Igfbp6	1716.18
P49134	Integrin beta-1 (Beta oligodendroglia) (Beta OL) (Fibronectin receptor subunit beta) (VLA-4 subunit beta) (CD antigen CD29)	Itgb1	908.267
Q63416	Inter-alpha-trypsin inhibitor heavy chain H3 (ITI heavy chain H3) (ITI-HC3) (Inter-alpha-inhibitor heavy chain 3)	Itih3	6007.55
Q00238	Intercellular adhesion molecule 1 (ICAM-1) (CD antigen CD54)	Icam1	1169.4
P26376	Interferon-induced transmembrane protein 3 (Dispanin subfamily A member 2b) (DSPA2b)	ifitm3	2386.36
Q62611	Interleukin-1 receptor-like 1 (EC 3.2.2.6) (Fit-1) (Fos-responsive gene 1 protein)	Il1rl1	628825
P20607	Interleukin-6 (IL-6)	Il6	1350.44
P41562	Isocitrate dehydrogenase [NADP] cytoplasmic (IDH) (IDH1) (EC 1.1.1.42) (Cytosolic NADP-isocitrate dehydrogenase) (IDPc) (NADP(+)-specific ICDH) (Oxalosuccinate decarboxylase)	Idh1	1095.86
Q6P0K8	Junction plakoglobin	Jup	150.415
Q6IFW6	Keratin, type I cytoskeletal 10 (Cytokeratin-10) (CK-10) (Keratin-10) (K10) (Type I keratin Ka10)	Krt10	76848.6
Q6IFV4	Keratin, type I cytoskeletal 13 (Cytokeratin-13) (CK-13) (Keratin-13) (K13) (Type I keratin Ka13)	Krt13	143512
Q6IFV1	Keratin, type I cytoskeletal 14 (Cytokeratin-14) (CK-14) (Keratin-14) (K14) (Type I keratin Ka14)	Krt14	3982.9
Q5BJY9	Keratin, type I cytoskeletal 18 (Cytokeratin-18) (CK-18) (Keratin-18) (K18)	Krt18	138542
Q6IFU7	Keratin, type I cytoskeletal 42 (Cytokeratin-42) (CK-42) (Keratin-42) (K42) (Type I keratin Ka22)	Krt42	28788.5
Q6IMF3	Keratin, type II cytoskeletal 1 (Cytokeratin-1) (CK-1) (Keratin-1) (K1) (Type-II keratin Kb1)	Krt1	75351.5
Q6IG02	Keratin, type II cytoskeletal 2 epidermal (Cytokeratin-2e) (CK-2e) (Epithelial keratin-2e) (Keratin-2 epidermis) (Keratin-2e) (K2e) (Type-II keratin Kb2)	Krt2	24341.7
Q6IG00	Keratin, type II cytoskeletal 4 (Cytokeratin-4) (CK-4) (Keratin-4) (K4) (Type-II keratin Kb4)	Krt4	6519.93
Q6P6Q2	Keratin, type II cytoskeletal 5 (Cytokeratin-5) (CK-5) (Keratin-5) (K5) (Type-II keratin Kb5)	Krt5	41287.4
Q4FZU2	Keratin, type II cytoskeletal 6A (Cytokeratin-6A) (CK-6A) (Keratin-6A) (K6A) (Type-II keratin Kb6)	Krt6a	266648
Q6IG05	Keratin, type II cytoskeletal 75 (Cytokeratin-75) (CK-75) (Keratin-6 hair follicle) (Keratin-75) (K75) (Type II keratin-K6hf) (Type-II keratin Kb18)	Krt75	7197.43
Q10758	Keratin, type II cytoskeletal 8 (Cytokeratin endo A) (Cytokeratin-8) (CK-8) (Keratin-8) (K8) (Type-II keratin Kb8)	Krt8	33153.9
Q7TQM5	Keratinocyte proline-rich protein	Kprp	1100.58
P08934	Kininogen-1 [Cleaved into: Kininogen-1 heavy chain; Bradykinin; Kininogen-1 light chain]	Kng1	1241.74
P70490	Lactadherin (MFGM) (Milk fat globule-EGF factor 8) (MFG-E8) (O-acetyl GD3 ganglioside synthase) (AGS) (SED1)	Mfge8	14222
P15800	Laminin subunit beta-2 (Laminin chain B3) (Laminin-11 subunit beta) (Laminin-14 subunit beta) (Laminin-15 subunit beta) (Laminin-3 subunit beta) (Laminin-4 subunit beta) (Laminin-7 subunit beta) (Laminin-9 subunit beta) (S-laminin subunit beta) (S-LAM beta)	Lamb2	2598.52
Q00918	Latent-transforming growth factor beta-binding protein 1 (LTBP-1) (Transforming growth factor beta-1-binding protein 1) (TGF-beta-1-BP-1) (Transforming growth factor beta-1-masking protein large subunit)	Ltbp1	4033.59
O35806	Latent-transforming growth factor beta-binding protein 2 (LTBP-2)	Ltbp2	8674.05
Q9R0J8	Legumain (EC 3.4.22.34) (Asparaginyl endopeptidase) (Protease, cysteine 1)	Lgmn	3869.29
Q5RJR8	Leucine-rich repeat-containing protein 59 (Protein p34) [Cleaved into: Leucine-rich repeat-containing protein 59, N-terminally processed]	Lrrc59	314.744
Q4G075	Leukocyte elastase inhibitor A (Serine protease inhibitor EIA) (Serpin B1a)	Serpinb1a	2788.14
P97829	Leukocyte surface antigen CD47 (Integrin-associated protein) (IAP) (CD antigen CD47)	Cd47	6009.28
Q99MZ8	LIM and SH3 domain protein 1 (LASP-1)	Lasp1	768.168
Q63313	Lipopolysaccharide-binding protein (LBP)	Lbp	5473.94
Q06000	Lipoprotein lipase (LPL) (EC 3.1.1.34) (Phospholipase A1) (EC 3.1.1.32)	Lpl	1039.81
P04642	L-lactate dehydrogenase A chain (LDH-A) (EC 1.1.1.27) (LDH muscle subunit) (LDH-M)	Ldha	148885
P42123	L-lactate dehydrogenase B chain (LDH-B) (EC 1.1.1.27) (LDH heart subunit) (LDH-H)	Ldhb	4341.84
O35547	Long-chain-fatty-acid--CoA ligase 4 (EC 6.2.1.3) (Arachidonate--CoA ligase) (EC 6.2.1.15) (Long-chain acyl-CoA synthetase 4) (LACS 4)	Acsl4	12872.9
P51886	Lumican (Keratan sulfate proteoglycan lumican) (KSPG lumican)	Lum	9060.43
P20611	Lysosomal acid phosphatase (LAP) (EC 3.1.3.2)	Acp2	3254.54
Q6P7A9	Lysosomal alpha-glucosidase (EC 3.2.1.20) (Acid maltase)	Gaa	649.854
P27615	Lysosome membrane protein 2 (85 kDa lysosomal membrane sialoglycoprotein) (LGP85) (CD36 antigen-like 2) (Lysosome membrane protein II) (LIMP II) (Scavenger receptor class B member 2) (CD antigen CD36)	Scarb2	146.334
P00697	Lysozyme C-1 (EC 3.2.1.17) (1,4-beta-N-acetylmuramidase C)	Lyz1	1557.55
B5DF27	Lysyl oxidase homolog 2 (EC 1.4.3.13) (Lysyl oxidase-like protein 2)	Loxl2	5274.46
Q8JZQ0	Macrophage colony-stimulating factor 1 (CSF-1) (MCSF) [Cleaved into: Processed macrophage colony-stimulating factor 1]	Csf1	8806.49
Q63341	Macrophage metalloelastase (MME) (EC 3.4.24.65) (Matrix metalloproteinase-12) (MMP-12)	Mmp12	3874.43
Q6AYC4	Macrophage-capping protein (Actin regulatory protein CAP-G)	Capg	4434.44
Q62667	Major vault protein (MVP)	Mvp	381.018
O88989	Malate dehydrogenase, cytoplasmic (EC 1.1.1.37) (Aromatic alpha-keto acid reductase) (KAR) (EC 1.1.1.96) (Cytosolic malate dehydrogenase)	Mdh1	11948.5
P04636	Malate dehydrogenase, mitochondrial (EC 1.1.1.37)	Mdh2	4973.72
Q5FVQ4	Malectin	Mlec	74.2951
Q5XII0	Mammalian ependymin-related protein 1 (MERP-1)	Epdr1	2967.51
Q8CHN8	Mannan-binding lectin serine protease 1 (EC 3.4.21.-) (Complement factor MASP-3) (Complement-activating component of Ra-reactive factor) (Mannose-binding lectin-associated serine protease 1) (MASP-1) (Mannose-binding protein-associated serine protease) (Ra-reactive factor serine protease p100) (RaRF) (Serine protease 5) [Cleaved into: Mannan-binding lectin serine protease 1 heavy chain; Mannan-bi…	Masp1	5490
P50282	Matrix metalloproteinase-9 (MMP-9) (EC 3.4.24.35) (92 kDa gelatinase) (92 kDa type IV collagenase) (Gelatinase B) (GELB)	Mmp9	356.202
Q5XI43	Matrix remodeling-associated protein 8 (Limitrin)	Mxra8	1204.69
Q9ERA7	Mesothelin (Pre-pro-megakaryocyte-potentiating factor) (Protein expressed in renal carcinoma) [Cleaved into: Megakaryocyte-potentiating factor (MPF); Mesothelin, cleaved form]	Msln	616.51
P30120	Metalloproteinase inhibitor 1 (Tissue inhibitor of metalloproteinases 1) (TIMP-1)	Timp1	294220
P30121	Metalloproteinase inhibitor 2 (Tissue inhibitor of metalloproteinases 2) (TIMP-2)	Timp2	10852.1
Q4QR85	Methylosome protein 50 (MEP-50) (WD repeat-containing protein 77)	Wdr77	33111.2
Q3KR86	MICOS complex subunit Mic60 (Mitochondrial inner membrane protein) (Mitofilin)	Immt	83.2313
Q5XIT1	Microtubule-associated protein RP/EB family member 3 (EB1 protein family member 3) (EBF3) (End-binding protein 3) (EB3) (RP3)	Mapre3	646.3
Q62625	Microtubule-associated proteins 1A/1B light chain 3B (Autophagy-related protein LC3 B) (Autophagy-related ubiquitin-like modifier LC3 B) (MAP1 light chain 3-like protein 2) (MAP1A/MAP1B light chain 3 B) (MAP1A/MAP1B LC3 B) (Microtubule-associated protein 1 light chain 3 beta)	Map1lc3b	1303.17
O35763	Moesin (Membrane-organizing extension spike protein)	Msn	29945.2
Q5U367	Multifunctional procollagen lysine hydroxylase and glycosyltransferase LH3 [Includes: Procollagen-lysine,2-oxoglutarate 5-dioxygenase 3 (EC 1.14.11.4) (Lysyl hydroxylase 3) (LH3); Procollagen glycosyltransferase (EC 2.4.1.50) (EC 2.4.1.66) (Galactosylhydroxylysine-glucosyltransferase) (Procollagen galactosyltransferase) (Procollagen glucosyltransferase)]	Plod3	4577.01
Q5M9I6	Multiple myeloma tumor-associated protein 2 homolog	Mmtag2	3173.59
Q64119	Myosin light polypeptide 6 (17 kDa myosin light chain) (LC17) (Myosin light chain 3) (MLC-3) (Myosin light chain alkali 3) (Myosin light chain A3) (Smooth muscle and nonmuscle myosin light chain alkali 6)	Myl6	2870.78
P13832	Myosin regulatory light chain RLC-A (Myosin RLC-A) (Myosin regulatory light chain 2-A, smooth muscle isoform)	Rlc-a	4185.37
Q9JLT0	Myosin-10 (Cellular myosin heavy chain, type B) (Myosin heavy chain 10) (Myosin heavy chain, non-muscle IIb) (Non-muscle myosin heavy chain B) (NMMHC-B) (Non-muscle myosin heavy chain IIb) (NMMHC II-b) (NMMHC-IIB)	Myh10	7664.22
Q62812	Myosin-9 (Cellular myosin heavy chain, type A) (Myosin heavy chain 9) (Myosin heavy chain, non-muscle IIa) (Non-muscle myosin heavy chain A) (NMMHC-A) (Non-muscle myosin heavy chain IIa) (NMMHC II-a) (NMMHC-IIA)	Myh9	8685.42
Q32KJ6	N-acetylgalactosamine-6-sulfatase (EC 3.1.6.4) (Chondroitinsulfatase) (Chondroitinase) (Galactose-6-sulfate sulfatase) (N-acetylgalactosamine-6-sulfate sulfatase) (GalNAc6S sulfatase)	Galns	4583.47
P05982	NAD(P)H dehydrogenase [quinone] 1 (EC 1.6.5.2) (Azoreductase) (DT-diaphorase) (DTD) (Menadione reductase) (NAD(P)H:quinone oxidoreductase 1) (Phylloquinone reductase) (Quinone reductase 1) (QR1)	Nqo1	558.856
P13697	NADP-dependent malic enzyme (NADP-ME) (EC 1.1.1.40) (Malic enzyme 1)	Me1	3272.77
Q924Z9	Netrin-1	Ntn1	1092.45
P13596	Neural cell adhesion molecule 1 (N-CAM-1) (NCAM-1) (CD antigen CD56)	Ncam1	14493.1
P28840	Neuroendocrine convertase 1 (NEC 1) (EC 3.4.21.93) (Prohormone convertase 1) (Proprotein convertase 1) (PC1)	Pcsk1	47.1113
O35276	Neuropilin-2 (Vascular endothelial cell growth factor 165 receptor 2)	Nrp2	822.59
P30152	Neutrophil gelatinase-associated lipocalin (NGAL) (Alpha-2-microglobulin-related protein) (Alpha-2U globulin-related protein) (Lipocalin 24p3) (Lipocalin-2) (Siderocalin LCN2) (p25)	Lcn2	4015.04
P08460	Nidogen-1 (NID-1) (Entactin)	Nid1	207480
B5DFC9	Nidogen-2 (NID-2)	Nid2	71933.9
Q62736	Non-muscle caldesmon (CDM) (L-caldesmon)	Cald1	879.686
Q63525	Nuclear migration protein nudC (Nuclear distribution protein C homolog) (c15)	Nudc	1871.7
Q63083	Nucleobindin-1 (Bone 63 kDa calcium-binding protein) (CALNUC)	Nucb1	27908
Q9JI85	Nucleobindin-2 (DNA-binding protein NEFA) (Prepronesfatin) [Cleaved into: Nesfatin-1]	Nucb2	70868
P13383	Nucleolin (Protein C23)	Ncl	479.067
Q05982	Nucleoside diphosphate kinase A (NDK A) (NDP kinase A) (EC 2.7.4.6) (Metastasis inhibition factor NM23) (Tumor metastatic process-associated protein)	Nme1	7734.14
P19804	Nucleoside diphosphate kinase B (NDK B) (NDP kinase B) (EC 2.7.4.6) (Histidine protein kinase NDKB) (EC 2.7.13.3) (P18)	Nme2	27676
Q6P6S4	Nucleotide exchange factor SIL1	Sil1	432.244
B0BNI5	Olfactomedin-like protein 3	Olfml3	8363.76
P04182	Ornithine aminotransferase, mitochondrial (EC 2.6.1.13) (Ornithine--oxo-acid aminotransferase)	Oat	725.054
Q6AYE5	Out at first protein homolog	Oaf	15054.5
P45479	Palmitoyl-protein thioesterase 1 (PPT-1) (EC 3.1.2.22) (Palmitoyl-protein hydrolase 1)	Ppt1	2962.77
P00689	Pancreatic alpha-amylase (PA) (EC 3.2.1.1) (1,4-alpha-D-glucan glucanohydrolase)	Amy2	1165.17
P14925	Peptidylglycine alpha-amidating monooxygenase (PAM) [Includes: Peptidylglycine alpha-hydroxylating monooxygenase (PHM) (EC 1.14.17.3); Peptidyl-alpha-hydroxyglycine alpha-amidating lyase (EC 4.3.2.5) (Peptidylamidoglycolate lyase) (PAL)]	Pam	4037.85
P10111	Peptidyl-prolyl cis-trans isomerase A (PPIase A) (EC 5.2.1.8) (Cyclophilin A) (Cyclosporin A-binding protein) (Rotamase A) (p1B15) (p31) [Cleaved into: Peptidyl-prolyl cis-trans isomerase A, N-terminally processed]	Ppia	14462.5
P24368	Peptidyl-prolyl cis-trans isomerase B (PPIase B) (EC 5.2.1.8) (CYP-S1) (Cyclophilin B) (Rotamase B) (S-cyclophilin) (SCYLP)	Ppib	106202
Q62658	Peptidyl-prolyl cis-trans isomerase FKBP1A (PPIase FKBP1A) (EC 5.2.1.8) (12 kDa FK506-binding protein) (12 kDa FKBP) (FKBP-12) (FK506-binding protein 1A) (FKBP-1A) (Immunophilin FKBP12) (Rotamase)	Fkbp1a	2123.37
Q66H94	Peptidyl-prolyl cis-trans isomerase FKBP9 (PPIase FKBP9) (EC 5.2.1.8) (FK506-binding protein 9) (FKBP-9) (Rotamase)	Fkbp9	2625.87
Q63716	Peroxiredoxin-1 (EC 1.11.1.24) (HBP23) (Heme-binding 23 kDa protein) (Thioredoxin peroxidase 2) (Thioredoxin-dependent peroxide reductase 2) (Thioredoxin-dependent peroxiredoxin 1)	Prdx1	16770.4
P35704	Peroxiredoxin-2 (EC 1.11.1.24) (Thiol-specific antioxidant protein) (TSA) (Thioredoxin peroxidase 1) (Thioredoxin-dependent peroxide reductase 1) (Thioredoxin-dependent peroxiredoxin 2)	Prdx2	7381.24
Q9Z0V5	Peroxiredoxin-4 (EC 1.11.1.24) (Antioxidant enzyme AOE372) (Peroxiredoxin IV) (Prx-IV) (Thioredoxin peroxidase AO372) (Thioredoxin-dependent peroxide reductase A0372) (Thioredoxin-dependent peroxiredoxin 4)	Prdx4	1670.71
Q9R063	Peroxiredoxin-5, mitochondrial (EC 1.11.1.24) (Antioxidant enzyme B166) (AOEB166) (PLP) (Peroxiredoxin V) (Prx-V) (Peroxisomal antioxidant enzyme) (Thioredoxin peroxidase PMP20) (Thioredoxin-dependent peroxiredoxin 5)	Prdx5	3488.97
O35244	Peroxiredoxin-6 (EC 1.11.1.27) (1-Cys peroxiredoxin) (1-Cys PRX) (Acidic calcium-independent phospholipase A2) (aiPLA2) (EC 3.1.1.4) (Antioxidant protein 2) (Glutathione-dependent peroxiredoxin) (Lysophosphatidylcholine acyltransferase 5) (LPC acyltransferase 5) (LPCAT-5) (Lyso-PC acyltransferase 5) (EC 2.3.1.23) (Non-selenium glutathione peroxidase) (NSGPx) (Thiol-specific antioxidant protein)	Prdx6	2529.22
P16036	Phosphate carrier protein, mitochondrial (Phosphate transport protein) (PTP) (Solute carrier family 25 member 3)	Slc25a3	292.418
P31044	Phosphatidylethanolamine-binding protein 1 (PEBP-1) (23 kDa morphine-binding protein) (HCNPpp) (P23K) [Cleaved into: Hippocampal cholinergic neurostimulating peptide (HCNP)]	Pebp1	2615.23
P38652	Phosphoglucomutase-1 (PGM 1) (EC 5.4.2.2) (Glucose phosphomutase 1)	Pgm1	1261.17
P16617	Phosphoglycerate kinase 1 (EC 2.7.2.3)	Pgk1	3047.73
P25113	Phosphoglycerate mutase 1 (EC 5.4.2.11) (EC 5.4.2.4) (BPG-dependent PGAM 1) (Phosphoglycerate mutase isozyme B) (PGAM-B)	Pgam1	5211.7
P97535	Phospholipase A1 member A (EC 3.1.1.111) (Phosphatidylserine-specific phospholipase A1) (PS-PLA1)	Pla1a	689.531
Q6P767	Pituitary tumor-transforming gene 1 protein-interacting protein (Pituitary tumor-transforming gene protein-binding factor) (PBF) (PTTG-binding factor)	Pttg1ip	3328.65
Q6P734	Plasma protease C1 inhibitor (C1 Inh) (C1Inh) (C1 esterase inhibitor) (C1-inhibiting factor) (Serpin G1)	Serping1	143123
Q01177	Plasminogen (EC 3.4.21.7) [Cleaved into: Plasmin heavy chain A; Activation peptide; Angiostatin; Plasmin heavy chain A, short form; Plasmin light chain B]	Plg	5932.39
P20961	Plasminogen activator inhibitor 1 (PAI) (PAI-1) (Endothelial plasminogen activator inhibitor) (Serpin E1)	Serpine1	454553
Q63598	Plastin-3 (T-plastin)	Pls3	12575
Q5RJP7	Platelet-derived growth factor receptor-like protein (PDGFR-like protein)	Pdgfrl	11335.3
P30427	Plectin (PCN) (PLTN) (Plectin-1)	Plec	1215.36
Q9EPH8	Polyadenylate-binding protein 1 (PABP-1) (Poly(A)-binding protein 1)	Pabpc1	419.562
P0CG51	Polyubiquitin-B [Cleaved into: Ubiquitin]	Ubb	23896.1
P48679	Prelamin-A/C [Cleaved into: Lamin-A/C]	Lmna	3494.9
Q99ML5	Prenylcysteine oxidase 1 (EC 1.8.3.5) (Chloride ion pump-associated 55 kDa protein)	Pcyox1	291.365
P00786	Pro-cathepsin H [Cleaved into: Cathepsin H mini chain; Cathepsin H (EC 3.4.22.16); Cathepsin H heavy chain; Cathepsin H light chain]	Ctsh	562.374
P07154	Procathepsin L (EC 3.4.22.15) (Cathepsin L1) (Cyclic protein 2) (CP-2) (Major excreted protein) (MEP) [Cleaved into: Cathepsin L; Cathepsin L heavy chain; Cathepsin L light chain]	Ctsl	29326.3
O08628	Procollagen C-endopeptidase enhancer 1 (Procollagen COOH-terminal proteinase enhancer 1) (PCPE-1) (Procollagen C-proteinase enhancer 1) (Type 1 procollagen C-proteinase enhancer protein) (Type I procollagen COOH-terminal proteinase enhancer)	Pcolce	179127
Q63321	Procollagen-lysine,2-oxoglutarate 5-dioxygenase 1 (EC 1.14.11.4) (Lysyl hydroxylase 1) (LH1)	Plod1	5935.25
Q811A3	Procollagen-lysine,2-oxoglutarate 5-dioxygenase 2 (EC 1.14.11.4) (Lysyl hydroxylase 2) (LH2)	Plod2	26402.9
P62963	Profilin-1 (Profilin I)	Pfn1	18766.6
Q9QZA2	Programmed cell death 6-interacting protein (ALG-2-interacting protein 1)	Pdcd6ip	910.336
P67779	Prohibitin 1	Phb	301.376
P21702	Prolactin-3D1 (Chorionic somatomammotropin hormone 1) (Placental lactogen I) (PL-I)	Prl3d1	53.3987
Q9EQP5	Prolargin (Proline-arginine-rich end leucine-rich repeat protein)	Prelp	2859.25
G3V928	Prolow-density lipoprotein receptor-related protein 1 (LRP-1) [Cleaved into: Low-density lipoprotein receptor-related protein 1 85 kDa subunit (LRP-85); Low-density lipoprotein receptor-related protein 1 515 kDa subunit (LRP-515); Low-density lipoprotein receptor-related protein 1 intracellular domain (LRPICD)]	Lrp1	2709.58
Q63415	Proprotein convertase subtilisin/kexin type 6 (EC 3.4.21.-) (Paired basic amino acid cleaving enzyme 4) (Subtilisin-like proprotein convertase 4) (SPC4) (Subtilisin/kexin-like protease PACE4)	Pcsk6	1283.01
P59996	Proprotein convertase subtilisin/kexin type 9 (EC 3.4.21.-) (Neural apoptosis-regulated convertase 1) (NARC-1) (Proprotein convertase 9) (PC9) (Subtilisin/kexin-like protease PC9)	Pcsk9	5543.22
P10960	Prosaposin (Sulfated glycoprotein 1) (SGP-1) [Cleaved into: Saposin-A; Saposin-B-Val; Saposin-B; Saposin-C; Saposin-D]	Psap	4080.85
Q62786	Prostaglandin F2 receptor negative regulator (CD9 partner 1) (CD9P-1) (Glu-Trp-Ile EWI motif-containing protein F) (EWI-F) (Prostaglandin F2-alpha receptor regulatory protein) (Prostaglandin F2-alpha receptor-associated protein) (CD antigen CD315)	Ptgfrn	3610.43
Q63797	Proteasome activator complex subunit 1 (11S regulator complex subunit alpha) (REG-alpha) (Activator of multicatalytic protease subunit 1) (Proteasome activator 28 subunit alpha) (PA28a) (PA28alpha)	Psme1	2176.22
P18420	Proteasome subunit alpha type-1 (Macropain subunit C2) (Multicatalytic endopeptidase complex subunit C2) (Proteasome component C2) (Proteasome nu chain)	Psma1	7715.64
P17220	Proteasome subunit alpha type-2 (Macropain subunit C3) (Multicatalytic endopeptidase complex subunit C3) (Proteasome component C3)	Psma2	1022.9
P18422	Proteasome subunit alpha type-3 (Macropain subunit C8) (Multicatalytic endopeptidase complex subunit C8) (Proteasome component C8) (Proteasome subunit K)	Psma3	4460.51
P21670	Proteasome subunit alpha type-4 (Macropain subunit C9) (Multicatalytic endopeptidase complex subunit C9) (Proteasome component C9) (Proteasome subunit L)	Psma4	4147.59
P34064	Proteasome subunit alpha type-5 (Macropain zeta chain) (Multicatalytic endopeptidase complex zeta chain) (Proteasome zeta chain)	Psma5	1328.58
P60901	Proteasome subunit alpha type-6 (Macropain iota chain) (Multicatalytic endopeptidase complex iota chain) (Proteasome iota chain)	Psma6	4442.24
P48004	Proteasome subunit alpha type-7 (Proteasome subunit RC6-1)	Psma7	3447.14
P18421	Proteasome subunit beta type-1 (Macropain subunit C5) (Multicatalytic endopeptidase complex subunit C5) (Proteasome component C5) (Proteasome gamma chain)	Psmb1	2276.22
P40307	Proteasome subunit beta type-2 (Macropain subunit C7-I) (Multicatalytic endopeptidase complex subunit C7-I) (Proteasome component C7-I)	Psmb2	1409.32
P40112	Proteasome subunit beta type-3 (Proteasome chain 13) (Proteasome component C10-II) (Proteasome theta chain)	Psmb3	1574.92
P34067	Proteasome subunit beta type-4 (Macropain beta chain) (Multicatalytic endopeptidase complex beta chain) (Proteasome beta chain) (Proteasome chain 3) (RN3)	Psmb4	1992.89
P28075	Proteasome subunit beta type-5 (EC 3.4.25.1) (Macropain epsilon chain) (Multicatalytic endopeptidase complex epsilon chain) (Proteasome chain 6) (Proteasome epsilon chain) (Proteasome subunit X)	Psmb5	2835.44
P28073	Proteasome subunit beta type-6 (EC 3.4.25.1) (Macropain delta chain) (Multicatalytic endopeptidase complex delta chain) (Proteasome chain 5) (Proteasome delta chain) (Proteasome subunit Y)	Psmb6	2093.29
Q9JHW0	Proteasome subunit beta type-7 (EC 3.4.25.1) (Macropain chain Z) (Multicatalytic endopeptidase complex chain Z) (Proteasome subunit Z)	Psmb7	734.58
Q64240	Protein AMBP [Cleaved into: Alpha-1-microglobulin (EC 1.6.2.-); Inter-alpha-trypsin inhibitor light chain (ITI-LC) (Bikunin) (HI-30); Trypstatin]	Ambp	1116.39
P04785	Protein disulfide-isomerase (PDI) (EC 5.3.4.1) (Cellular thyroid hormone-binding protein) (Prolyl 4-hydroxylase subunit beta)	P4hb	17205.8
P11598	Protein disulfide-isomerase A3 (EC 5.3.4.1) (58 kDa glucose-regulated protein) (58 kDa microsomal protein) (p58) (Disulfide isomerase ER-60) (Endoplasmic reticulum resident protein 57) (ER protein 57) (ERp57) (Endoplasmic reticulum resident protein 60) (ER protein 60) (ERp60) (HIP-70) (Q-2)	Pdia3	22429.1
P38659	Protein disulfide-isomerase A4 (EC 5.3.4.1) (Calcium-binding protein 2) (CaBP2) (Endoplasmic reticulum resident protein 70) (ER protein 70) (ERp70) (Endoplasmic reticulum resident protein 72) (ER protein 72) (ERp-72) (ERp72)	Pdia4	2225.65
Q63081	Protein disulfide-isomerase A6 (EC 5.3.4.1) (Calcium-binding protein 1) (CaBP1) (Protein disulfide isomerase P5) (Thioredoxin domain-containing protein 7)	Pdia6	1676.86
Q62902	Protein ERGIC-53 (ER-Golgi intermediate compartment 53 kDa protein) (Lectin mannose-binding 1) (p58)	Lman1	5657.94
P05942	Protein S100-A4 (Metastasin) (Nerve growth factor-induced protein 42A) (P9K) (Placental calcium-binding protein) (S100 calcium-binding protein A4)	S100a4	2291.05
P05964	Protein S100-A6 (Calcyclin) (Prolactin receptor-associated protein) (S100 calcium-binding protein A6)	S100a6	29369.3
Q9Z2Q1	Protein transport protein Sec31A (SEC31-like protein 1) (SEC31-related protein A) (Vesicle-associated protein 1)	Sec31a	368.764
P16636	Protein-lysine 6-oxidase (EC 1.4.3.13) (Lysyl oxidase) [Cleaved into: Protein-lysine 6-oxidase, long form; Protein-lysine 6-oxidase, short form]	Lox	7627.85
P18292	Prothrombin (EC 3.4.21.5) (Coagulation factor II) [Cleaved into: Activation peptide fragment 1; Activation peptide fragment 2; Thrombin light chain; Thrombin heavy chain]	F2	811.903
P85973	Purine nucleoside phosphorylase (PNP) (EC 2.4.2.1) (Inosine phosphorylase) (Inosine-guanosine phosphorylase)	Pnp	5115.96
Q4QQW8	Putative phospholipase B-like 2 (EC 3.1.1.-) (LAMA-like protein 2) (Lamina ancestor homolog 2) (Phospholipase B domain-containing protein 2)	Plbd2	8861.99
O35331	Pyridoxal kinase (EC 2.7.1.35) (Pyridoxine kinase)	Pdxk	694.445
P11980	Pyruvate kinase PKM (EC 2.7.1.40) (Pyruvate kinase muscle isozyme) (Threonine-protein kinase PKM2) (EC 2.7.11.1) (Tyrosine-protein kinase PKM2) (EC 2.7.10.2)	Pkm	24987.9
P50398	Rab GDP dissociation inhibitor alpha (Rab GDI alpha) (Guanosine diphosphate dissociation inhibitor 1) (GDI-1)	Gdi1	2420.35
P50399	Rab GDP dissociation inhibitor beta (Rab GDI beta) (GDI-3) (Guanosine diphosphate dissociation inhibitor 2) (GDI-2)	Gdi2	11057.2
Q6RUV5	Ras-related C3 botulinum toxin substrate 1 (EC 3.6.5.2) (p21-Rac1)	Rac1	2002.32
O35509	Ras-related protein Rab-11B (EC 3.6.5.2)	Rab11b	1813.97
P61107	Ras-related protein Rab-14	Rab14	740.94
Q6NYB7	Ras-related protein Rab-1A (EC 3.6.5.2)	Rab1A	503.604
P10536	Ras-related protein Rab-1B (EC 3.6.5.2)	Rab1b	310.074
[truncated: 98 more rows]

[truncated: 1 more sheets: S11]
